# Supplementary material for: ARACNe-based inference, using curated microarray data, of Arabidopsis thaliana root transcriptional regulatory networks
Source: BMC Plant Biol. 2014 Apr 16;14:97. doi: 10.1186/1471-2229-14-97 (PMC4021103; doi:10.1186/1471-2229-14-97)
Supplement: Additional file 1 — Table of ArrayExpress experiments used as microarray data sources for this work. [file 1471-2229-14-97-S1.xls]

## Sheet: root_arrays
Additional file 1. ArrayExpress root experiments used as data sources in this work.
Age is indicated as reported by the experiment authors in the corresponding sdrf file.
Low quality CEL files indicates the files that were excluded from the final dataset
Experiment	In database?	Ecotype	Root tissue	Age	Notes	Quality?	Low quality CEL files
E-ATMX-5	ok, only wt	Col	whole root	Boyes 1.0	pfg mutant	ok		---
E-GEOD-13783	ok, only wt	Col	FACS-sorted pWER:GFP	na	iaa7 y iaa19 dom neg + IAA	no	GSM346846.CEL	---
E-GEOD-15649	ok, only wt	Col	whole root	???	per1 mutant	no	GSM391665.CEL	---
E-GEOD-16964	ok, only wt	Col	whole root	???	OE of ?	no	GSM424787.CEL	---
E-GEOD-20222	ok, only wt	Col	whole root	Boyes 3.90	cngc mutant	no	GSM507023.CEL GSM507024.CEL GSM507027.CEL	---
E-GEOD-20493	ok, only wt	Col	whole root	18d	glu1 mutant	no	GSM514949.CEL	---
E-GEOD-3350	ok, only wt	Col	root minus root tips	3d	slr1 mutant	no	GSM75515.CEL GSM75516.CEL GSM75518.CEL GSM75521.CEL	---
E-GEOD-6165	ok, only wt	Col	root hair elognation zone	Boyes 1.02	rhd2-1 mutant	no	GSM142752.CEL	---
E-GEOD-6824	ok, only wt	Col	whole root	Boyes 3.90	AGL44 mutant	no	GSM157306.CEL	---
E-GEOD-7432	ok, only wt	Col	whole root	3d	aux1 and ein2 mutants + IAA	no	GSM179967.CEL GSM179969.CEL	---
E-GEOD-9148	ok, only wt	Col	whole root	10d	chl1 mutant + NO3	no	GSM231194.CEL GSM231197.CEL GSM231200.CEL	---
E-MEXP-1876	ok, only wt	Col	whole root	14d	VND7 OE	no	TD117.CEL	---
E-MEXP-2140	ok, only wt	Col	whole root	5d	pkl y pkr2 mutant	no	538.CEL	---
E-MEXP-722	ok, only wt	Col	whole root	7d (Boyes 1.0)	lrx and rol1 mutant	no	lrx1_C.CEL	---
E-TABM-821	ok, only wt	Col	whole root	21d	pdr2 mutant	ok		---
E-GEOD-14502	ok, only root (cels from 14578)	Col	several	7d	hypoxia	no	GSM362175.CEL GSM362197.CEL GSM362201.CEL GSM362202.CEL GSM362203.CEL GSM362207.CEL GSM362208.CEL GSM362212.CEL GSM362214.CEL	---
E-ATMX-31	ok, only root	Col	whole root	???	shoot vs root vs callus	no	cell3_ATH1.CEL root2_ATH1.CEL shoot2_ATH1.CEL	---
E-GEOD-18984	ok, only root	Col	whole root	10d	shoot vs root	no	GSM469821.CEL	---
E-GEOD-5620	ok, only root	Col	whole root	16d	control of 5621+	no	GSM131239.CEL GSM131246.CEL GSM131258.CEL	---
E-GEOD-5621	ok, only root	Col	whole root	16d	4°C of 5620	no	GSM131263.CEL GSM131270.CEL	---
E-GEOD-5622	ok, only root	Col	whole root	16d	Osmotic of 5620	no	GSM131284.CEL GSM131295.CEL	---
E-GEOD-5623	ok, only root	Col	whole root	16d	NaCl of 5620	no	GSM131317.CEL GSM131325.CEL	---
E-GEOD-5624	ok, only root	Col	whole root	16d	Drought of 5620	no	GSM131339.CEL GSM131356.CEL GSM131357.CEL	---
E-GEOD-5625	ok, only root	Col	whole root	16d	Genotoxic of 5620	no	GSM131359.CEL GSM131371.CEL	---
E-GEOD-5626	ok, only root	Col	whole root	16d	UV-B of 5620	no	GSM131383.CEL GSM131386.CEL GSM131392.CEL	---
E-GEOD-5627	ok, only root	Col	whole root	16d	Wound of 5620	no	GSM131415.CEL GSM131435.CEL	---
E-GEOD-5628	ok, only root	Col	whole root	16d	Heat of 5620	no	GSM131445.CEL GSM131446.CEL GSM131462.CEL GSM131467.CEL	---
E-TABM-17	ok, only root	Col	whole root	variable	mutants but wt root	no	ATGE_95_C.CEL ATGE_99_B.CEL	---
E-GEOD-5749	ok, only Col	Col, Ler, C24	several	???	cell types	no	GSM133977.CEL GSM133985.CEL	---
E-NASC-77	ok, only Col	Col, Ler, C24	several	???	cell types	no	Birnbaum_1-15_StageIII-4_Rep4_ATH1.CEL Birnbaum_1-7_StageI-4_Rep4_ATH1.CEL	---
E-GEOD-10496	ok	Col	Root + FACS-sorted cell types	6d	Fe media	ok		---
E-GEOD-10497	ok	Col	diferentes cell types	5d	diff cell types in Fe media	no	GSM265422.CEL	---
E-GEOD-10501	ok	Col	FACS-sorted cell types	6d	diff cell types in Fe media	no	GSM266664.CEL	---
E-GEOD-10502	ok	Col	whole root	5d	Col Fe media	no	GSM265469.CEL GSM265474.CEL	---
E-GEOD-14493	ok	Col	several	7d	hypoxia	no	GSM361994.cel	---
E-GEOD-16468	ok	Col	several	6d	xylem, phloem, cortex	no	GSM413914.CEL GSM413913.CEL	---
E-GEOD-16469	ok	Col	root endodermis	6d	wt endodermis	ok		---
E-GEOD-18982	ok	Col	whole root	3.9 weeks	pH	no	GSM469810.CEL	---
E-GEOD-20223	ok	Col	whole root	7d	GA	no	GSM507033.CEL	---
E-GEOD-20226	ok	Col	whole root	???	infection	ok		---
E-GEOD-21504	ok	Col	whole root	3 weeks	oxygen	ok		---
E-GEOD-21981	ok	Col	root cells laser	???	infection	no	GSM546558.CEL GSM546561.CEL	---
E-GEOD-22114	ok	Col	whole root	4 weeks	Cd	no	GSM549995.CEL GSM549996.CEL	---
E-GEOD-5631	ok	Col	whole root	7d	diff media	no	GSM131569.CEL GSM131574.CEL	---
E-GEOD-5688	ok	Col	whole root	10d	SO4	no	GSM133122.CEL GSM133141.CEL	---
E-GEOD-5724	ok	Col	lateral root	Boyes 6.1	nematodes	ok		---
E-GEOD-5744	ok	Col	whole root	4-5 weeks	K	ok		---
E-GEOD-7631	ok	Col	FACS-sorted cell types	12d	Kcl KNO3	no	GSM184476.CEL GSM184477.CEL GSM184482.CEL GSM184497.CEL GSM184520.CEL GSM184531.CEL GSM184537.CEL GSM184551.CEL GSM184552.CEL GSM184556.CEL GSM184559.CEL GSM218591.CEL GSM218593.CEL GSM218594.CEL	---
E-GEOD-7636	ok	Col	Root + FACS-sorted cell types	6d	NaCl	ok		---
E-GEOD-7639	ok	Col	several	5d	NaCl	no	GSM184833.CEL GSM184843.CEL GSM184844.CEL GSM184846.CEL	---
E-GEOD-7641	ok	Col	FACS-sorted cell types	6d	diff cell types	no	GSM184901.CEL GSM184905.CEL GSM184913.CEL	---
E-GEOD-7642	ok	Col	whole root	??	NaCl	no	GSM184925.CEL	---
E-GEOD-8787	ok	Col	root tips	5d	NaCl	no	GSM218285.CEL GSM218294.CEL GSM218297.CEL	---
E-GEOD-8934	ok	Col	several + FACS-sorted cell types	7d	diff cell types	no	GSM226530.CEL GSM226531.CEL GSM226538.CEL GSM226551.CEL GSM226552.CEL GSM226554.CEL	---
E-GEOD-9996	ok	Col	root tips + stumps	4d / 8d	stumps	no	GSM252667.CEL GSM252679.CEL	---
E-MEXP-828	ok	Col	whole root	6 weeks	nutrients	no	LL33-13.CEL LL33-22.CEL LL33-23.CEL LL34-1.CEL LL34-7.CEL	---
E-GEOD-10576	NO, superseries	Col	Root + FACS-sorted cell types	5d	Same as 10496 10497 10501 10502	no	GSM265414.CEL GSM265422.CEL GSM265462.CEL GSM265466.CEL GSM265468.CEL GSM265474.CEL GSM266664.CEL GSM266672.CEL	---
E-GEOD-14578	NO, superseries	Col	whole root and root tip	7d	Same as 14493 y 14502	Done on 14493 and 14502		---
E-AFMX-9	NO, repeat	Col	whole root	???	Same as E-TABM-17	Done on tabm-17		---
E-GEOD-10323	NO, not Col0	Col-1 (N3176)	whole root	Boyes 5.10	---	ok		---
E-GEOD-11558	NO, not Col0	Col-2	whole root	2 weeks	hypoxia	no	GSM290758.CEL GSM290827.CEL GSM291118.CEL GSM291124.CEL GSM291128.CEL	---
E-GEOD-15189	NO, not Col0	Ler	whole root	??	Fe	no	GSM379250.CEL	---
E-GEOD-16056	NO, not Col0	Col7	whole root	21d	gir mutant	no	GSM402178.CEL GSM402183.CEL	---
E-GEOD-20231	NO, not Col0	Ws	root tips	Boyes 1.02	mutant + zeatin	no	GSM507122.CEL GSM507127.CEL	---
E-GEOD-5522	NO, not Col0	??	whole root	Boyes 1.0	Cs137	ok		---
E-GEOD-6155	NO, not Col0	C24	whole root	Boyes 1.02	ANR1 OE	no	GSM142670.CEL	---
E-GEOD-6160	NO, not Col0	Ws	whole root	Boyes 3.90	K and Cs	no	GSM142705.CEL GSM142712.CEL GSM142713.CEL GSM142719.CEL	---
E-GEOD-6161	NO, not Col0	Ws	whole root	Boyes 3.90	akt1-1, cngc1 and cngc4 mutants	no	GSM142723.CEL GSM142724.CEL GSM142733.CEL	---
E-GEOD-680	NO, not Col0	Ws	whole root	3d	lec1-1 mutant	no	GSM10454.CEL GSM10456.CEL GSM147963.CEL GSM147964.CEL	---
E-GEOD-6825	NO, not Col0	Ws	whole root	Boyes 3.90	K and Cs	no	GSM157311.CEL GSM157314.CEL	---
E-GEOD-9311	NO, not Col0	Ws	whole root	10d	selenate	ok		---
E-MEXP-2208	NO, not Col0	Ws	root tips	5d	scr mutant	ok		---
E-MEXP-2483	NO, not Col0	??	whole root	10-12d	fry1 and pht1-4 mutant	no	MCT15_030806DCJR1.CEL	---
E-MEXP-2601	NO, not Col0	??	whole root	???	phosphate	no	MCT1_WS1P500.CEL	---
E-MEXP-635	NO, not Col0	Sav0	whole root	6d	brx mutant	no	b4.CEL	---
E-MEXP-791	NO, not Col0	??	whole root	10d	phosphate	no	S1.CEL	---
E-GEOD-11119	NO, no files	??	root tips	4d	no raw	no raw		---
E-GEOD-4455	NO, no files	Col	whole root	10d	no cel files	no raw		---
E-GEOD-4933	NO, no files	Ler	root tips	7d dark grown	no raw	no raw		---
E-NASC-25	NO, no files	C24	whole root	Boyes 1.02	no raw	no raw		---
E-NASC-3	NO, no files	Col	lateral root	Boyes 6.1	no cel files	no cels		---
E-NASC-31	NO, no files	Ws, Ws2, cncg1/4	whole root	Boyes 3.90	no raw	no raw		---
E-NASC-54	NO, no files	Col	root hair elognation zone	Boyes 1.02	no cel files	no cels		---
E-NASC-61	NO, no files	Ws	whole root	Boyes 3.90	no raw	no raw		---
E-MEXP-2608	NO, RT method comparison	Col	several	7d	---	ok		---
