# Supplementary material for: ARACNe-based inference, using curated microarray data, of Arabidopsis thaliana root transcriptional regulatory networks
Source: BMC Plant Biol. 2014 Apr 16;14:97. doi: 10.1186/1471-2229-14-97 (PMC4021103; doi:10.1186/1471-2229-14-97)
Supplement: Additional file 2 — Cytoscape compatible table for the TFsNet obtained at DPI 0.0. [file 1471-2229-14-97-S2.csv]

245051_at	AT2G23320	WRKY15	pd	STZ	AT1G27730	261648_at	0.228255	1.00E-040
245078_at	AT2G23340	DEAR3	pd	AT5G17600,protein_coding	AT5G17600	246439_at	0.175523	1.00E-030
245078_at	AT2G23340	DEAR3	pd	AT2G37950,protein_coding	AT2G37950	257381_at	0.203463	1.00E-030
245078_at	AT2G23340	DEAR3	pd	AT3G06410,protein_coding	AT3G06410	258903_at	0.206057	1.00E-030
245084_at	AT2G23290	AtMYB70	pd	ATMYB73	AT4G37260	246253_at	0.145469	1.00E-020
245084_at	AT2G23290	AtMYB70	pd	AT5G16470,protein_coding	AT5G16470	250119_at	0.195536	1.00E-030
245087_at	AT2G39830	DAR2	pd	ATIDD15	AT2G01940	265249_at	0.224958	1.00E-030
245092_at	AT2G40950	BZIP17	pd	NF-YB10	AT3G53340	251991_at	0.195633	1.00E-030
245092_at	AT2G40950	BZIP17	pd	ATTLP9	AT3G06380	258906_at	0.173879	1.00E-030
245126_at	AT2G47460	ATMYB12	pd	ATCOL4	AT5G24930	246977_at	0.191448	1.00E-030
245126_at	AT2G47460	ATMYB12	pd	ATSIG5	AT5G24120	249769_at	0.160839	1.00E-020
245126_at	AT2G47460	ATMYB12	pd	AT4G39070,protein_coding	AT4G39070	252924_at	0.159234	1.00E-020
245137_at	AT2G45460	AT2G45460,protein_coding	pd	PPD2	AT4G14720	245572_at	0.179453	1.00E-030
245137_at	AT2G45460	AT2G45460,protein_coding	pd	EZA1	AT4G02020	255510_at	0.246841	1.00E-040
245137_at	AT2G45460	AT2G45460,protein_coding	pd	AT4G00238,protein_coding;AT4G00250,protein_coding	AT4G00238;AT4G00250	255668_s_at	0.2424	1.00E-040
245137_at	AT2G45460	AT2G45460,protein_coding	pd	TRFL3	AT1G17460	261086_at	0.213038	1.00E-030
245137_at	AT2G45460	AT2G45460,protein_coding	pd	AT2G17410,protein_coding	AT2G17410	264878_at	0.241839	1.00E-040
245138_at	AT2G45190	AFO	pd	GATA21	AT5G56860	247980_at	0.0526433	1
245138_at	AT2G45190	AFO	pd	ATSPL7	AT5G18830	249960_at	0.139489	1.00E-020
245139_at	AT2G45430	AHL22	pd	AGL26	AT5G26880	246852_at	0.343415	1.00E-060
245139_at	AT2G45430	AHL22	pd	SCR	AT3G54220	251890_at	0.246632	1.00E-040
245139_at	AT2G45430	AHL22	pd	ARR10	AT4G31920	253500_at	0.233452	1.00E-040
245139_at	AT2G45430	AHL22	pd	ATMYB2	AT2G47190	260581_at	0.230737	1.00E-040
245139_at	AT2G45430	AHL22	pd	NF-YA5	AT1G54160	263158_at	0.175437	1.00E-030
245173_at	AT2G47520	HRE2	pd	HRE1	AT1G72360	260451_at	0.290754	1.00E-050
245173_at	AT2G47520	HRE2	pd	ATHSFA2	AT2G26150	266841_at	0.231007	1.00E-040
245208_at	AT5G12330	LRP1	pd	ATHB53	AT5G66700	247052_at	0.387074	1.00E-060
245208_at	AT5G12330	LRP1	pd	Rap2.6L	AT5G13330	250287_at	0.234237	1.00E-040
245208_at	AT5G12330	LRP1	pd	AGL17	AT2G22630	265351_at	0.263929	1.00E-040
245230_at	AT4G25610	AT4G25610,protein_coding	pd	AT5G45420,protein_coding	AT5G45420	248954_at	0.247448	1.00E-040
245234_at	AT4G25560	AtMYB18	pd	ATMYB86	AT5G26660	246844_at	0.249336	1.00E-040
245234_at	AT4G25560	AtMYB18	pd	AtMYB19	AT5G52260	248343_at	0.208467	1.00E-030
245240_at	AT1G44510	AT1G44510,transposable_element_gene	pd	AT3G19070,protein_coding	AT3G19070	256949_at	0.0385742	1
245240_at	AT1G44510	AT1G44510,transposable_element_gene	pd	AT3G01560,protein_coding	AT3G01560	259175_at	0.042303	1
245252_at	AT4G17500	ATERF-1	pd	ATERF6	AT4G17490	245250_at	0.508403	1.00E-090
245252_at	AT4G17500	ATERF-1	pd	RHL41	AT5G59820	247655_at	0.526267	1.00E-090
245252_at	AT4G17500	ATERF-1	pd	ATERF-2	AT5G47220	248794_at	0.564396	1.00E-100
245252_at	AT4G17500	ATERF-1	pd	AT1G73230,protein_coding	AT1G73230	260095_at	0.311516	1.00E-050
245256_at	AT4G15090	FAR1	pd	ELF6	AT5G04240	245691_at	0.279513	1.00E-040
245256_at	AT4G15090	FAR1	pd	LWD2	AT3G26640	257833_at	0.301815	1.00E-050
245256_at	AT4G15090	FAR1	pd	AT1G74250,protein_coding	AT1G74250	260251_at	0.275873	1.00E-040
245271_at	AT4G16430	AT4G16430,protein_coding	pd	ATMBF1A	AT2G42680	263978_at	0.232283	1.00E-040
245280_at	AT4G16845	VRN2	pd	AT5G25060,protein_coding	AT5G25060	246924_at	0.350624	1.00E-060
245280_at	AT4G16845	VRN2	pd	ATNFXL2	AT5G05660	250767_at	0.299502	1.00E-050
245280_at	AT4G16845	VRN2	pd	NF-YC11	AT3G12480	256258_at	0.309884	1.00E-050
245280_at	AT4G16845	VRN2	pd	BAM7	AT2G45880	266914_at	0.33183	1.00E-050
245288_at	AT4G16420	ADA2B	pd	AT5G23610,protein_coding	AT5G23610	249845_at	0.183938	1.00E-030
245288_at	AT4G16420	ADA2B	pd	ATDPB	AT5G03415	250953_at	0.175165	1.00E-030
245288_at	AT4G16420	ADA2B	pd	ADA2A	AT3G07740	259229_at	0.233157	1.00E-040
245288_at	AT4G16420	ADA2B	pd	AT1G09060,protein_coding	AT1G09060	264649_at	0.228494	1.00E-040
245327_at	AT4G16850	AT4G16850,protein_coding	pd	AT3G09735,protein_coding	AT3G09735	258713_at	0.273517	1.00E-040
245327_at	AT4G16850	AT4G16850,protein_coding	pd	GATA10;GATA11	AT1G08000;AT1G08010	260680_s_at	0.270126	1.00E-040
245328_at	AT4G14465	AHL20	pd	TGA1	AT5G65210	247199_at	0.515189	1.00E-090
245328_at	AT4G14465	AHL20	pd	HMG_BETA_1	AT1G20693	256091_at	0.484883	1.00E-080
245328_at	AT4G14465	AHL20	pd	ANAC003	AT1G02220	264148_at	0.417185	1.00E-070
245354_at	AT4G17600	LIL3:1	pd	ATSIG6	AT2G36990	263846_at	0.183431	1.00E-030
245362_at	AT4G17460	HAT1	pd	AT1G75710,protein_coding	AT1G75710	262969_at	0.325985	1.00E-050
245362_at	AT4G17460	HAT1	pd	AT1G10120,protein_coding	AT1G10120	264517_at	0.286411	1.00E-050
245381_at	AT4G17785	MYB39	pd	AtMYB41	AT4G28110	253851_at	0.142871	1.00E-020
245381_at	AT4G17785	MYB39	pd	AT2G42300,protein_coding	AT2G42300	265880_at	0.142755	1.00E-020
245383_at	AT4G17810	AT4G17810,protein_coding	pd	AGL36;AGL90	AT5G26650;AT5G27960	246836_s_at	0.0562886	1
245383_at	AT4G17810	AT4G17810,protein_coding	pd	AGL103	AT3G18650	257549_at	0.0657122	1.00E-010
245383_at	AT4G17810	AT4G17810,protein_coding	pd	ARF12	AT1G34310	262566_at	0.239743	1.00E-040
245397_at	AT4G14560	AXR5	pd	BHLH134	AT5G15160	250155_at	0.21979	1.00E-030
245397_at	AT4G14560	AXR5	pd	BLH7	AT2G16400	263557_at	0.237074	1.00E-040
245428_at	AT4G17570	GATA26	pd	ATWRKY65	AT1G29280	260882_at	0.242255	1.00E-040
245445_at	AT4G16750	AT4G16750,protein_coding	pd	BLH1	AT2G35940	263956_at	0.188581	1.00E-030
245462_at	AT4G17020	AT4G17020,protein_coding	pd	ATMYB3R-1	AT4G32730	253451_at	0.353541	1.00E-060
245462_at	AT4G17020	AT4G17020,protein_coding	pd	ATX2;ATX1	AT1G05830;AT2G31650	263447_s_at	0.473364	1.00E-080
245462_at	AT4G17020	AT4G17020,protein_coding	pd	AT2G17410,protein_coding	AT2G17410	264876_at	0.351901	1.00E-060
245477_at	AT4G16110	ARR2	pd	AT5G67010,protein_coding	AT5G67010	247019_at	0.0468716	1
245477_at	AT4G16110	ARR2	pd	AtMYB97	AT4G26930	253939_at	0.0425337	1
245477_at	AT4G16110	ARR2	pd	ARR1	AT3G16857	256790_at	0.267209	1.00E-040
245477_at	AT4G16110	ARR2	pd	AT1G48490,protein_coding;AT3G17850,protein_coding	AT1G48490;AT3G17850	258186_s_at	0.393845	1.00E-060
245477_at	AT4G16110	ARR2	pd	ATZFP11	AT2G42410	265878_at	0.0608499	1.00E-010
245542_at	AT4G15250	AT4G15250,protein_coding	pd	NZZ	AT4G27330	253862_at	0.0350639	1
245542_at	AT4G15250	AT4G15250,protein_coding	pd	NGA4	AT4G01500	255582_at	0.0345338	1
245542_at	AT4G15250	AT4G15250,protein_coding	pd	AT1G54720,protein_coding	AT1G54720	264234_at	0.0364305	1
245542_at	AT4G15250	AT4G15250,protein_coding	pd	PGA6	AT2G17950	265821_at	0.0367791	1
245583_at	AT4G14920	AT4G14920,protein_coding	pd	ATMYB3R-1	AT4G32730	253417_at	0.317184	1.00E-050
245593_at	AT4G14550	IAA14	pd	AZF1	AT5G67450	246993_at	0.244944	1.00E-040
245617_at	AT4G14490	AT4G14490,protein_coding	pd	CYC1	AT4G37490	253051_at	0.26703	1.00E-040
245617_at	AT4G14490	AT4G14490,protein_coding	pd	HAT3.1	AT3G19510	258011_at	0.246387	1.00E-040
245633_at	AT1G25280	AtTLP10	pd	TGA1	AT5G65210	247199_at	0.364764	1.00E-060
245635_at	AT1G25250	AtIDD16	pd	ATIDD15	AT2G01940	265249_at	0.0860832	1.00E-010
245669_at	AT1G28300	LEC2	pd	AtMYB97	AT4G26930	253939_at	0.0351009	1
245669_at	AT1G28300	LEC2	pd	AT1G29950,protein_coding	AT1G29950	260027_at	0.0471098	1
245682_at	AT5G08750	AT5G08750,protein_coding	pd	TOE2	AT5G60120	247664_at	0.180597	1.00E-030
245691_at	AT5G04240	ELF6	pd	AT5G25060,protein_coding	AT5G25060	246924_at	0.387342	1.00E-060
245726_at	AT1G73360	ATHDG11	pd	IAA27	AT4G29080	253749_at	0.113744	1.00E-010
245735_at	AT1G73410	ATMYB54	pd	anac099	AT5G56620	247967_at	0.115429	1.00E-010
245735_at	AT1G73410	ATMYB54	pd	anac075	AT4G29230	253710_at	0.190684	1.00E-030
245735_at	AT1G73410	ATMYB54	pd	ATMYB52	AT1G17950	255903_at	0.436758	1.00E-070
245735_at	AT1G73410	ATMYB54	pd	anac058	AT3G18400	257718_at	0.426543	1.00E-070
245735_at	AT1G73410	ATMYB54	pd	AT2G03500,protein_coding	AT2G03500	265719_at	0.246695	1.00E-040
245746_at	AT1G51070	bHLH115	pd	AtbZIP	AT1G68880	260030_at	0.4104	1.00E-070
245746_at	AT1G51070	bHLH115	pd	ATWRKY60	AT2G25000	263536_at	0.324844	1.00E-050
245746_at	AT1G51070	bHLH115	pd	ATMYB38	AT2G36890	263892_at	0.304922	1.00E-050
245746_at	AT1G51070	bHLH115	pd	AT2G44430,protein_coding	AT2G44430	267386_at	0.159523	1.00E-020
245748_at	AT1G51140	AT1G51140,protein_coding	pd	ABA1	AT5G67030	247025_at	0.181472	1.00E-030
245748_at	AT1G51140	AT1G51140,protein_coding	pd	AT5G50010,protein_coding	AT5G50010	248559_at	0.183734	1.00E-030
245748_at	AT1G51140	AT1G51140,protein_coding	pd	ATHB-12	AT3G61890	251272_at	0.26085	1.00E-040
245748_at	AT1G51140	AT1G51140,protein_coding	pd	AT4G21050,protein_coding	AT4G21050	254441_at	0.0484233	1
245748_at	AT1G51140	AT1G51140,protein_coding	pd	SDG22	AT4G13460	254745_at	0.20459	1.00E-030
245748_at	AT1G51140	AT1G51140,protein_coding	pd	AT2G43140,protein_coding	AT2G43140	257373_at	0.281169	1.00E-040
245748_at	AT1G51140	AT1G51140,protein_coding	pd	AT3G09770,protein_coding	AT3G09770	258714_at	0.256095	1.00E-040
245748_at	AT1G51140	AT1G51140,protein_coding	pd	AT1G35460,protein_coding;SRS8	AT1G35460;AT5G33210	260079_s_at	0.247804	1.00E-040
245748_at	AT1G51140	AT1G51140,protein_coding	pd	AT1G55700,protein_coding	AT1G55700	264534_at	0.208418	1.00E-030
245758_at	AT1G32240	KAN2	pd	AT1G63100,protein_coding	AT1G63100	259686_at	0.185158	1.00E-030
245774_at	AT1G30210	ATTCP24	pd	TCP2	AT4G18390	254670_at	0.442718	1.00E-070
245774_at	AT1G30210	ATTCP24	pd	TCP3	AT1G53230	260618_at	0.240277	1.00E-040
245774_at	AT1G30210	ATTCP24	pd	ATZFP10	AT2G37740	267167_at	0.151544	1.00E-020
245786_at	AT1G32150	AtbZIP68	pd	SEU	AT1G43850	260862_at	0.220241	1.00E-030
245800_at	AT1G46264	AT-HSFB4	pd	AT3G18960,protein_coding;AT4G01580,protein_coding	AT3G18960;AT4G01580	256918_s_at	0.229187	1.00E-040
245800_at	AT1G46264	AT-HSFB4	pd	ATBS1	AT1G74500	260230_at	0.388839	1.00E-060
245800_at	AT1G46264	AT-HSFB4	pd	ATMYB13	AT1G06180	260784_at	0.314929	1.00E-050
245800_at	AT1G46264	AT-HSFB4	pd	AT2G28450,protein_coding	AT2G28450	265274_at	0.391209	1.00E-060
245807_at	AT1G46768	RAP2.1	pd	emb1303	AT1G56200	256223_at	0.326514	1.00E-050
245819_at	AT1G26310	AGL10	pd	AT1G35460,protein_coding;SRS8	AT1G35460;AT5G33210	260079_s_at	0.0610804	1.00E-010
245828_at	AT1G57820	ORTH2	pd	AT4G00990,protein_coding	AT4G00990	255656_at	0.421605	1.00E-070
245845_at	AT1G26150	ATPERK10	pd	AT3G20810,protein_coding	AT3G20810	257985_at	0.214377	1.00E-030
245847_at	AT5G11050	AtMYB64	pd	TGA1	AT5G65210	247199_at	0.30601	1.00E-050
245861_at	AT5G28300	AT5G28300,protein_coding	pd	AT2G24300,protein_coding	AT2G24300	265688_at	0.180041	1.00E-030
245873_at	AT1G26260	CIB5	pd	AT4G00990,protein_coding	AT4G00990	255656_at	0.23138	1.00E-040
245881_at	AT5G09460	AT5G09460,protein_coding	pd	ARF9	AT4G23980	254194_at	0.464152	1.00E-080
245896_at	AT5G09250	KIWI	pd	AT5G09240,protein_coding	AT5G09240	245930_at	0.226866	1.00E-030
245901_at	AT5G11060	KNAT4	pd	ATHAP2C	AT1G72830	262378_at	0.192044	1.00E-030
245910_at	AT5G09410	CAMTA1	pd	GTA02;AT4G08360,protein_coding	AT4G08350;AT4G08360	255136_s_at	0.333471	1.00E-050
245910_at	AT5G09410	CAMTA1	pd	AT1G10320,protein_coding	AT1G10320	264454_at	0.238816	1.00E-040
245910_at	AT5G09410	CAMTA1	pd	CLF	AT2G23380	267129_at	0.360375	1.00E-060
245925_at	AT5G28770	AtbZIP63	pd	AT5G61590,protein_coding	AT5G61590	247540_at	0.312094	1.00E-050
245925_at	AT5G28770	AtbZIP63	pd	bHLH121	AT3G19860	257990_at	0.22946	1.00E-040
245925_at	AT5G28770	AtbZIP63	pd	anac032	AT1G77450	259705_at	0.243686	1.00E-040
245942_at	AT5G19490	AT5G19490,protein_coding	pd	SPT16	AT4G10710	254992_at	0.122131	1.00E-020
245971_at	AT5G20730	ARF7	pd	AT4G15250,protein_coding	AT4G15250	245542_at	0.0388341	1
245971_at	AT5G20730	ARF7	pd	ELF6	AT5G04240	245691_at	0.22547	1.00E-030
245971_at	AT5G20730	ARF7	pd	AT5G38560,protein_coding	AT5G38560	249526_at	0.23046	1.00E-040
245971_at	AT5G20730	ARF7	pd	AT4G28260,protein_coding	AT4G28260	253805_at	0.192797	1.00E-030
245971_at	AT5G20730	ARF7	pd	AT3G01560,protein_coding	AT3G01560	259175_at	0.244011	1.00E-040
245971_at	AT5G20730	ARF7	pd	AT1G28050,protein_coding	AT1G28050	259595_at	0.16525	1.00E-020
245971_at	AT5G20730	ARF7	pd	AT1G63900,protein_coding	AT1G63900	260321_at	0.236226	1.00E-040
245971_at	AT5G20730	ARF7	pd	AT1G63490,protein_coding	AT1G63490	261531_at	0.224919	1.00E-030
245971_at	AT5G20730	ARF7	pd	ATRL2	AT2G21650	263549_at	0.0835069	1.00E-010
245971_at	AT5G20730	ARF7	pd	RAP2.7	AT2G28550	264057_at	0.151934	1.00E-020
245971_at	AT5G20730	ARF7	pd	PUX2	AT2G01650	265868_at	0.224855	1.00E-030
245971_at	AT5G20730	ARF7	pd	CRF5	AT2G46310	266606_at	0.142729	1.00E-020
245971_at	AT5G20730	ARF7	pd	AtWRKY35	AT2G34830	267427_at	0.196315	1.00E-030
245976_at	AT5G13080	ATWRKY75	pd	AT5G66770,protein_coding	AT5G66770	247057_at	0.211265	1.00E-030
245976_at	AT5G13080	ATWRKY75	pd	SHA1	AT5G63780	247347_at	0.199335	1.00E-030
245976_at	AT5G13080	ATWRKY75	pd	ANAC092	AT5G39610	249467_at	0.458532	1.00E-080
245976_at	AT5G13080	ATWRKY75	pd	AT5G04760,protein_coding	AT5G04760	250858_at	0.310127	1.00E-050
245976_at	AT5G13080	ATWRKY75	pd	ATWRKY70	AT3G56400	251705_at	0.2092	1.00E-030
245976_at	AT5G13080	ATWRKY75	pd	AT-HSFA4A	AT4G18880	254592_at	0.266319	1.00E-040
245976_at	AT5G13080	ATWRKY75	pd	AT3G18930,protein_coding	AT3G18930	256948_at	0.237745	1.00E-040
245976_at	AT5G13080	ATWRKY75	pd	anac053	AT3G10500	258921_at	0.256175	1.00E-040
245976_at	AT5G13080	ATWRKY75	pd	AT1G64530,protein_coding	AT1G64530	261945_at	0.205911	1.00E-030
245976_at	AT5G13080	ATWRKY75	pd	AT1G77920,protein_coding	AT1G77920	262137_at	0.205657	1.00E-030
245987_at	AT5G13180	ANAC083	pd	ATHSF1	AT4G17750	245379_at	0.161175	1.00E-020
245987_at	AT5G13180	ANAC083	pd	IAA28	AT5G25890	246861_at	0.427147	1.00E-070
245987_at	AT5G13180	ANAC083	pd	DAR7	AT5G66610	247103_at	0.238255	1.00E-040
245987_at	AT5G13180	ANAC083	pd	BAM8	AT5G45300	248997_at	0.289356	1.00E-050
245987_at	AT5G13180	ANAC083	pd	BLH3	AT1G75410	261120_at	0.471798	1.00E-080
245987_at	AT5G13180	ANAC083	pd	AT1G63470,protein_coding	AT1G63470	261549_at	0.42141	1.00E-070
245987_at	AT5G13180	ANAC083	pd	ZFP5	AT1G10480	263208_at	0.394063	1.00E-070
245987_at	AT5G13180	ANAC083	pd	AT2G42350,protein_coding	AT2G42350	265852_at	0.453787	1.00E-080
246023_at	AT5G21120	EIL2	pd	LRX1	AT1G12040	264347_at	0.0750866	1.00E-010
246045_at	AT5G19430	AT5G19430,protein_coding	pd	AT5G35210,protein_coding;EGY1	AT5G35210;AT5G35220	246654_s_at	0.204337	1.00E-030
246045_at	AT5G19430	AT5G19430,protein_coding	pd	AGL29	AT2G34440	266994_at	0.0417176	1
246072_at	AT5G20240	PI	pd	ATHB53	AT5G66700	247052_at	0.164507	1.00E-020
246103_at	AT5G28640	AN3	pd	AT-HSFB4	AT1G46264	245800_at	0.493077	1.00E-080
246103_at	AT5G28640	AN3	pd	SCR	AT3G54220	251890_at	0.277077	1.00E-040
246103_at	AT5G28640	AN3	pd	SCL-3	AT1G50420	261866_at	0.180943	1.00E-030
246103_at	AT5G28640	AN3	pd	AtGRF3	AT2G36400	263914_at	0.394537	1.00E-070
246135_at	AT5G20885	AT5G20885,protein_coding	pd	IAA28	AT5G25890	246861_at	0.435659	1.00E-070
246135_at	AT5G20885	AT5G20885,protein_coding	pd	AT5G54630,protein_coding	AT5G54630	248177_at	0.103674	1.00E-010
246135_at	AT5G20885	AT5G20885,protein_coding	pd	AT3G17100,protein_coding	AT3G17100	257894_at	0.29125	1.00E-050
246135_at	AT5G20885	AT5G20885,protein_coding	pd	AT3G21810,protein_coding	AT3G21810	257955_at	0.254577	1.00E-040
246135_at	AT5G20885	AT5G20885,protein_coding	pd	AT1G63840,protein_coding	AT1G63840	260327_at	0.293538	1.00E-050
246135_at	AT5G20885	AT5G20885,protein_coding	pd	AT1G29160,protein_coding	AT1G29160	260887_at	0.177405	1.00E-030
246135_at	AT5G20885	AT5G20885,protein_coding	pd	RHA2A	AT1G15100	262590_at	0.440384	1.00E-070
246135_at	AT5G20885	AT5G20885,protein_coding	pd	AT1G10610,protein_coding	AT1G10610	263237_at	0.2032	1.00E-030
246135_at	AT5G20885	AT5G20885,protein_coding	pd	AT1G09060,protein_coding	AT1G09060	264649_at	0.277845	1.00E-040
246161_at	AT5G20900	JAZ12	pd	ATMYB44	AT5G67300	246987_at	0.300714	1.00E-050
246161_at	AT5G20900	JAZ12	pd	AtEMF2	AT5G51230	248438_at	0.379599	1.00E-060
246161_at	AT5G20900	JAZ12	pd	HAC04	AT1G55970	262090_at	0.101927	1.00E-010
246168_at	AT5G32460	AT5G32460,protein_coding	pd	AT1G49850,protein_coding	AT1G49850	259816_at	0.0794475	1.00E-010
246189_at	AT5G20910	AIP2	pd	ATPERK10	AT1G26150	245845_at	0.203984	1.00E-030
246189_at	AT5G20910	AIP2	pd	AT3G16090,protein_coding	AT3G16090	258328_at	0.201433	1.00E-030
246211_at	AT4G36730	GBF1	pd	AT5G23405,protein_coding	AT5G23405	249839_at	0.288313	1.00E-050
246211_at	AT4G36730	GBF1	pd	DDL	AT3G20550	257092_at	0.233386	1.00E-040
246211_at	AT4G36730	GBF1	pd	AT1G26580,protein_coding	AT1G26580	260999_at	0.320353	1.00E-050
246211_at	AT4G36730	GBF1	pd	ATCTH	AT2G25900	266656_at	0.335565	1.00E-050
246215_at	AT4G37180	AT4G37180,protein_coding	pd	AtbZIP1	AT5G49450	248606_at	0.247904	1.00E-040
246215_at	AT4G37180	AT4G37180,protein_coding	pd	AT3G09770,protein_coding	AT3G09770	258714_at	0.21851	1.00E-030
246215_at	AT4G37180	AT4G37180,protein_coding	pd	GBF4	AT1G03970	265040_at	0.174027	1.00E-030
246215_at	AT4G37180	AT4G37180,protein_coding	pd	IBH1	AT2G43060	265245_at	0.204228	1.00E-030
246217_at	AT4G36920	AP2	pd	AtTLP10	AT1G25280	245633_at	0.131371	1.00E-020
246217_at	AT4G36920	AP2	pd	RAP2.7	AT2G28550	264057_at	0.125126	1.00E-020
246230_at	AT4G36710	AT4G36710,protein_coding	pd	AtMYB20	AT1G66230	259822_at	0.20302	1.00E-030
246240_at	AT4G37130	AT4G37130,protein_coding	pd	AT1G75340,protein_coding	AT1G75340	261121_at	0.314858	1.00E-050
246240_at	AT4G37130	AT4G37130,protein_coding	pd	AtMYB25	AT2G39880	267354_at	0.328017	1.00E-050
246253_at	AT4G37260	ATMYB73	pd	AT5G64220,protein_coding	AT5G64220	247270_at	0.204775	1.00E-030
246253_at	AT4G37260	ATMYB73	pd	AT4G33940,protein_coding	AT4G33940	253324_at	0.183918	1.00E-030
246253_at	AT4G37260	ATMYB73	pd	SNZ	AT2G39250	267010_at	0.040499	1
246255_at	AT4G36650	ATPBRP	pd	AT5G57150,protein_coding	AT5G57150	247945_at	0.177768	1.00E-030
246269_at	AT4G37110	AT4G37110,protein_coding	pd	AtMYB3R4	AT5G11510	250386_at	0.321147	1.00E-050
246269_at	AT4G37110	AT4G37110,protein_coding	pd	AT3G14740,protein_coding	AT3G14740	258089_at	0.44736	1.00E-070
246269_at	AT4G37110	AT4G37110,protein_coding	pd	ATWRKY25	AT2G30250	267246_at	0.371733	1.00E-060
246274_at	AT4G36620	GATA19	pd	ARF1-BP	AT5G62000	247468_at	0.263315	1.00E-040
246274_at	AT4G36620	GATA19	pd	AtGRF2	AT4G37740	253065_at	0.243094	1.00E-040
246274_at	AT4G36620	GATA19	pd	AT1G77920,protein_coding	AT1G77920	262137_at	0.222914	1.00E-030
246279_at	AT4G36740	ATHB40	pd	BBM	AT5G17430	246426_at	0.154134	1.00E-020
246279_at	AT4G36740	ATHB40	pd	AT-HSFB2A	AT5G62020	247509_at	0.157867	1.00E-020
246279_at	AT4G36740	ATHB40	pd	SRS2	AT4G36260	253084_at	0.155068	1.00E-020
246279_at	AT4G36740	ATHB40	pd	AtMYB108	AT3G06490	258516_at	0.156283	1.00E-020
246279_at	AT4G36740	ATHB40	pd	AGL17	AT2G22630	265351_at	0.149879	1.00E-020
246279_at	AT4G36740	ATHB40	pd	ATHB21	AT2G18550	265983_at	0.156892	1.00E-020
246311_at	AT3G51880	HMGB1	pd	HMG_BETA_1	AT1G20693	256091_at	0.506705	1.00E-090
246311_at	AT3G51880	HMGB1	pd	emb1303	AT1G56200	256223_at	0.580408	1.00E-100
246311_at	AT3G51880	HMGB1	pd	AT1G80400,protein_coding	AT1G80400	260330_at	0.213032	1.00E-030
246321_at	AT1G16640	AT1G16640,protein_coding	pd	ATBZIP25	AT3G54620	251848_at	0.139853	1.00E-020
246323_at	AT1G16690	AT1G16690,protein_coding	pd	AT1G32700,protein_coding	AT1G32700	261711_at	0.33931	1.00E-060
246323_at	AT1G16690	AT1G16690,protein_coding	pd	AT2G01810,protein_coding	AT2G01810	265860_at	0.112903	1.00E-010
246376_at	AT1G51950	IAA18	pd	AT-HSFB1	AT4G36990	246214_at	0.301271	1.00E-050
246376_at	AT1G51950	IAA18	pd	GATA12	AT5G25830	246913_at	0.318734	1.00E-050
246376_at	AT1G51950	IAA18	pd	AtEMF2	AT5G51230	248438_at	0.353602	1.00E-060
246376_at	AT1G51950	IAA18	pd	HD-GL2-1	AT3G61150	251310_at	0.346041	1.00E-060
246376_at	AT1G51950	IAA18	pd	AT1G76880,protein_coding	AT1G76880	256331_at	0.219455	1.00E-030
246376_at	AT1G51950	IAA18	pd	AtMYB108	AT3G06490	258516_at	0.24163	1.00E-040
246376_at	AT1G51950	IAA18	pd	GL2	AT1G79840	260166_at	0.285758	1.00E-050
246376_at	AT1G51950	IAA18	pd	AT1G77200,protein_coding	AT1G77200	264481_at	0.284992	1.00E-050
246376_at	AT1G51950	IAA18	pd	AT1G24610,protein_coding	AT1G24610	265021_at	0.338196	1.00E-050
246376_at	AT1G51950	IAA18	pd	AT1G61660,protein_coding	AT1G61660	265034_at	0.351633	1.00E-060
246398_at	AT1G58100	AT1G58100,protein_coding	pd	NF-YB10	AT3G53340	251991_at	0.16372	1.00E-020
246399_at	AT1G58110	AT1G58110,protein_coding	pd	TIFY8	AT4G32570	253440_at	0.280777	1.00E-040
246399_at	AT1G58110	AT1G58110,protein_coding	pd	HDG3	AT2G32370	266386_at	0.0520151	1
246401_at	AT1G57560	AtMYB50	pd	AT4G39070,protein_coding	AT4G39070	252924_at	0.253385	1.00E-040
246401_at	AT1G57560	AtMYB50	pd	RHS10	AT1G70460	260366_at	0.332927	1.00E-050
246426_at	AT5G17430	BBM	pd	PAN	AT1G68640	262278_at	0.204211	1.00E-030
246432_at	AT5G17490	RGL3	pd	bHLH115	AT1G51070	245746_at	0.249205	1.00E-040
246450_at	AT5G16820	ATHSF3	pd	BLH1	AT2G35940	263956_at	0.230501	1.00E-040
246480_at	AT5G16070	AT5G16070,protein_coding	pd	ORTH2	AT1G57820	245828_at	0.507383	1.00E-090
246522_at	AT5G15830	AtbZIP3	pd	bHLH115	AT1G51070	245746_at	0.431846	1.00E-070
246522_at	AT5G15830	AtbZIP3	pd	ZFP3	AT5G25160	246933_at	0.557859	1.00E-090
246522_at	AT5G15830	AtbZIP3	pd	ATBP-1	AT5G13820	250213_at	0.24198	1.00E-040
246522_at	AT5G15830	AtbZIP3	pd	ATMYB3	AT1G22640	264210_at	0.236663	1.00E-040
246523_at	AT5G15850	ATCOL1	pd	ATCOL2	AT3G02380	258497_at	0.0981677	1.00E-010
246523_at	AT5G15850	ATCOL1	pd	AT2G44940,protein_coding	AT2G44940	266820_at	0.130173	1.00E-020
246525_at	AT5G15840	CO	pd	ATSPL7	AT5G18830	249960_at	0.0845396	1.00E-010
246542_at	AT5G15020	SNL2	pd	ATHAC1	AT1G79000	264101_at	0.484416	1.00E-080
246568_at	AT5G14960	DEL2	pd	ATHB-16	AT4G40060	252829_at	0.127701	1.00E-020
246577_at	AT1G31640	AGL92	pd	LBD10	AT2G23660	267296_at	0.0445718	1
246578_at	AT1G31630	AGL86	pd	TOE3	AT5G67180	247041_at	0.0367236	1
246578_at	AT1G31630	AGL86	pd	ATMYB34	AT5G60890	247600_at	0.0426314	1
246578_at	AT1G31630	AGL86	pd	AtMYB97	AT4G26930	253939_at	0.0373221	1
246578_at	AT1G31630	AGL86	pd	AT2G27410,protein_coding	AT2G27410	265647_at	0.0378933	1
246578_at	AT1G31630	AGL86	pd	MEE65	AT2G01280	265791_at	0.0382765	1
246585_at	AT5G14750	ATMYB66	pd	AT5G62570,protein_coding	AT5G62570	247426_at	0.28614	1.00E-050
246585_at	AT5G14750	ATMYB66	pd	CRF3	AT5G53290	248253_at	0.30615	1.00E-050
246585_at	AT5G14750	ATMYB66	pd	HDG7	AT5G52170	248370_at	0.396277	1.00E-070
246585_at	AT5G14750	ATMYB66	pd	AHDP	AT4G00730	255636_at	0.37621	1.00E-060
246585_at	AT5G14750	ATMYB66	pd	LBD13	AT2G30340	255873_at	0.437906	1.00E-070
246585_at	AT5G14750	ATMYB66	pd	ANAC015	AT1G33280	256535_at	0.297337	1.00E-050
246585_at	AT5G14750	ATMYB66	pd	ATBS1	AT1G74500	260230_at	0.443502	1.00E-070
246585_at	AT5G14750	ATMYB66	pd	ATMYC-2	AT1G63650	260242_at	0.502784	1.00E-080
246585_at	AT5G14750	ATMYB66	pd	AT1G75710,protein_coding	AT1G75710	262969_at	0.449572	1.00E-080
246585_at	AT5G14750	ATMYB66	pd	AT1G36060,protein_coding	AT1G36060	263194_at	0.384903	1.00E-060
246585_at	AT5G14750	ATMYB66	pd	AT2G24300,protein_coding	AT2G24300	265688_at	0.406931	1.00E-070
246585_at	AT5G14750	ATMYB66	pd	ATWRKY44	AT2G37260	265954_at	0.302511	1.00E-050
246654_s_at	AT5G35210;AT5G35220	AT5G35210,protein_coding;EGY1	pd	EDM2	AT5G55390	248081_at	0.321674	1.00E-050
246728_at	AT5G28040	AT5G28040,protein_coding	pd	AGL68	AT5G65080	247224_at	0.0598682	1
246728_at	AT5G28040	AT5G28040,protein_coding	pd	AT1G21200,protein_coding	AT1G21200	259562_at	0.305822	1.00E-050
246740_at	AT5G27810	AT5G27810,protein_coding	pd	ATGLK2	AT5G44190	249035_at	0.05177	1
246790_at	AT5G27610	ALY1	pd	ATE2FB	AT5G22220	245685_at	0.168704	1.00E-020
246790_at	AT5G27610	ALY1	pd	NF-YC11	AT3G12480	256258_at	0.172947	1.00E-030
246798_at	AT5G26930	GATA23	pd	ARF1-BP	AT5G62000	247468_at	0.244827	1.00E-040
246798_at	AT5G26930	GATA23	pd	AT2G42440,protein_coding	AT2G42440	257386_at	0.157114	1.00E-020
246805_at	AT5G27050	AGL101	pd	AT1G32700,protein_coding	AT1G32700	261711_at	0.102777	1.00E-010
246821_at	AT5G26920	CBP60G	pd	ATWRKY72	AT5G15130	250153_at	0.269058	1.00E-040
246840_at	AT5G26610	AT5G26610,protein_coding	pd	AT3G52660,protein_coding;AT5G28390,protein_coding	AT3G52660;AT5G28390	252029_s_at	0.267582	1.00E-040
246840_at	AT5G26610	AT5G26610,protein_coding	pd	AT1G76510,protein_coding	AT1G76510	259967_at	0.313545	1.00E-050
246844_at	AT5G26660	ATMYB86	pd	AZF1	AT5G67450	246993_at	0.297389	1.00E-050
246852_at	AT5G26880	AGL26	pd	AtTLP7	AT1G53320	260588_at	0.240863	1.00E-040
246852_at	AT5G26880	AGL26	pd	ASHH3	AT2G44150	267184_at	0.255358	1.00E-040
246856_at	AT5G26210	AL4	pd	emb1303	AT1G56200	256223_at	0.375996	1.00E-060
246906_at	AT5G25475	AT5G25475,protein_coding	pd	SPT	AT4G36930	246212_at	0.242801	1.00E-040
246906_at	AT5G25475	AT5G25475,protein_coding	pd	AtMYB50	AT1G57560	246401_at	0.209581	1.00E-030
246906_at	AT5G25475	AT5G25475,protein_coding	pd	ATU2AF35B	AT5G42820	249164_at	0.356728	1.00E-060
246906_at	AT5G25475	AT5G25475,protein_coding	pd	AT4G00238,protein_coding;AT4G00250,protein_coding	AT4G00238;AT4G00250	255668_s_at	0.358001	1.00E-060
246906_at	AT5G25475	AT5G25475,protein_coding	pd	AT1G64380,protein_coding	AT1G64380	259793_at	0.190281	1.00E-030
246906_at	AT5G25475	AT5G25475,protein_coding	pd	ATWRKY36	AT1G69810	260403_at	0.17831	1.00E-030
246906_at	AT5G25475	AT5G25475,protein_coding	pd	TRFL3	AT1G17460	261086_at	0.222553	1.00E-030
246906_at	AT5G25475	AT5G25475,protein_coding	pd	ANAC014	AT1G33060	261616_at	0.283338	1.00E-050
246906_at	AT5G25475	AT5G25475,protein_coding	pd	LAX2	AT2G21050	264025_at	0.293133	1.00E-050
246906_at	AT5G25475	AT5G25475,protein_coding	pd	AT2G47680,protein_coding	AT2G47680	266511_at	0.193051	1.00E-030
246906_at	AT5G25475	AT5G25475,protein_coding	pd	ATBZIP12	AT2G41070	267075_at	0.267397	1.00E-040
246911_at	AT5G25810	tny	pd	ATHB-2	AT4G16780	245276_at	0.174109	1.00E-030
246911_at	AT5G25810	tny	pd	RAP2.11	AT5G19790	245966_at	0.39292	1.00E-060
246911_at	AT5G25810	tny	pd	ATMYB86	AT5G26660	246844_at	0.311585	1.00E-050
246911_at	AT5G25810	tny	pd	AtMYB55	AT4G01680	255538_at	0.250628	1.00E-040
246911_at	AT5G25810	tny	pd	LBD25	AT3G27650	258241_at	0.229827	1.00E-040
246911_at	AT5G25810	tny	pd	ATWRKY60	AT2G25000	263536_at	0.310443	1.00E-050
246911_at	AT5G25810	tny	pd	RAP2.7	AT2G28550	264057_at	0.227564	1.00E-040
246911_at	AT5G25810	tny	pd	AT2G42350,protein_coding	AT2G42350	265852_at	0.342479	1.00E-060
246913_at	AT5G25830	GATA12	pd	ATERF-9	AT5G44210	249087_at	0.32003	1.00E-050
246913_at	AT5G25830	GATA12	pd	AT4G30410,protein_coding	AT4G30410	253617_at	0.267772	1.00E-040
246913_at	AT5G25830	GATA12	pd	ATHB29	AT1G69600	259831_at	0.31834	1.00E-050
246930_at	AT5G25220	KNAT3	pd	ANAC003	AT1G02220	264148_at	0.402891	1.00E-070
246930_at	AT5G25220	KNAT3	pd	ATHB-7	AT2G46680	266327_at	0.311467	1.00E-050
246933_at	AT5G25160	ZFP3	pd	AtMYB28	AT5G61420	247549_at	0.489846	1.00E-080
246933_at	AT5G25160	ZFP3	pd	ZFP6	AT1G67030	255858_at	0.407376	1.00E-070
246933_at	AT5G25160	ZFP3	pd	LBD4	AT1G31320	257467_at	0.337876	1.00E-050
246933_at	AT5G25160	ZFP3	pd	AT1G49850,protein_coding	AT1G49850	259816_at	0.498482	1.00E-080
246933_at	AT5G25160	ZFP3	pd	MIF1	AT1G74660	260226_at	0.403562	1.00E-070
246939_at	AT5G25390	SHN2	pd	AT1G18470,protein_coding	AT1G18470	261677_at	0.101666	1.00E-010
246962_s_at	AT5G24800	ATBZIP9	pd	ATMYB59	AT5G59780	247696_at	0.292781	1.00E-050
246962_s_at	AT5G24800	ATBZIP9	pd	ATB2	AT4G34590	253245_at	0.222208	1.00E-030
246977_at	AT5G24930	ATCOL4	pd	AT1G64380,protein_coding	AT1G64380	259793_at	0.252908	1.00E-040
246996_at	AT5G67420	ASL39	pd	AT2G28200,protein_coding	AT2G28200	265573_at	0.179162	1.00E-030
246996_at	AT5G67420	ASL39	pd	AT2G35000,protein_coding	AT2G35000	267418_at	0.226505	1.00E-030
247012_at	AT5G67580	ATTBP3	pd	AT3G19070,protein_coding	AT3G19070	256949_at	0.0417353	1
247012_at	AT5G67580	ATTBP3	pd	ARF12	AT1G34310	262566_at	0.333406	1.00E-050
247012_at	AT5G67580	ATTBP3	pd	AtMYB100	AT2G25230	263615_at	0.0919433	1.00E-010
247013_at	AT5G67480	ATBT4	pd	AT3G30460,protein_coding	AT3G30460	257081_at	0.10391	1.00E-010
247013_at	AT5G67480	ATBT4	pd	AT3G19910,protein_coding	AT3G19910	257967_at	0.225636	1.00E-030
247013_at	AT5G67480	ATBT4	pd	ABF1	AT1G49720	261613_at	0.149173	1.00E-020
247019_at	AT5G67010	AT5G67010,protein_coding	pd	APRR4	AT5G49240	248649_at	0.0326744	1
247019_at	AT5G67010	AT5G67010,protein_coding	pd	AT1G60240,protein_coding	AT1G60240	264269_at	0.0368879	1
247023_at	AT5G67060	HEC1	pd	AT1G68670,protein_coding	AT1G68670	262284_at	0.0550739	1
247025_at	AT5G67030	ABA1	pd	AtMYB116	AT1G25340	245643_at	0.0443353	1
247025_at	AT5G67030	ABA1	pd	ATCOL5	AT5G57660	247921_at	0.187642	1.00E-030
247025_at	AT5G67030	ABA1	pd	LCL1	AT5G02840	250972_at	0.234725	1.00E-040
247025_at	AT5G67030	ABA1	pd	CCA1	AT2G46830	266719_at	0.152049	1.00E-020
247052_at	AT5G66700	ATHB53	pd	AtGRF8	AT4G24150	254203_at	0.177116	1.00E-030
247054_at	AT5G66730	AT5G66730,protein_coding	pd	ATHB6	AT2G22430	264006_at	0.223106	1.00E-030
247057_at	AT5G66770	AT5G66770,protein_coding	pd	AtMYB108	AT3G06490	258516_at	0.257577	1.00E-040
247057_at	AT5G66770	AT5G66770,protein_coding	pd	AHL29	AT1G76500	259966_at	0.246828	1.00E-040
247057_at	AT5G66770	AT5G66770,protein_coding	pd	ATWRKY33	AT2G38470	267028_at	0.214621	1.00E-030
247066_at	AT5G66940	AT5G66940,protein_coding	pd	AT1G32700,protein_coding	AT1G32700	261711_at	0.0793067	1.00E-010
247079_at	AT5G66055	AKRP	pd	SEU	AT1G43850	260862_at	0.243856	1.00E-040
247084_at	AT5G66300	ANAC105	pd	ATMYB46	AT5G12870	250322_at	0.228274	1.00E-040
247084_at	AT5G66300	ANAC105	pd	SCL1	AT1G21450	260878_at	0.253542	1.00E-040
247084_at	AT5G66300	ANAC105	pd	ANAC026	AT1G62700	262689_at	0.162881	1.00E-020
247093_at	AT5G66350	SHI	pd	SRS2	AT4G36260	253084_at	0.103973	1.00E-010
247104_at	AT5G66620	DAR6	pd	ARR12	AT2G25180	264374_at	0.132473	1.00E-020
247105_at	AT5G66630	DAR5	pd	AGL14	AT4G11880	254896_at	0.327536	1.00E-050
247125_at	AT5G66070	AT5G66070,protein_coding	pd	SCL13	AT4G17230	245247_at	0.386461	1.00E-060
247125_at	AT5G66070	AT5G66070,protein_coding	pd	AT5G62570,protein_coding	AT5G62570	247426_at	0.278129	1.00E-040
247148_at	AT5G65670	IAA9	pd	AT5G20885,protein_coding	AT5G20885	246135_at	0.48228	1.00E-080
247148_at	AT5G65670	IAA9	pd	AT5G15790,protein_coding	AT5G15790	246520_at	0.384547	1.00E-060
247148_at	AT5G65670	IAA9	pd	AT5G46910,protein_coding	AT5G46910	248814_at	0.20842	1.00E-030
247148_at	AT5G65670	IAA9	pd	AT5G46310,protein_coding	AT5G46310	248893_at	0.101157	1.00E-010
247148_at	AT5G65670	IAA9	pd	ATAUX2-11	AT5G43700	249109_at	0.423471	1.00E-070
247148_at	AT5G65670	IAA9	pd	SAP	AT5G35770	249716_at	0.164189	1.00E-020
247148_at	AT5G65670	IAA9	pd	ATSPL7	AT5G18830	249960_at	0.445727	1.00E-070
247148_at	AT5G65670	IAA9	pd	AGL15	AT5G13790	250258_at	0.0949532	1.00E-010
247148_at	AT5G65670	IAA9	pd	AT3G62240,protein_coding	AT3G62240	251253_at	0.230423	1.00E-040
247148_at	AT5G65670	IAA9	pd	AT3G55770,protein_coding	AT3G55770	251758_at	0.468075	1.00E-080
247148_at	AT5G65670	IAA9	pd	ATBZIP25	AT3G54620	251848_at	0.52522	1.00E-090
247148_at	AT5G65670	IAA9	pd	bZIP19	AT4G35040	253171_at	0.253629	1.00E-040
247148_at	AT5G65670	IAA9	pd	ATHB22	AT4G24660	254132_at	0.0859517	1.00E-010
247148_at	AT5G65670	IAA9	pd	AGD12	AT4G21160	254428_at	0.339152	1.00E-060
247148_at	AT5G65670	IAA9	pd	GTA02;AT4G08360,protein_coding	AT4G08350;AT4G08360	255136_s_at	0.397304	1.00E-070
247148_at	AT5G65670	IAA9	pd	RHB1A	AT4G00335	255670_at	0.395228	1.00E-070
247148_at	AT5G65670	IAA9	pd	HMG_BETA_1	AT1G20693	256091_at	0.49689	1.00E-080
247148_at	AT5G65670	IAA9	pd	AT3G06590,protein_coding	AT3G06590	258511_at	0.330307	1.00E-050
247148_at	AT5G65670	IAA9	pd	BZIP28	AT3G10800	258759_at	0.193996	1.00E-030
247148_at	AT5G65670	IAA9	pd	AT3G05670,protein_coding	AT3G05670	258892_at	0.156063	1.00E-020
247148_at	AT5G65670	IAA9	pd	AT3G02290,protein_coding	AT3G02290	259073_at	0.411584	1.00E-070
247148_at	AT5G65670	IAA9	pd	ATK1	AT1G70510	260334_at	0.14015	1.00E-020
247148_at	AT5G65670	IAA9	pd	SEU	AT1G43850	260862_at	0.615249	1.00E-100
247148_at	AT5G65670	IAA9	pd	ATERF3	AT1G50640	261874_at	0.522851	1.00E-090
247148_at	AT5G65670	IAA9	pd	RAP2.12	AT1G53910	262197_at	0.455712	1.00E-080
247148_at	AT5G65670	IAA9	pd	ATSPL14	AT1G20980	262798_at	0.325144	1.00E-050
247148_at	AT5G65670	IAA9	pd	STH2	AT1G75540	262975_at	0.433794	1.00E-070
247148_at	AT5G65670	IAA9	pd	WLIM1	AT1G10200	264462_at	0.373204	1.00E-060
247148_at	AT5G65670	IAA9	pd	AT2G23780,protein_coding	AT2G23780	267297_at	0.598579	1.00E-100
247157_at	AT5G65770;AT5G65780	LINC4;ATBCAT-5	pd	SEU	AT1G43850	260862_at	0.491324	1.00E-080
247182_at	AT5G65410	ATHB25	pd	ATHB-16	AT4G40060	252829_at	0.045996	1
247191_at	AT5G65310	ATHB-5	pd	AHL20	AT4G14465	245328_at	0.512525	1.00E-090
247191_at	AT5G65310	ATHB-5	pd	AT5G25470,protein_coding	AT5G25470	246889_at	0.164466	1.00E-020
247191_at	AT5G65310	ATHB-5	pd	bHLH093	AT5G65640	247151_at	0.259877	1.00E-040
247191_at	AT5G65310	ATHB-5	pd	PAT1	AT5G48150	248689_at	0.233902	1.00E-040
247191_at	AT5G65310	ATHB-5	pd	TGA3	AT1G22070	255953_at	0.470364	1.00E-080
247191_at	AT5G65310	ATHB-5	pd	anac058	AT3G18400	257718_at	0.390179	1.00E-060
247191_at	AT5G65310	ATHB-5	pd	ATHB6	AT2G22430	264006_at	0.417448	1.00E-070
247191_at	AT5G65310	ATHB-5	pd	MEE27	AT2G34880	267407_at	0.139769	1.00E-020
247196_at	AT5G65510	AIL7	pd	AT3G09770,protein_coding	AT3G09770	258714_at	0.0447915	1
247226_at	AT5G65100	AT5G65100,protein_coding	pd	AT5G46010,protein_coding	AT5G46010	248930_at	0.0408207	1
247226_at	AT5G65100	AT5G65100,protein_coding	pd	HMG_BETA_1	AT1G20693	256091_at	0.0915348	1.00E-010
247227_at	AT5G65130	AT5G65130,protein_coding	pd	ATTBP3	AT5G67580	247012_at	0.101777	1.00E-010
247231_at	AT5G65230	AtMYB53	pd	AtMYB9	AT5G16770	246477_at	0.227951	1.00E-040
247231_at	AT5G65230	AtMYB53	pd	ATWRKY56	AT1G64000	262339_at	0.211563	1.00E-030
247238_at	AT5G64610	HAM1	pd	HAM2	AT5G09740	250494_at	0.213808	1.00E-030
247238_at	AT5G64610	HAM1	pd	AT3G09670,protein_coding	AT3G09670	257534_at	0.22078	1.00E-030
247238_at	AT5G64610	HAM1	pd	HAT3.1	AT3G19510	258011_at	0.294646	1.00E-050
247238_at	AT5G64610	HAM1	pd	TFIIS	AT2G38560	266407_at	0.258868	1.00E-040
247273_at	AT5G64340	SAC51	pd	TGA1	AT5G65210	247199_at	0.522735	1.00E-090
247273_at	AT5G64340	SAC51	pd	AT3G11110,protein_coding	AT3G11110	256446_at	0.221965	1.00E-030
247299_at	AT5G63900	AT5G63900,protein_coding	pd	HD-GL2-1	AT3G61150	251310_at	0.0812672	1.00E-010
247317_at	AT5G64060	anac103	pd	TGA1	AT5G65210	247199_at	0.185039	1.00E-030
247317_at	AT5G64060	anac103	pd	AT5G58610,protein_coding	AT5G58610	247772_at	0.0639353	1.00E-010
247342_at	AT5G63730	ARI14	pd	AT1G21160,protein_coding	AT1G21160	261447_at	0.0602873	1
247344_at	AT5G63750	ARI13	pd	BDL	AT1G04550	264605_at	0.0654321	1.00E-010
247347_at	AT5G63780	SHA1	pd	AT5G58900,protein_coding	AT5G58900	247768_at	0.22684	1.00E-030
247347_at	AT5G63780	SHA1	pd	KIS	AT2G30410	267494_at	0.272423	1.00E-040
247351_at	AT5G63790	ANAC102	pd	ANAC002	AT1G01720	261564_at	0.499558	1.00E-080
247366_at	AT5G63260	AT5G63260,protein_coding	pd	AT1G04790,protein_coding	AT1G04790	261127_at	0.216363	1.00E-030
247372_at	AT5G63280	AT5G63280,protein_coding	pd	TGA1	AT5G65210	247199_at	0.177585	1.00E-030
247372_at	AT5G63280	AT5G63280,protein_coding	pd	AtTLP7	AT1G53320	260588_at	0.171537	1.00E-020
247372_at	AT5G63280	AT5G63280,protein_coding	pd	ATHSFA1D	AT1G32330	260701_at	0.159137	1.00E-020
247385_at	AT5G63420	emb2746	pd	AT1G35460,protein_coding;SRS8	AT1G35460;AT5G33210	260079_s_at	0.148527	1.00E-020
247388_s_at	AT3G48590;AT5G63470	ATHAP5A;NF-YC4	pd	ATERF3	AT1G50640	261874_at	0.326177	1.00E-050
247388_s_at	AT3G48590;AT5G63470	ATHAP5A;NF-YC4	pd	ATTBP2	AT1G55520	265071_at	0.345296	1.00E-060
247397_at	AT5G62940	DOF5.6	pd	AGL14	AT4G11880	254896_at	0.189622	1.00E-030
247426_at	AT5G62570	AT5G62570,protein_coding	pd	AT-HSFB1	AT4G36990	246214_at	0.305831	1.00E-050
247426_at	AT5G62570	AT5G62570,protein_coding	pd	AT5G07040,protein_coding	AT5G07040	250658_at	0.291336	1.00E-050
247426_at	AT5G62570	AT5G62570,protein_coding	pd	AT-HSFA4A	AT4G18880	254592_at	0.270289	1.00E-040
247426_at	AT5G62570	AT5G62570,protein_coding	pd	ADOF1	AT1G51700	256185_at	0.231116	1.00E-040
247430_at	AT5G62610	AT5G62610,protein_coding	pd	ATTLP9	AT3G06380	258906_at	0.31402	1.00E-050
247430_at	AT5G62610	AT5G62610,protein_coding	pd	AT1G75710,protein_coding	AT1G75710	262969_at	0.553019	1.00E-090
247430_at	AT5G62610	AT5G62610,protein_coding	pd	LAS	AT1G55580	265072_at	0.104103	1.00E-010
247430_at	AT5G62610	AT5G62610,protein_coding	pd	AtEIL1	AT2G27050	266302_at	0.173527	1.00E-030
247451_at	AT5G62320	ATMYB99	pd	AT4G01020,protein_coding;AT5G10370,protein_coding	AT4G01020;AT5G10370	255600_s_at	0.0894335	1.00E-010
247452_at	AT5G62430	CDF1	pd	ADOF1	AT1G51700	256185_at	0.185869	1.00E-030
247468_at	AT5G62000	ARF1-BP	pd	AT5G67000,protein_coding	AT5G67000	247018_at	0.0853143	1.00E-010
247468_at	AT5G62000	ARF1-BP	pd	ARF1-BP	AT5G62000	247508_at	0.529203	1.00E-090
247468_at	AT5G62000	ARF1-BP	pd	AT5G61620,protein_coding	AT5G61620	247535_at	0.144211	1.00E-020
247468_at	AT5G62000	ARF1-BP	pd	AT3G57600,protein_coding	AT3G57600	251598_at	0.0924191	1.00E-010
247468_at	AT5G62000	ARF1-BP	pd	AT4G38070,protein_coding	AT4G38070	253023_at	0.0929719	1.00E-010
247468_at	AT5G62000	ARF1-BP	pd	BHLH42	AT4G09820	255056_at	0.0502105	1
247468_at	AT5G62000	ARF1-BP	pd	ATBZIP54	AT4G01120	255625_at	0.410598	1.00E-070
247468_at	AT5G62000	ARF1-BP	pd	ATRL6	AT1G75250	256503_at	0.161655	1.00E-020
247468_at	AT5G62000	ARF1-BP	pd	AT1G73870,protein_coding	AT1G73870	260380_at	0.0992187	1.00E-010
247468_at	AT5G62000	ARF1-BP	pd	AGL6	AT2G45650	267528_at	0.0550944	1
247469_at	AT5G62165	AGL42	pd	AtHB34	AT3G28920	256622_at	0.355324	1.00E-060
247469_at	AT5G62165	AGL42	pd	AT2G34140,protein_coding	AT2G34140	256720_at	0.130997	1.00E-020
247469_at	AT5G62165	AGL42	pd	AGL20	AT2G45660	267509_at	0.340881	1.00E-060
247473_at	AT5G62260	AT5G62260,protein_coding	pd	AT1G31050,protein_coding	AT1G31050	265159_at	0.120046	1.00E-020
247484_at	AT5G62110	AT5G62110,protein_coding	pd	bZIP65	AT5G06839	250701_at	0.0582364	1
247484_at	AT5G62110	AT5G62110,protein_coding	pd	ZW2	AT1G58330	256023_at	0.0609682	1.00E-010
247490_at	AT5G61850	LFY	pd	LSD1	AT4G20380	254477_at	0.0428823	1
247490_at	AT5G61850	LFY	pd	AT3G14320,protein_coding	AT3G14320	258354_at	0.0369088	1
247490_at	AT5G61850	LFY	pd	AT1G80580,protein_coding	AT1G80580	260280_at	0.0416642	1
247490_at	AT5G61850	LFY	pd	ARI10	AT2G31760	263464_at	0.0350815	1
247490_at	AT5G61850	LFY	pd	AT2G18300,protein_coding	AT2G18300	265342_at	0.0406917	1
247492_at	AT5G61890	AT5G61890,protein_coding	pd	HDG4	AT4G17710	245378_at	0.0398428	1
247492_at	AT5G61890	AT5G61890,protein_coding	pd	AT5G01380,protein_coding	AT5G01380	251114_at	0.278839	1.00E-040
247497_at	AT5G61770	PPAN	pd	AT5G64980,protein_coding	AT5G64980	247234_at	0.120979	1.00E-020
247497_at	AT5G61770	PPAN	pd	AT1G43860,protein_coding	AT1G43860	260868_at	0.365351	1.00E-060
247497_at	AT5G61770	PPAN	pd	FZF	AT2G24500	265662_at	0.349687	1.00E-060
247502_at	AT5G61940	AT5G61940,protein_coding	pd	ATHB-16	AT4G40060	252829_at	0.135925	1.00E-020
247507_at	AT5G61930	APO3	pd	KYP	AT5G13960	250212_at	0.340578	1.00E-060
247507_at	AT5G61930	APO3	pd	GTA02;AT4G08360,protein_coding	AT4G08350;AT4G08360	255136_s_at	0.363972	1.00E-060
247508_at	AT5G62000	ARF1-BP	pd	ATSIZ1	AT5G60410	247629_at	0.597217	1.00E-100
247519_at	AT5G61430	ANAC100	pd	GATA3	AT4G34680	253249_at	0.362219	1.00E-060
247519_at	AT5G61430	ANAC100	pd	ATWRKY56	AT1G64000	262339_at	0.3035	1.00E-050
247525_at	AT5G61380	APRR1	pd	APRR5	AT5G24470	249741_at	0.330286	1.00E-050
247525_at	AT5G61380	APRR1	pd	LUX;AT5G59570,protein_coding	AT3G46640;AT5G59570	252475_s_at	0.302856	1.00E-050
247526_at	AT5G61470	AT5G61470,protein_coding	pd	AtMYB106	AT3G01140	259281_at	0.0892715	1.00E-010
247540_at	AT5G61590	AT5G61590,protein_coding	pd	AT1G32700,protein_coding	AT1G32700	261711_at	0.457407	1.00E-080
247543_at	AT5G61600	ERF104	pd	AT5G51190,protein_coding	AT5G51190	248448_at	0.448129	1.00E-070
247543_at	AT5G61600	ERF104	pd	AtGRF1	AT2G22840	266797_at	0.208411	1.00E-030
247567_at	AT5G61190	AT5G61190,protein_coding	pd	AT5G26610,protein_coding	AT5G26610	246840_at	0.249923	1.00E-040
247567_at	AT5G61190	AT5G61190,protein_coding	pd	EZA1	AT4G02020	255510_at	0.182378	1.00E-030
247589_at	AT5G60690	IFL	pd	ATTRP2	AT3G46590	252504_at	0.170621	1.00E-020
247589_at	AT5G60690	IFL	pd	AT4G31630,protein_coding	AT4G31630	253541_at	0.0466195	1
247589_at	AT5G60690	IFL	pd	BDL	AT1G04550	264605_at	0.480184	1.00E-080
247595_at	AT5G60820	AT5G60820,protein_coding	pd	emb1303	AT1G56200	256223_at	0.260095	1.00E-040
247595_at	AT5G60820	AT5G60820,protein_coding	pd	AT3G02340,protein_coding	AT3G02340	256326_at	0.141539	1.00E-020
247600_at	AT5G60890	ATMYB34	pd	AT3G51950,protein_coding	AT3G51950	252033_at	0.202482	1.00E-030
247600_at	AT5G60890	ATMYB34	pd	AtWRKY22	AT4G01250	255568_at	0.185686	1.00E-030
247600_at	AT5G60890	ATMYB34	pd	RPOD1	AT1G64860	262879_at	0.160563	1.00E-020
247600_at	AT5G60890	ATMYB34	pd	LHW	AT2G27230	265629_at	0.162795	1.00E-020
247600_at	AT5G60890	ATMYB34	pd	NAI1	AT2G22770	266456_at	0.1645	1.00E-020
247605_at	AT5G60970	TCP5	pd	AT5G22760,protein_coding	AT5G22760	249908_at	0.0540491	1
247630_at	AT5G60410	ATSIZ1	pd	AT5G07260,protein_coding	AT5G07260	250614_at	0.0453818	1
247630_at	AT5G60410	ATSIZ1	pd	HAC12	AT1G16710	255762_at	0.539961	1.00E-090
247630_at	AT5G60410	ATSIZ1	pd	BTS	AT3G18290	257062_at	0.1754	1.00E-030
247630_at	AT5G60410	ATSIZ1	pd	AT2G18090,protein_coding	AT2G18090	265810_at	0.565636	1.00E-100
247631_at	AT5G60440	AGL62	pd	AT5G22480,protein_coding;AT5G37340,protein_coding	AT5G22480;AT5G37340	249888_s_at	0.0938311	1.00E-010
247633_at	AT5G60470	AT5G60470,protein_coding	pd	AtMYB62	AT1G68320	260435_at	0.0371006	1
247633_at	AT5G60470	AT5G60470,protein_coding	pd	MEE65	AT2G01280	265791_at	0.035856	1
247643_at	AT5G60450	ARF4	pd	AT3G54390,protein_coding	AT3G54390	251896_at	0.286688	1.00E-050
247653_at	AT5G59950	AT5G59950,protein_coding	pd	ATU2AF35A	AT1G27650	262295_at	0.539202	1.00E-090
247655_at	AT5G59820	RHL41	pd	AT5G54470,protein_coding	AT5G54470	248160_at	0.3167	1.00E-050
247655_at	AT5G59820	RHL41	pd	DREB2	AT5G05410	250781_at	0.605266	1.00E-100
247655_at	AT5G59820	RHL41	pd	ATWRKY40	AT1G80840	261892_at	0.493551	1.00E-080
247664_at	AT5G60120	TOE2	pd	AT5G58900,protein_coding	AT5G58900	247768_at	0.274472	1.00E-040
247665_at	AT5G60130	AT5G60130,protein_coding	pd	AT3G10580,protein_coding	AT3G10580	258961_at	0.080109	1.00E-010
247666_at	AT5G60140	AT5G60140,protein_coding	pd	AT5G57150,protein_coding	AT5G57150	247945_at	0.0990991	1.00E-010
247666_at	AT5G60140	AT5G60140,protein_coding	pd	AT4G21050,protein_coding	AT4G21050	254441_at	0.0480079	1
247668_at	AT5G60100	APRR3	pd	TGA3	AT1G22070	255953_at	0.274186	1.00E-040
247696_at	AT5G59780	ATMYB59	pd	ARR11	AT1G67710	245186_at	0.460111	1.00E-080
247696_at	AT5G59780	ATMYB59	pd	AT-HSFB1	AT4G36990	246214_at	0.297204	1.00E-050
247696_at	AT5G59780	ATMYB59	pd	ZFP3	AT5G25160	246933_at	0.55041	1.00E-090
247696_at	AT5G59780	ATMYB59	pd	ATMYB68	AT5G65790	247165_at	0.384921	1.00E-060
247696_at	AT5G59780	ATMYB59	pd	TGA1	AT5G65210	247199_at	0.624057	1.00E-110
247696_at	AT5G59780	ATMYB59	pd	GATA3	AT4G34680	253249_at	0.527954	1.00E-090
247696_at	AT5G59780	ATMYB59	pd	IAA27	AT4G29080	253749_at	0.515684	1.00E-090
247696_at	AT5G59780	ATMYB59	pd	ZFP4	AT1G66140	256528_at	0.565046	1.00E-100
247696_at	AT5G59780	ATMYB59	pd	AT3G15740,protein_coding	AT3G15740	258261_at	0.134582	1.00E-020
247696_at	AT5G59780	ATMYB59	pd	AT1G05805,protein_coding	AT1G05805	261254_at	0.178256	1.00E-030
247696_at	AT5G59780	ATMYB59	pd	AT1G32700,protein_coding	AT1G32700	261711_at	0.535856	1.00E-090
247696_at	AT5G59780	ATMYB59	pd	BLH7	AT2G16400	263557_at	0.350448	1.00E-060
247696_at	AT5G59780	ATMYB59	pd	AT1G31050,protein_coding	AT1G31050	265159_at	0.489459	1.00E-080
247707_at	AT5G59450	AT5G59450,protein_coding	pd	AT5G66070,protein_coding	AT5G66070	247125_at	0.196409	1.00E-030
247707_at	AT5G59450	AT5G59450,protein_coding	pd	AT-HSFA4C	AT5G45710	248936_at	0.173973	1.00E-030
247714_at	AT5G59340	WOX2	pd	SEU	AT1G43850	260862_at	0.170461	1.00E-020
247726_at	AT5G59430	ATTRP1	pd	AT1G48490,protein_coding;AT3G17850,protein_coding	AT1G48490;AT3G17850	258186_s_at	0.266374	1.00E-040
247749_at	AT5G58850	ATMYB119	pd	AT1G35460,protein_coding;SRS8	AT1G35460;AT5G33210	260079_s_at	0.0704316	1.00E-010
247749_at	AT5G58850	ATMYB119	pd	AT2G27410,protein_coding	AT2G27410	265647_at	0.0403207	1
247767_at	AT5G58890	AGL82	pd	AT1G74410,protein_coding	AT1G74410	260231_at	0.0519373	1
247768_at	AT5G58900	AT5G58900,protein_coding	pd	AT3G49930,protein_coding	AT3G49930	252236_at	0.237154	1.00E-040
247795_at	AT5G58620	AT5G58620,protein_coding	pd	ATX1	AT2G31650	263446_at	0.285156	1.00E-050
247844_at	AT5G58080	ARR18	pd	SAC51	AT5G64340	247273_at	0.0854956	1.00E-010
247870_at	AT5G57580	AT5G57580,protein_coding	pd	AT5G18450,protein_coding	AT5G18450	250010_at	0.139085	1.00E-020
247870_at	AT5G57580	AT5G57580,protein_coding	pd	AtEIN3	AT3G20770	257981_at	0.428844	1.00E-070
247875_at	AT5G57720	AT5G57720,protein_coding	pd	LBD10	AT2G23660	267296_at	0.0688036	1.00E-010
247895_at	AT5G58010	LRL3	pd	RAP2.11	AT5G19790	245966_at	0.53124	1.00E-090
247895_at	AT5G58010	LRL3	pd	AT5G06800,protein_coding	AT5G06800	250697_at	0.203039	1.00E-030
247895_at	AT5G58010	LRL3	pd	RHS10	AT1G70460	260366_at	0.517362	1.00E-090
247895_at	AT5G58010	LRL3	pd	ATWRKY23	AT2G47260	260528_at	0.205325	1.00E-030
247895_at	AT5G58010	LRL3	pd	AT2G20030,protein_coding	AT2G20030	265582_at	0.244029	1.00E-040
247906_at	AT5G57420	IAA33	pd	AT5G07040,protein_coding	AT5G07040	250658_at	0.254089	1.00E-040
247910_at	AT5G57410	AT5G57410,protein_coding	pd	ATTCX2	AT4G14770	245576_at	0.285902	1.00E-050
247910_at	AT5G57410	AT5G57410,protein_coding	pd	AT1G63470,protein_coding	AT1G63470	261549_at	0.346874	1.00E-060
247910_at	AT5G57410	AT5G57410,protein_coding	pd	AT1G09060,protein_coding	AT1G09060	264649_at	0.222575	1.00E-030
247945_at	AT5G57150	AT5G57150,protein_coding	pd	DAR1	AT4G36860	246283_at	0.361759	1.00E-060
247945_at	AT5G57150	AT5G57150,protein_coding	pd	IXR11	AT1G62990	261106_at	0.39198	1.00E-060
247945_at	AT5G57150	AT5G57150,protein_coding	pd	bZIP21	AT1G08320	261815_at	0.406373	1.00E-070
247945_at	AT5G57150	AT5G57150,protein_coding	pd	AT2G31730,protein_coding	AT2G31730	263467_at	0.368426	1.00E-060
247945_at	AT5G57150	AT5G57150,protein_coding	pd	AT2G44940,protein_coding	AT2G44940	266820_at	0.385814	1.00E-060
247946_at	AT5G57180	CIA2	pd	LIL3:1	AT4G17600	245354_at	0.158434	1.00E-020
247946_at	AT5G57180	CIA2	pd	ATSIG5	AT5G24120	249769_at	0.110493	1.00E-010
247946_at	AT5G57180	CIA2	pd	AT4G31000,protein_coding	AT4G31000	253571_at	0.11026	1.00E-010
247980_at	AT5G56860	GATA21	pd	ATGLK2	AT5G44190	249035_at	0.0550179	1
247998_at	AT5G56200	AT5G56200,protein_coding	pd	RAP2.11	AT5G19790	245966_at	0.150982	1.00E-020
247998_at	AT5G56200	AT5G56200,protein_coding	pd	ATWRKY61	AT1G18860	261429_at	0.151542	1.00E-020
248008_at	AT5G56270	ATWRKY2	pd	AT5G17600,protein_coding	AT5G17600	246439_at	0.127882	1.00E-020
248030_at	AT5G55760	SRT1	pd	AtMYB25	AT2G39880	267354_at	0.336352	1.00E-050
248040_at	AT5G55970	AT5G55970,protein_coding	pd	AtMYB49	AT5G54230	248203_at	0.374325	1.00E-060
248051_at	AT5G56110	AtMYB103	pd	AT5G46760,protein_coding	AT5G46760	248864_at	0.103819	1.00E-010
248188_at	AT5G54070	AT-HSFA9	pd	ATNIG1	AT5G46830	248867_at	0.0368503	1
248188_at	AT5G54070	AT-HSFA9	pd	NZZ	AT4G27330	253862_at	0.0356735	1
248188_at	AT5G54070	AT-HSFA9	pd	ATAIG1	AT3G25710	257642_at	0.0569841	1
248203_at	AT5G54230	AtMYB49	pd	ATHB-16	AT4G40060	252829_at	0.399167	1.00E-070
248208_at	AT5G53980	ATHB52	pd	AtMYB27	AT3G53200	251974_at	0.0776598	1.00E-010
248208_at	AT5G53980	ATHB52	pd	MYB77	AT3G50060	252193_at	0.107462	1.00E-010
248208_at	AT5G53980	ATHB52	pd	LBD38	AT3G49940	252220_at	0.11372	1.00E-010
248208_at	AT5G53980	ATHB52	pd	ATL8	AT1G76410	259982_at	0.113289	1.00E-010
248240_at	AT5G53950	ANAC098	pd	ARF1-BP	AT5G62000	247468_at	0.164831	1.00E-020
248246_at	AT5G53200	TRY	pd	AT3G05160,protein_coding;AT3G05165,protein_coding	AT3G05160;AT3G05165	259310_s_at	0.265703	1.00E-040
248247_at	AT5G53210	SPCH	pd	AT1G18470,protein_coding	AT1G18470	261677_at	0.0657886	1.00E-010
248253_at	AT5G53290	CRF3	pd	BLH1	AT2G35940	263956_at	0.335236	1.00E-050
248271_at	AT5G53420	AT5G53420,protein_coding	pd	AT2G42350,protein_coding	AT2G42350	265852_at	0.159702	1.00E-020
248306_at	AT5G52830	ATWRKY27	pd	AT2G42280,protein_coding	AT2G42280	267628_at	0.241852	1.00E-040
248328_at	AT5G52660	AT5G52660,protein_coding	pd	SCL13	AT4G17230	245247_at	0.189059	1.00E-030
248366_at	AT5G52510	SCL8	pd	AT3G09770,protein_coding	AT3G09770	258714_at	0.272782	1.00E-040
248373_at	AT5G51860	AGL72	pd	AGL71	AT5G51870	248374_at	0.132231	1.00E-020
248385_at	AT5G51910	AT5G51910,protein_coding	pd	AtTLP6	AT1G47270	260502_at	0.297296	1.00E-050
248385_at	AT5G51910	AT5G51910,protein_coding	pd	AT1G75710,protein_coding	AT1G75710	262969_at	0.408616	1.00E-070
248388_at	AT5G51980	AT5G51980,protein_coding	pd	AT5G64220,protein_coding	AT5G64220	247270_at	0.147572	1.00E-020
248388_at	AT5G51980	AT5G51980,protein_coding	pd	AT5G60820,protein_coding	AT5G60820	247595_at	0.211939	1.00E-030
248399_at	AT5G52010	AT5G52010,protein_coding	pd	AT1G55460,protein_coding	AT1G55460	265079_at	0.317552	1.00E-050
248400_at	AT5G52020	AT5G52020,protein_coding	pd	AT1G19210,protein_coding	AT1G19210	256009_at	0.20656	1.00E-030
248412_at	AT5G51590	AT5G51590,protein_coding	pd	AT5G09240,protein_coding	AT5G09240	245930_at	0.225636	1.00E-030
248412_at	AT5G51590	AT5G51590,protein_coding	pd	ATPRMT3	AT3G12270	256288_at	0.389202	1.00E-060
248430_at	AT5G51800	AT5G51800,protein_coding	pd	AT3G10580,protein_coding	AT3G10580	258961_at	0.054402	1
248448_at	AT5G51190	AT5G51190,protein_coding	pd	AZF3	AT5G43170	249139_at	0.150002	1.00E-020
248448_at	AT5G51190	AT5G51190,protein_coding	pd	STZ	AT1G27730	261648_at	0.533556	1.00E-090
248504_at	AT5G50480	NF-YC6	pd	AT3G29330,protein_coding	AT3G29330	256740_at	0.0738808	1.00E-010
248559_at	AT5G50010	AT5G50010,protein_coding	pd	AT4G32710,protein_coding	AT4G32710	253397_at	0.289805	1.00E-050
248559_at	AT5G50010	AT5G50010,protein_coding	pd	ATWRKY28	AT4G18170	254652_at	0.235222	1.00E-040
248559_at	AT5G50010	AT5G50010,protein_coding	pd	AT4G01180,protein_coding;AT5G59390,protein_coding	AT4G01180;AT5G59390	255609_s_at	0.0730859	1.00E-010
248559_at	AT5G50010	AT5G50010,protein_coding	pd	AT1G68810,protein_coding	AT1G68810	260034_at	0.26905	1.00E-040
248559_at	AT5G50010	AT5G50010,protein_coding	pd	AT2G31730,protein_coding	AT2G31730	263467_at	0.224841	1.00E-030
248564_at	AT5G49700	AT5G49700,protein_coding	pd	AtbZIP1	AT5G49450	248606_at	0.14664	1.00E-020
248564_at	AT5G49700	AT5G49700,protein_coding	pd	ATL8	AT1G76410	259982_at	0.140902	1.00E-020
248564_at	AT5G49700	AT5G49700,protein_coding	pd	HXK3;AT1G47860,transposable_element_gene	AT1G47840;AT1G47860	261729_s_at	0.146132	1.00E-020
248564_at	AT5G49700	AT5G49700,protein_coding	pd	LRL1	AT2G24260	265989_at	0.170759	1.00E-020
248602_s_at	AT5G38620;AT5G49420	AGL73;AGL84	pd	NF-YC7	AT5G50470	248503_at	0.0398748	1
248602_s_at	AT5G38620;AT5G49420	AGL73;AGL84	pd	ATNIG1	AT5G46830	248867_at	0.0343133	1
248602_s_at	AT5G38620;AT5G49420	AGL73;AGL84	pd	AGL99	AT5G04640	250839_at	0.0354415	1
248602_s_at	AT5G38620;AT5G49420	AGL73;AGL84	pd	BLH9	AT5G02030	251032_at	0.0444894	1
248602_s_at	AT5G38620;AT5G49420	AGL73;AGL84	pd	AT4G31630,protein_coding	AT4G31630	253541_at	0.0356118	1
248606_at	AT5G49450	AtbZIP1	pd	AtMYB28	AT5G61420	247549_at	0.232448	1.00E-040
248606_at	AT5G49450	AtbZIP1	pd	AT5G04760,protein_coding	AT5G04760	250858_at	0.378204	1.00E-060
248618_at	AT5G49620	AtMYB78	pd	AtMYB108	AT3G06490	258516_at	0.333473	1.00E-050
248661_at	AT5G48670	AGL80	pd	GATA9	AT4G32890	253406_at	0.100039	1.00E-010
248661_at	AT5G48670	AGL80	pd	AT2G45850,protein_coding	AT2G45850	266929_at	0.0553107	1
248665_at	AT5G48655	AT5G48655,protein_coding	pd	AT5G58900,protein_coding	AT5G58900	247768_at	0.170893	1.00E-020
248665_at	AT5G48655	AT5G48655,protein_coding	pd	AtMYB103	AT1G63910	260326_at	0.132692	1.00E-020
248692_s_at	AT4G15070;AT5G48320	AT4G15070,protein_coding;AT5G48320,protein_coding	pd	AT4G17880,protein_coding	AT4G17880	254693_at	0.256415	1.00E-040
248708_at	AT5G48560	AT5G48560,protein_coding	pd	ATMYB86	AT5G26660	246844_at	0.242741	1.00E-040
248708_at	AT5G48560	AT5G48560,protein_coding	pd	TGA1	AT5G65210	247199_at	0.21511	1.00E-030
248708_at	AT5G48560	AT5G48560,protein_coding	pd	ATWRKY32	AT4G30935	253603_at	0.20009	1.00E-030
248708_at	AT5G48560	AT5G48560,protein_coding	pd	AT3G23690,protein_coding	AT3G23690	257198_at	0.238733	1.00E-040
248744_at	AT5G48250	AT5G48250,protein_coding	pd	LUX;AT5G59570,protein_coding	AT3G46640;AT5G59570	252475_s_at	0.301564	1.00E-050
248744_at	AT5G48250	AT5G48250,protein_coding	pd	AT3G20810,protein_coding	AT3G20810	257985_at	0.291909	1.00E-050
248744_at	AT5G48250	AT5G48250,protein_coding	pd	ABF1	AT1G49720	261613_at	0.374403	1.00E-060
248744_at	AT5G48250	AT5G48250,protein_coding	pd	AT1G35560,protein_coding	AT1G35560	262028_at	0.101008	1.00E-010
248754_at	AT5G47670	L1L	pd	TGA1	AT5G65210	247199_at	0.295791	1.00E-050
248764_at	AT5G47640	NF-YB2	pd	AT1G51140,protein_coding	AT1G51140	245748_at	0.210925	1.00E-030
248764_at	AT5G47640	NF-YB2	pd	ATWOX13	AT4G35550	253131_at	0.146282	1.00E-020
248764_at	AT5G47640	NF-YB2	pd	AT4G02540,protein_coding	AT4G02540	255484_at	0.15209	1.00E-020
248764_at	AT5G47640	NF-YB2	pd	AT1G20823,protein_coding	AT1G20823	256093_at	0.184799	1.00E-030
248764_at	AT5G47640	NF-YB2	pd	AT-HSFC1	AT3G24520	258139_at	0.191968	1.00E-030
248794_at	AT5G47220	ATERF-2	pd	ATERF-7	AT3G20310	257675_at	0.205555	1.00E-030
248795_at	AT5G47390	AT5G47390,protein_coding	pd	AtbZIP1	AT5G49450	248606_at	0.159377	1.00E-020
248795_at	AT5G47390	AT5G47390,protein_coding	pd	AZF3	AT5G43170	249139_at	0.125015	1.00E-020
248799_at	AT5G47230	ATERF-5	pd	STZ	AT1G27730	261648_at	0.44199	1.00E-070
248801_at	AT5G47370	HAT2	pd	AT1G10120,protein_coding	AT1G10120	264517_at	0.178099	1.00E-030
248814_at	AT5G46910	AT5G46910,protein_coding	pd	AT5G64220,protein_coding	AT5G64220	247270_at	0.170667	1.00E-020
248814_at	AT5G46910	AT5G46910,protein_coding	pd	MYB77	AT3G50060	252193_at	0.203644	1.00E-030
248814_at	AT5G46910	AT5G46910,protein_coding	pd	ATWRKY32	AT4G30935	253603_at	0.142632	1.00E-020
248814_at	AT5G46910	AT5G46910,protein_coding	pd	NF-YA9	AT3G20910	256806_at	0.145345	1.00E-020
248814_at	AT5G46910	AT5G46910,protein_coding	pd	ATMYB122	AT1G74080	260394_at	0.124453	1.00E-020
248839_at	AT5G46690	bHLH071	pd	AT4G03160,protein_coding	AT4G03160	255415_at	0.0322777	1
248843_at	AT5G46880	HB-7	pd	ARF12	AT1G34310	262566_at	0.0727995	1.00E-010
248855_at	AT5G46590	anac096	pd	AtMYB108	AT3G06490	258516_at	0.236573	1.00E-040
248864_at	AT5G46760	AT5G46760,protein_coding	pd	TGA1	AT5G65210	247199_at	0.512047	1.00E-090
248864_at	AT5G46760	AT5G46760,protein_coding	pd	ARF1-BP	AT5G62000	247468_at	0.645451	1.00E-110
248864_at	AT5G46760	AT5G46760,protein_coding	pd	AT5G58280,protein_coding	AT5G58280	247809_at	0.271649	1.00E-040
248864_at	AT5G46760	AT5G46760,protein_coding	pd	AT5G08139,protein_coding	AT5G08139	250518_at	0.437969	1.00E-070
248864_at	AT5G46760	AT5G46760,protein_coding	pd	WRKY26	AT5G07100	250666_at	0.352765	1.00E-060
248864_at	AT5G46760	AT5G46760,protein_coding	pd	AT4G17880,protein_coding	AT4G17880	254693_at	0.41113	1.00E-070
248864_at	AT5G46760	AT5G46760,protein_coding	pd	AT1G48490,protein_coding;AT3G17850,protein_coding	AT1G48490;AT3G17850	258186_s_at	0.474954	1.00E-080
248864_at	AT5G46760	AT5G46760,protein_coding	pd	AT1G49010,protein_coding	AT1G49010	260769_at	0.28928	1.00E-050
248864_at	AT5G46760	AT5G46760,protein_coding	pd	ATGRAS2	AT1G07530	261062_at	0.247711	1.00E-040
248864_at	AT5G46760	AT5G46760,protein_coding	pd	AGL61	AT2G24840	263525_at	0.266793	1.00E-040
248867_at	AT5G46830	ATNIG1	pd	ATZFP2	AT5G57520	247869_at	0.0366023	1
248867_at	AT5G46830	ATNIG1	pd	AtMYB76	AT5G07700	250589_at	0.0381214	1
248867_at	AT5G46830	ATNIG1	pd	TRFL4	AT3G53790	251909_at	0.0347767	1
248867_at	AT5G46830	ATNIG1	pd	LBD32	AT4G22700	254330_at	0.0352136	1
248867_at	AT5G46830	ATNIG1	pd	SPL5	AT3G15270	257051_at	0.0335737	1
248867_at	AT5G46830	ATNIG1	pd	AT1G54720,protein_coding	AT1G54720	264234_at	0.042684	1
248867_at	AT5G46830	ATNIG1	pd	AT2G06020,protein_coding	AT2G06020	265520_at	0.0347938	1
248870_at	AT5G46710	AT5G46710,protein_coding	pd	ATERF6	AT4G17490	245250_at	0.179437	1.00E-030
248936_at	AT5G45710	AT-HSFA4C	pd	AT4G00200,protein_coding	AT4G00200	255700_at	0.182642	1.00E-030
248996_at	AT5G45260	ATWRKY52	pd	AT5G22760,protein_coding	AT5G22760	249908_at	0.208133	1.00E-030
249020_at	AT5G44800	CHR4	pd	HAC12	AT1G16710	255762_at	0.382434	1.00E-060
249020_at	AT5G44800	CHR4	pd	ASA1	AT3G02260	259128_at	0.315869	1.00E-050
249034_at	AT5G44160	NUC	pd	tny	AT5G25810	246911_at	0.190781	1.00E-030
249034_at	AT5G44160	NUC	pd	JKD	AT5G03150	250982_at	0.200683	1.00E-030
249034_at	AT5G44160	NUC	pd	MGP	AT1G03840	265081_at	0.218963	1.00E-030
249034_at	AT5G44160	NUC	pd	AT2G38250,protein_coding	AT2G38250	267140_at	0.166524	1.00E-020
249065_at	AT5G44260	AT5G44260,protein_coding	pd	AT1G75710,protein_coding	AT1G75710	262969_at	0.158592	1.00E-020
249074_at	AT5G44080	AT5G44080,protein_coding	pd	AT5G08139,protein_coding	AT5G08139	250518_at	0.199709	1.00E-030
249074_at	AT5G44080	AT5G44080,protein_coding	pd	AT3G02340,protein_coding	AT3G02340	256326_at	0.174903	1.00E-030
249074_at	AT5G44080	AT5G44080,protein_coding	pd	TRFL6	AT1G72650	259862_at	0.191444	1.00E-030
249074_at	AT5G44080	AT5G44080,protein_coding	pd	AT4G00270,protein_coding	AT4G00270	265908_at	0.215677	1.00E-030
249080_at	AT5G43990	SDG18	pd	AT5G51590,protein_coding	AT5G51590	248412_at	0.332476	1.00E-050
249080_at	AT5G43990	SDG18	pd	KYP	AT5G13960	250212_at	0.406488	1.00E-070
249080_at	AT5G43990	SDG18	pd	SDG13	AT1G04050	257404_at	0.27916	1.00E-040
249087_at	AT5G44210	ATERF-9	pd	MGP	AT1G03840	265081_at	0.256784	1.00E-040
249139_at	AT5G43170	AZF3	pd	ATNFXL2	AT5G05660	250767_at	0.203994	1.00E-030
249144_at	AT5G43270	SPL2	pd	CIB5	AT1G26260	245873_at	0.185797	1.00E-030
249144_at	AT5G43270	SPL2	pd	AGL42	AT5G62165	247469_at	0.207056	1.00E-030
249144_at	AT5G43270	SPL2	pd	Rap2.6L	AT5G13330	250287_at	0.157685	1.00E-020
249144_at	AT5G43270	SPL2	pd	AT1G69170,protein_coding	AT1G69170	260341_at	0.287469	1.00E-050
249144_at	AT5G43270	SPL2	pd	AT2G42360,protein_coding	AT2G42360	265853_at	0.095781	1.00E-010
249154_at	AT5G43410	AT5G43410,protein_coding	pd	AT3G23230,protein_coding	AT3G23230	257918_at	0.0717184	1.00E-010
249170_at	AT5G42910	AT5G42910,protein_coding	pd	AT5G28040,protein_coding	AT5G28040	246728_at	0.0683267	1.00E-010
249199_at	AT5G42520	ATBPC6	pd	GTA02;AT4G08360,protein_coding	AT4G08350;AT4G08360	255136_s_at	0.230054	1.00E-040
249199_at	AT5G42520	ATBPC6	pd	ATMBF1A	AT2G42680	263978_at	0.186902	1.00E-030
249206_at	AT5G42630	ATS	pd	HMGB5	AT4G35570	253159_at	0.373323	1.00E-060
249206_at	AT5G42630	ATS	pd	ATL8	AT1G76410	259982_at	0.181439	1.00E-030
249206_at	AT5G42630	ATS	pd	ATBS1	AT1G74500	260230_at	0.394333	1.00E-070
249207_at	AT5G42640	AT5G42640,protein_coding	pd	SPL5	AT3G15270	257051_at	0.0562384	1
249219_at	AT5G42400	ATXR7	pd	AT5G22760,protein_coding	AT5G22760	249908_at	0.314375	1.00E-050
249234_at	AT5G42200	AT5G42200,protein_coding	pd	AT1G31050,protein_coding	AT1G31050	265160_at	0.257121	1.00E-040
249286_at	AT5G41580	AT5G41580,protein_coding	pd	BAM7	AT2G45880	266914_at	0.238995	1.00E-040
249286_at	AT5G41580	AT5G41580,protein_coding	pd	AT2G23740,protein_coding	AT2G23740	267290_at	0.253848	1.00E-040
249301_at	AT5G41440	AT5G41440,protein_coding	pd	AtMYB116	AT1G25340	245643_at	0.0360778	1
249301_at	AT5G41440	AT5G41440,protein_coding	pd	ATMYB35	AT3G28470	257904_at	0.0408068	1
249301_at	AT5G41440	AT5G41440,protein_coding	pd	ATMYB72	AT1G56160	262091_at	0.0379678	1
249301_at	AT5G41440	AT5G41440,protein_coding	pd	AXR3	AT1G04250	263664_at	0.0448327	1
249307_s_at	AT5G41360;AT5G41370	ATXPB2;ATXPB1	pd	AT3G47890,protein_coding;AT3G47910,protein_coding	AT3G47890;AT3G47910	252392_s_at	0.425008	1.00E-070
249307_s_at	AT5G41360;AT5G41370	ATXPB2;ATXPB1	pd	AT3G08020,protein_coding	AT3G08020	258635_at	0.236789	1.00E-040
249307_s_at	AT5G41360;AT5G41370	ATXPB2;ATXPB1	pd	ATHAC1	AT1G79000	264101_at	0.444909	1.00E-070
249308_at	AT5G41350	AT5G41350,protein_coding	pd	AT1G32700,protein_coding	AT1G32700	261711_at	0.428696	1.00E-070
249309_at	AT5G41410	BEL1	pd	GATA3	AT4G34680	253249_at	0.412092	1.00E-070
249309_at	AT5G41410	BEL1	pd	anac021	AT1G56010	262096_at	0.441938	1.00E-070
249319_s_at	AT5G40880;AT5G49200	AT5G40880,protein_coding;AT5G49200,protein_coding	pd	TFIIB	AT2G41630	245114_at	0.325791	1.00E-050
249319_s_at	AT5G40880;AT5G49200	AT5G40880,protein_coding;AT5G49200,protein_coding	pd	AtbZIP3	AT5G15830	246522_at	0.289021	1.00E-050
249319_s_at	AT5G40880;AT5G49200	AT5G40880,protein_coding;AT5G49200,protein_coding	pd	AT5G51980,protein_coding	AT5G51980	248388_at	0.297217	1.00E-050
249319_s_at	AT5G40880;AT5G49200	AT5G40880,protein_coding;AT5G49200,protein_coding	pd	DREB2	AT3G11020	256430_at	0.331073	1.00E-050
249319_s_at	AT5G40880;AT5G49200	AT5G40880,protein_coding;AT5G49200,protein_coding	pd	IAA19	AT3G15540	258399_at	0.272797	1.00E-040
249319_s_at	AT5G40880;AT5G49200	AT5G40880,protein_coding;AT5G49200,protein_coding	pd	ATHSFA1E	AT3G02990	258603_at	0.298506	1.00E-050
249349_at	AT5G40350	AtMYB24	pd	AT1G48490,protein_coding;AT3G17850,protein_coding	AT1G48490;AT3G17850	258186_s_at	0.111134	1.00E-010
249349_at	AT5G40350	AtMYB24	pd	NF-YB7	AT2G13570	263718_at	0.0398088	1
249352_at	AT5G40430	AtMYB22	pd	DOF4.7	AT4G38000	253018_at	0.0550782	1
249370_at	AT5G40710	AT5G40710,protein_coding	pd	HMGB3	AT1G20696	256092_at	0.263881	1.00E-040
249370_at	AT5G40710	AT5G40710,protein_coding	pd	ATING1	AT3G24010	256889_at	0.292957	1.00E-050
249370_at	AT5G40710	AT5G40710,protein_coding	pd	FIE	AT3G20740	257987_at	0.31388	1.00E-050
249408_at	AT5G40330	ATMYB23	pd	AT2G24300,protein_coding	AT2G24300	265688_at	0.348588	1.00E-060
249409_at	AT5G40340	AT5G40340,protein_coding	pd	ATCHR12	AT3G06010	258559_at	0.181953	1.00E-030
249409_at	AT5G40340	AT5G40340,protein_coding	pd	AT1G77800,protein_coding	AT1G77800	259673_at	0.192242	1.00E-030
249409_at	AT5G40340	AT5G40340,protein_coding	pd	GBF3	AT2G46270	266555_at	0.14314	1.00E-020
249414_at	AT5G39700	AtMYB89	pd	SHL1	AT4G39100	252925_at	0.0961204	1.00E-010
249415_at	AT5G39660	CDF2	pd	AT-HSFA4A	AT4G18880	254592_at	0.144136	1.00E-020
249415_at	AT5G39660	CDF2	pd	ATGRAS2	AT1G07530	261062_at	0.11605	1.00E-010
249420_at	AT5G39820	anac094	pd	ANAC015	AT1G33280	256535_at	0.205629	1.00E-030
249420_at	AT5G39820	anac094	pd	AT3G19500,protein_coding	AT3G19500	258018_at	0.136199	1.00E-020
249467_at	AT5G39610	ANAC092	pd	Rap2.6L	AT5G13330	250287_at	0.330855	1.00E-050
249467_at	AT5G39610	ANAC092	pd	ATERF#011	AT3G50260	252214_at	0.293235	1.00E-050
249467_at	AT5G39610	ANAC092	pd	ANAC029	AT1G69490	256300_at	0.256278	1.00E-040
249467_at	AT5G39610	ANAC092	pd	AT3G06140,protein_coding	AT3G06140	256400_at	0.1825	1.00E-030
249467_at	AT5G39610	ANAC092	pd	ATWRKY45	AT3G01970	258975_at	0.272771	1.00E-040
249467_at	AT5G39610	ANAC092	pd	AtMYB112	AT1G48000	259618_at	0.345196	1.00E-060
249483_at	AT5G38895	AT5G38895,protein_coding	pd	AT1G74410,protein_coding	AT1G74410	260231_at	0.414329	1.00E-070
249511_at	AT5G38500	AT5G38500,protein_coding	pd	ARF1-BP	AT5G62000	247468_at	0.0752862	1.00E-010
249526_at	AT5G38560	AT5G38560,protein_coding	pd	AT4G32710,protein_coding	AT4G32710	253397_at	0.185162	1.00E-030
249526_at	AT5G38560	AT5G38560,protein_coding	pd	GTA02;AT4G08360,protein_coding	AT4G08350;AT4G08360	255136_s_at	0.235734	1.00E-040
249534_at	AT5G38800	AtbZIP43	pd	ATSPL7	AT5G18830	249960_at	0.0568113	1
249538_at	AT5G38840	AT5G38840,protein_coding	pd	AT5G44180,protein_coding	AT5G44180	249086_at	0.22815	1.00E-040
249538_at	AT5G38840	AT5G38840,protein_coding	pd	GATA24	AT3G21175	258041_at	0.221588	1.00E-030
249538_at	AT5G38840	AT5G38840,protein_coding	pd	AT3G05760,protein_coding	AT3G05760	258749_at	0.296711	1.00E-050
249538_at	AT5G38840	AT5G38840,protein_coding	pd	AT2G24830,protein_coding	AT2G24830	263526_at	0.336131	1.00E-050
249538_at	AT5G38840	AT5G38840,protein_coding	pd	ATHAP3	AT2G38880	266171_at	0.245179	1.00E-040
249615_x_at	AT5G37420	AT5G37420,protein_coding	pd	ATMYB96	AT5G62470	247455_at	0.0522365	1
249671_at	AT5G35900	LBD35	pd	HDG4	AT4G17710	245378_at	0.039266	1
249671_at	AT5G35900	LBD35	pd	AT1G18470,protein_coding	AT1G18470	261677_at	0.0728193	1.00E-010
249692_s_at	AT5G36670;AT5G36740	AT5G36670,protein_coding;AT5G36740,protein_coding	pd	AT1G63470,protein_coding	AT1G63470	261549_at	0.239932	1.00E-040
249704_at	AT5G35550	ATMYB123	pd	ATDOG1	AT5G45830	248911_at	0.0341082	1
249746_at	AT5G24590	ANAC091	pd	ATSZF1	AT3G55980	251745_at	0.43247	1.00E-070
249770_at	AT5G24110	ATWRKY30	pd	AT3G53600,protein_coding	AT3G53600	251950_at	0.238842	1.00E-040
249788_at	AT5G24330	ATXR6	pd	ORTH2	AT1G57820	245828_at	0.452593	1.00E-080
249788_at	AT5G24330	ATXR6	pd	DPA	AT5G02470	251052_at	0.355779	1.00E-060
249788_at	AT5G24330	ATXR6	pd	AT4G01270,protein_coding	AT4G01270	255613_at	0.226612	1.00E-030
249788_at	AT5G24330	ATXR6	pd	ATBS1	AT1G74500	260230_at	0.439753	1.00E-070
249788_at	AT5G24330	ATXR6	pd	ATE2FA	AT2G36010	263955_at	0.341055	1.00E-060
249788_at	AT5G24330	ATXR6	pd	AtGRF1	AT2G22840	266797_at	0.459674	1.00E-080
249820_at	AT5G23650	AT5G23650,protein_coding	pd	AT5G60470,protein_coding	AT5G60470	247633_at	0.0416232	1
249820_at	AT5G23650	AT5G23650,protein_coding	pd	AGL73;AGL84	AT5G38620;AT5G49420	248602_s_at	0.0375259	1
249820_at	AT5G23650	AT5G23650,protein_coding	pd	NZZ	AT4G27330	253862_at	0.0365909	1
249820_at	AT5G23650	AT5G23650,protein_coding	pd	LBD32	AT4G22700	254330_at	0.0352092	1
249820_at	AT5G23650	AT5G23650,protein_coding	pd	ATMYB21	AT3G27810	257220_at	0.0333567	1
249820_at	AT5G23650	AT5G23650,protein_coding	pd	AT1G29570,protein_coding	AT1G29570	259777_at	0.035302	1
249820_at	AT5G23650	AT5G23650,protein_coding	pd	BLH11	AT1G75430	261111_at	0.0311768	1
249820_at	AT5G23650	AT5G23650,protein_coding	pd	WRKY4	AT1G13960	262613_at	0.0401556	1
249820_at	AT5G23650	AT5G23650,protein_coding	pd	AGL29	AT2G34440	266994_at	0.035417	1
249836_at	AT5G23420	HMGB6	pd	AL3	AT3G42790	252764_at	0.369205	1.00E-060
249836_at	AT5G23420	HMGB6	pd	HMGB3	AT1G20696	256092_at	0.439999	1.00E-070
249836_at	AT5G23420	HMGB6	pd	HMGB4	AT2G17560	263074_at	0.505079	1.00E-090
249836_at	AT5G23420	HMGB6	pd	AT2G18300,protein_coding	AT2G18300	265342_at	0.0796884	1.00E-010
249839_at	AT5G23405	AT5G23405,protein_coding	pd	AT5G04840,protein_coding	AT5G04840	246981_at	0.251823	1.00E-040
249839_at	AT5G23405	AT5G23405,protein_coding	pd	HMGB3	AT1G20696	256092_at	0.437047	1.00E-070
249845_at	AT5G23610	AT5G23610,protein_coding	pd	AT4G00990,protein_coding	AT4G00990	255656_at	0.196195	1.00E-030
249851_at	AT5G23260	AGL32	pd	AT1G48490,protein_coding;AT3G17850,protein_coding	AT1G48490;AT3G17850	258186_s_at	0.111929	1.00E-010
249857_at	AT5G22990	AT5G22990,protein_coding	pd	LBD10	AT2G23660	267296_at	0.0535077	1
249858_at	AT5G23000	ATMYB37	pd	AtbZIP	AT1G68880	260030_at	0.152798	1.00E-020
249878_at	AT5G23090	NF-YB13	pd	ATDPB	AT5G03415	250953_at	0.116921	1.00E-020
249878_at	AT5G23090	NF-YB13	pd	ATMBF1B	AT3G58680	251551_at	0.25343	1.00E-040
249882_at	AT5G22890	AT5G22890,protein_coding	pd	TGA1	AT5G65210	247199_at	0.520721	1.00E-090
249882_at	AT5G22890	AT5G22890,protein_coding	pd	AT1G36950,protein_coding;AT4G00070,protein_coding	AT1G36950;AT4G00070	257488_s_at	0.247279	1.00E-040
249882_at	AT5G22890	AT5G22890,protein_coding	pd	AT1G77920,protein_coding	AT1G77920	262137_at	0.320401	1.00E-050
249888_s_at	AT5G22480;AT5G37340	AT5G22480,protein_coding;AT5G37340,protein_coding	pd	ATU2AF35B	AT5G42820	249164_at	0.415181	1.00E-070
249888_s_at	AT5G22480;AT5G37340	AT5G22480,protein_coding;AT5G37340,protein_coding	pd	anac084	AT5G14000	250208_at	0.260227	1.00E-040
249888_s_at	AT5G22480;AT5G37340	AT5G22480,protein_coding;AT5G37340,protein_coding	pd	ATRMA3	AT4G27470	253865_at	0.207707	1.00E-030
249888_s_at	AT5G22480;AT5G37340	AT5G22480,protein_coding;AT5G37340,protein_coding	pd	SPT16	AT4G10710	254992_at	0.362006	1.00E-060
249888_s_at	AT5G22480;AT5G37340	AT5G22480,protein_coding;AT5G37340,protein_coding	pd	AT4G00238,protein_coding;AT4G00250,protein_coding	AT4G00238;AT4G00250	255668_s_at	0.346602	1.00E-060
249888_s_at	AT5G22480;AT5G37340	AT5G22480,protein_coding;AT5G37340,protein_coding	pd	ATCHR12	AT3G06010	258559_at	0.354676	1.00E-060
249888_s_at	AT5G22480;AT5G37340	AT5G22480,protein_coding;AT5G37340,protein_coding	pd	AT2G36930,protein_coding	AT2G36930	263844_at	0.496509	1.00E-080
249890_at	AT5G22570	ATWRKY38	pd	HRE2	AT2G47520	245173_at	0.234387	1.00E-040
249890_at	AT5G22570	ATWRKY38	pd	ARF7	AT5G20730	245971_at	0.180627	1.00E-030
249890_at	AT5G22570	ATWRKY38	pd	AT5G50570,protein_coding;AT5G50670,protein_coding	AT5G50570;AT5G50670	248524_s_at	0.231178	1.00E-040
249890_at	AT5G22570	ATWRKY38	pd	ATERF-2	AT5G47220	248794_at	0.366503	1.00E-060
249890_at	AT5G22570	ATWRKY38	pd	AT5G14540,protein_coding	AT5G14540	250193_at	0.212086	1.00E-030
249890_at	AT5G22570	ATWRKY38	pd	bZIP19	AT4G35040	253171_at	0.247359	1.00E-040
249890_at	AT5G22570	ATWRKY38	pd	ATMYB30	AT3G28910	257140_at	0.193894	1.00E-030
249890_at	AT5G22570	ATWRKY38	pd	EDF3	AT3G25730	257643_at	0.170337	1.00E-020
249890_at	AT5G22570	ATWRKY38	pd	AT2G47850,protein_coding	AT2G47850	266506_at	0.249593	1.00E-040
249904_at	AT5G22700	AT5G22700,protein_coding	pd	ATPERK10	AT1G26150	245845_at	0.326654	1.00E-050
249904_at	AT5G22700	AT5G22700,protein_coding	pd	AT5G35210,protein_coding;EGY1	AT5G35210;AT5G35220	246654_s_at	0.493738	1.00E-080
249904_at	AT5G22700	AT5G22700,protein_coding	pd	AT5G52020,protein_coding	AT5G52020	248400_at	0.217326	1.00E-030
249904_at	AT5G22700	AT5G22700,protein_coding	pd	SPL2	AT5G43270	249144_at	0.277539	1.00E-040
249904_at	AT5G22700	AT5G22700,protein_coding	pd	NF-YC12	AT5G38140	249542_at	0.258066	1.00E-040
249904_at	AT5G22700	AT5G22700,protein_coding	pd	EZA1	AT4G02020	255510_at	0.259035	1.00E-040
249904_at	AT5G22700	AT5G22700,protein_coding	pd	TRFL6	AT1G72650	259862_at	0.319989	1.00E-050
249904_at	AT5G22700	AT5G22700,protein_coding	pd	AT1G26580,protein_coding	AT1G26580	260999_at	0.527114	1.00E-090
249908_at	AT5G22760	AT5G22760,protein_coding	pd	AT5G01980,protein_coding	AT5G01980	251077_at	0.265494	1.00E-040
249924_at	AT5G19280	KAPP	pd	HAM2	AT5G09740	250494_at	0.195396	1.00E-030
249924_at	AT5G19280	KAPP	pd	AtGRF5	AT3G13960	258204_at	0.0514548	1
249924_at	AT5G19280	KAPP	pd	AT1G63900,protein_coding	AT1G63900	260321_at	0.238019	1.00E-040
249924_at	AT5G19280	KAPP	pd	ASIL1	AT1G54060	263152_at	0.202547	1.00E-030
249940_at	AT5G22380	anac090	pd	AT5G50570,protein_coding;AT5G50670,protein_coding	AT5G50570;AT5G50670	248524_s_at	0.047124	1
249940_at	AT5G22380	anac090	pd	AT3G46070,protein_coding	AT3G46070	252567_at	0.0471349	1
249944_at	AT5G22290	anac089	pd	ATMYB86	AT5G26660	246844_at	0.225685	1.00E-030
249944_at	AT5G22290	anac089	pd	ANAC092	AT5G39610	249467_at	0.183469	1.00E-030
249944_at	AT5G22290	anac089	pd	AT2G43500,protein_coding	AT2G43500	260540_at	0.174189	1.00E-030
249944_at	AT5G22290	anac089	pd	AT1G55460,protein_coding	AT1G55460	265079_at	0.202415	1.00E-030
249960_at	AT5G18830	ATSPL7	pd	SAC51	AT5G64340	247273_at	0.430029	1.00E-070
249960_at	AT5G18830	ATSPL7	pd	ATX5	AT5G53430	248265_at	0.212854	1.00E-030
249960_at	AT5G18830	ATSPL7	pd	anac064;ANAC093	AT3G56530;AT5G39690	249463_s_at	0.0922429	1.00E-010
249960_at	AT5G18830	ATSPL7	pd	GIS2	AT5G06650	250684_at	0.0833737	1.00E-010
249960_at	AT5G18830	ATSPL7	pd	AT4G26920,protein_coding	AT4G26920	253938_at	0.140255	1.00E-020
249960_at	AT5G18830	ATSPL7	pd	SDG22	AT4G13460	254745_at	0.242956	1.00E-040
249960_at	AT5G18830	ATSPL7	pd	ATGL1	AT3G27920	257221_at	0.129866	1.00E-020
249960_at	AT5G18830	ATSPL7	pd	AT1G48490,protein_coding;AT3G17850,protein_coding	AT1G48490;AT3G17850	258186_s_at	0.466464	1.00E-080
249960_at	AT5G18830	ATSPL7	pd	ANAC031	AT1G76420	259972_at	0.0707583	1.00E-010
249991_at	AT5G18550	AT5G18550,protein_coding	pd	SEU	AT1G43850	260862_at	0.239675	1.00E-040
250001_at	AT5G18680	AtTLP11	pd	DAR1	AT4G36860	246283_at	0.360473	1.00E-060
250001_at	AT5G18680	AtTLP11	pd	CIR1	AT5G37260	249606_at	0.206555	1.00E-030
250001_at	AT5G18680	AtTLP11	pd	AT4G29100,protein_coding	AT4G29100	253746_at	0.325284	1.00E-050
250001_at	AT5G18680	AtTLP11	pd	IXR11	AT1G62990	261106_at	0.380085	1.00E-060
250001_at	AT5G18680	AtTLP11	pd	bZIP21	AT1G08320	261815_at	0.382927	1.00E-060
250001_at	AT5G18680	AtTLP11	pd	AT1G75490,protein_coding	AT1G75490	262977_at	0.0630921	1.00E-010
250001_at	AT5G18680	AtTLP11	pd	BLH7	AT2G16400	263557_at	0.38848	1.00E-060
250010_at	AT5G18450	AT5G18450,protein_coding	pd	ATMYB111	AT5G49330	248596_at	0.159317	1.00E-020
250010_at	AT5G18450	AT5G18450,protein_coding	pd	AT3G46770,protein_coding	AT3G46770	252495_at	0.0771777	1.00E-010
250024_at	AT5G18270	ANAC087	pd	ATWRKY25	AT2G30250	267246_at	0.432862	1.00E-070
250026_at	AT5G18090	AT5G18090,protein_coding	pd	TGA1	AT5G65210	247199_at	0.205683	1.00E-030
250031_at	AT5G18240	ATMYR1	pd	IAA27	AT4G29080	253749_at	0.248809	1.00E-040
250051_at	AT5G17800	AtMYB56	pd	AtbZIP	AT1G68880	260030_at	0.171397	1.00E-020
250064_at	AT5G17890	CHS3	pd	AT3G49930,protein_coding	AT3G49930	252236_at	0.158129	1.00E-020
250064_at	AT5G17890	CHS3	pd	SCL-3	AT1G50420	261866_at	0.117973	1.00E-020
250077_at	AT5G16680	AT5G16680,protein_coding	pd	AT5G59990,protein_coding	AT5G59990	247646_at	0.0640995	1.00E-010
250077_at	AT5G16680	AT5G16680,protein_coding	pd	AT5G01960,protein_coding	AT5G01960	251033_at	0.147358	1.00E-020
250077_at	AT5G16680	AT5G16680,protein_coding	pd	AT3G62240,protein_coding	AT3G62240	251253_at	0.274335	1.00E-040
250077_at	AT5G16680	AT5G16680,protein_coding	pd	ASA1	AT3G02260	259128_at	0.306073	1.00E-050
250077_at	AT5G16680	AT5G16680,protein_coding	pd	AT1G76580,protein_coding	AT1G76580	259971_at	0.214414	1.00E-030
250077_at	AT5G16680	AT5G16680,protein_coding	pd	AT2G03470,protein_coding	AT2G03470	265700_at	0.269929	1.00E-040
250089_at	AT5G17320	HDG9	pd	ARF1-BP	AT5G62000	247468_at	0.08857	1.00E-010
250099_at	AT5G17300	RVE1	pd	CIR1	AT5G37260	249606_at	0.24755	1.00E-040
250099_at	AT5G17300	RVE1	pd	CCA1	AT2G46830	266719_at	0.204496	1.00E-030
250103_at	AT5G16600	AtMYB43	pd	AT1G69580,protein_coding	AT1G69580	259832_at	0.276423	1.00E-040
250108_at	AT5G15150	ATHB-3	pd	AT3G57480,protein_coding	AT3G57480	251634_at	0.184495	1.00E-030
250119_at	AT5G16470	AT5G16470,protein_coding	pd	ATMBF1B	AT3G58680	251551_at	0.433587	1.00E-070
250119_at	AT5G16470	AT5G16470,protein_coding	pd	AT4G27900,protein_coding	AT4G27900	253854_at	0.249278	1.00E-040
250119_at	AT5G16470	AT5G16470,protein_coding	pd	AT4G24440,protein_coding	AT4G24440	254162_at	0.598823	1.00E-100
250119_at	AT5G16470	AT5G16470,protein_coding	pd	emb1303	AT1G56200	256223_at	0.505997	1.00E-090
250128_at	AT5G16540	ZFN3	pd	AtSRT2	AT5G09230	245895_at	0.253367	1.00E-040
250128_at	AT5G16540	ZFN3	pd	TOE2	AT5G60120	247664_at	0.297829	1.00E-050
250128_at	AT5G16540	ZFN3	pd	AT4G39070,protein_coding	AT4G39070	252924_at	0.229848	1.00E-040
250128_at	AT5G16540	ZFN3	pd	ZFN1	AT3G02830	258621_at	0.254828	1.00E-040
250128_at	AT5G16540	ZFN3	pd	AT3G06410,protein_coding	AT3G06410	258903_at	0.338785	1.00E-060
250128_at	AT5G16540	ZFN3	pd	AT1G22510,protein_coding	AT1G22510	261938_at	0.149407	1.00E-020
250132_at	AT5G16560	KAN	pd	ATS	AT5G42630	249206_at	0.282782	1.00E-050
250153_at	AT5G15130	ATWRKY72	pd	TGA1	AT5G65210	247199_at	0.274814	1.00E-040
250153_at	AT5G15130	ATWRKY72	pd	BME3	AT3G54810	251861_at	0.242965	1.00E-040
250155_at	AT5G15160	BHLH134	pd	AT5G07040,protein_coding	AT5G07040	250658_at	0.265626	1.00E-040
250160_at	AT5G15210	ATHB30	pd	SEU	AT1G43850	260862_at	0.155692	1.00E-020
250167_at	AT5G15310	ATMIXTA	pd	NZZ	AT4G27330	253862_at	0.0388183	1
250167_at	AT5G15310	ATMIXTA	pd	AT1G05290,protein_coding	AT1G05290	264564_at	0.0482758	1
250170_at	AT5G14260	AT5G14260,protein_coding	pd	ATHB53	AT5G66700	247052_at	0.272327	1.00E-040
250173_at	AT5G14340	AtMYB40	pd	RAP2.11	AT5G19790	245966_at	0.232635	1.00E-040
250173_at	AT5G14340	AtMYB40	pd	GBF1	AT4G36730	246211_at	0.187402	1.00E-030
250173_at	AT5G14340	AtMYB40	pd	ATTRP1	AT5G59430	247726_at	0.170422	1.00E-020
250173_at	AT5G14340	AtMYB40	pd	AT5G58900,protein_coding	AT5G58900	247768_at	0.202756	1.00E-030
250173_at	AT5G14340	AtMYB40	pd	AT4G05170,protein_coding	AT4G05170	255264_at	0.305126	1.00E-050
250173_at	AT5G14340	AtMYB40	pd	EZA1	AT4G02020	255510_at	0.170449	1.00E-020
250173_at	AT5G14340	AtMYB40	pd	AtMYB55	AT4G01680	255538_at	0.214331	1.00E-030
250173_at	AT5G14340	AtMYB40	pd	AT3G23690,protein_coding	AT3G23690	257198_at	0.209335	1.00E-030
250173_at	AT5G14340	AtMYB40	pd	AT2G18670,protein_coding	AT2G18670	266016_at	0.157105	1.00E-020
250173_at	AT5G14340	AtMYB40	pd	AT2G45120,protein_coding	AT2G45120	266133_at	0.0571778	1
250181_at	AT5G14460	AT5G14460,protein_coding	pd	STZ	AT1G27730	261648_at	0.271102	1.00E-040
250181_at	AT5G14460	AT5G14460,protein_coding	pd	AT2G42300,protein_coding	AT2G42300	265880_at	0.170993	1.00E-020
250187_at	AT5G14370	AT5G14370,protein_coding	pd	NF-YB3	AT4G14540	245592_at	0.0753929	1.00E-010
250208_at	AT5G14000	anac084	pd	HXK3;AT1G47860,transposable_element_gene	AT1G47840;AT1G47860	261729_s_at	0.252075	1.00E-040
250212_at	AT5G13960	KYP	pd	emb2746	AT5G63420	247386_at	0.315728	1.00E-050
250212_at	AT5G13960	KYP	pd	ATET2	AT5G56780	247974_at	0.172712	1.00E-030
250212_at	AT5G13960	KYP	pd	AT3G43240,protein_coding	AT3G43240	252738_at	0.189417	1.00E-030
250212_at	AT5G13960	KYP	pd	CYC1	AT4G37490	253051_at	0.375596	1.00E-060
250212_at	AT5G13960	KYP	pd	AT1G76510,protein_coding	AT1G76510	259967_at	0.428951	1.00E-070
250212_at	AT5G13960	KYP	pd	SDG37	AT2G17900	264814_at	0.241388	1.00E-040
250212_at	AT5G13960	KYP	pd	SGD9	AT2G35160	266539_at	0.472526	1.00E-080
250231_at	AT5G13910	LEP	pd	TOE3	AT5G67180	247041_at	0.0705307	1.00E-010
250231_at	AT5G13910	LEP	pd	IAA27	AT4G29080	253749_at	0.240276	1.00E-040
250231_at	AT5G13910	LEP	pd	B70	AT4G21340	254404_at	0.193988	1.00E-030
250287_at	AT5G13330	Rap2.6L	pd	ATWRKY8	AT5G46350	248896_at	0.113237	1.00E-010
250287_at	AT5G13330	Rap2.6L	pd	AtHB24	AT2G18350	265333_at	0.176263	1.00E-030
250292_at	AT5G13220	JAS1	pd	JAZ9	AT1G70700	260205_at	0.246294	1.00E-040
250292_at	AT5G13220	JAS1	pd	JAZ2	AT1G74950	262171_at	0.502528	1.00E-080
250320_at	AT5G12840	ATHAP2A	pd	ATHB-7	AT2G46680	266327_at	0.223648	1.00E-030
250321_at	AT5G12850	AT5G12850,protein_coding	pd	NF-YB3	AT4G14540	245592_at	0.077031	1.00E-010
250322_at	AT5G12870	ATMYB46	pd	BEE2	AT4G36540	246275_at	0.219742	1.00E-030
250322_at	AT5G12870	ATMYB46	pd	AGL1	AT3G58780	251555_at	0.107987	1.00E-010
250396_at	AT5G10970	AT5G10970,protein_coding	pd	ZFP3	AT5G25160	246933_at	0.428768	1.00E-070
250420_at	AT5G11260	HY5	pd	ATMBF1B	AT3G58680	251551_at	0.235085	1.00E-040
250421_at	AT5G11270	OCP3	pd	AT1G58100,protein_coding	AT1G58100	246398_at	0.136206	1.00E-020
250421_at	AT5G11270	OCP3	pd	AT5G52010,protein_coding	AT5G52010	248399_at	0.186115	1.00E-030
250421_at	AT5G11270	OCP3	pd	ATWRKY48	AT5G49520	248611_at	0.175544	1.00E-030
250426_at	AT5G10510	PLT3	pd	SPT	AT4G36930	246212_at	0.274162	1.00E-040
250426_at	AT5G10510	PLT3	pd	ARF5	AT1G19850	255782_at	0.330064	1.00E-050
250426_at	AT5G10510	PLT3	pd	ANAC033	AT1G79580	261393_at	0.235219	1.00E-040
250426_at	AT5G10510	PLT3	pd	PLT2	AT1G51190	265145_at	0.352715	1.00E-060
250426_at	AT5G10510	PLT3	pd	ATBZIP12	AT2G41070	267075_at	0.243727	1.00E-040
250447_at	AT5G10800	AT5G10800,protein_coding	pd	AHL20	AT4G14465	245328_at	0.118177	1.00E-020
250450_at	AT5G10280	ATMYB64	pd	REM39	AT3G18990	256944_at	0.228832	1.00E-040
250450_at	AT5G10280	ATMYB64	pd	ANAC002	AT1G01720	261564_at	0.23064	1.00E-040
250450_at	AT5G10280	ATMYB64	pd	bZIP21	AT1G08320	261815_at	0.345041	1.00E-060
250463_at	AT5G10030	OBF4	pd	TGA1	AT5G65210	247199_at	0.423757	1.00E-070
250468_at	AT5G10120	AT5G10120,protein_coding	pd	ATML1	AT4G21750	254370_at	0.10105	1.00E-010
250476_at	AT5G10140	AGL25	pd	AGL42	AT5G62165	247469_at	0.185879	1.00E-030
250476_at	AT5G10140	AGL25	pd	BEE3	AT1G73830	260070_at	0.0854942	1.00E-010
250491_at	AT5G09780	AT5G09780,protein_coding	pd	AtMYB115	AT5G40360	249350_at	0.060604	1.00E-010
250491_at	AT5G09780	AT5G09780,protein_coding	pd	bZIP21	AT1G08320	261815_at	0.0638049	1.00E-010
250518_at	AT5G08139	AT5G08139,protein_coding	pd	AT5G28040,protein_coding	AT5G28040	246728_at	0.326672	1.00E-050
250518_at	AT5G08139	AT5G08139,protein_coding	pd	AT5G42640,protein_coding	AT5G42640	249207_at	0.0708144	1.00E-010
250518_at	AT5G08139	AT5G08139,protein_coding	pd	ARR13;ARR21	AT2G27070;AT5G07210	250612_s_at	0.0451199	1
250518_at	AT5G08139	AT5G08139,protein_coding	pd	AT2G33350,protein_coding	AT2G33350	255831_at	0.105673	1.00E-010
250524_at	AT5G08520	AT5G08520,protein_coding	pd	bHLH121	AT3G19860	257990_at	0.1459	1.00E-020
250524_at	AT5G08520	AT5G08520,protein_coding	pd	AT1G05805,protein_coding	AT1G05805	261254_at	0.130573	1.00E-020
250543_at	AT5G08190	NF-YB12	pd	AtMYB9	AT5G16770	246477_at	0.128042	1.00E-020
250543_at	AT5G08190	NF-YB12	pd	AT5G40340,protein_coding	AT5G40340	249409_at	0.17211	1.00E-030
250543_at	AT5G08190	NF-YB12	pd	AT1G60240,protein_coding	AT1G60240	264269_at	0.0406679	1
250566_at	AT5G08070	TCP17	pd	AGL13	AT3G61120	251312_at	0.0381077	1
250566_at	AT5G08070	TCP17	pd	TRFL4	AT3G53790	251909_at	0.0416638	1
250566_at	AT5G08070	TCP17	pd	AT2G47850,protein_coding	AT2G47850	266506_at	0.0535362	1
250569_at	AT5G08130	BIM1	pd	AT5G48560,protein_coding	AT5G48560	248708_at	0.23715	1.00E-040
250569_at	AT5G08130	BIM1	pd	AtGRF2	AT4G37740	253065_at	0.209123	1.00E-030
250569_at	AT5G08130	BIM1	pd	AtHB23	AT1G26960	263690_at	0.268427	1.00E-040
250582_at	AT5G07580	AT5G07580,protein_coding	pd	AT5G61590,protein_coding	AT5G61590	247540_at	0.297303	1.00E-050
250582_at	AT5G07580	AT5G07580,protein_coding	pd	AtMYB28	AT5G61420	247549_at	0.30313	1.00E-050
250582_at	AT5G07580	AT5G07580,protein_coding	pd	AT1G67910,protein_coding	AT1G67910	259996_at	0.29216	1.00E-050
250582_at	AT5G07580	AT5G07580,protein_coding	pd	HRE1	AT1G72360	260451_at	0.339913	1.00E-060
250583_at	AT5G07500	PEI1	pd	ATXPB2;ATXPB1	AT5G41360;AT5G41370	249307_s_at	0.103146	1.00E-010
250583_at	AT5G07500	PEI1	pd	AT4G35700,protein_coding	AT4G35700	253153_at	0.050807	1
250597_at	AT5G07680	ANAC079	pd	AtMYB93	AT1G34670	262406_at	0.370024	1.00E-060
250612_s_at	AT2G27070;AT5G07210	ARR13;ARR21	pd	NGA1	AT2G46870	266760_at	0.038528	1
250614_at	AT5G07260	AT5G07260,protein_coding	pd	AGL29	AT2G34440	266994_at	0.0354997	1
250622_at	AT5G07310	AT5G07310,protein_coding	pd	TGA1	AT5G65210	247199_at	0.185234	1.00E-030
250630_at	AT5G07400	AT5G07400,protein_coding	pd	AT1G24610,protein_coding	AT1G24610	265021_at	0.243573	1.00E-040
250641_at	AT5G07160	AT5G07160,protein_coding	pd	AGL92	AT1G31640	246577_at	0.0389733	1
250641_at	AT5G07160	AT5G07160,protein_coding	pd	AGL73;AGL84	AT5G38620;AT5G49420	248602_s_at	0.0348237	1
250641_at	AT5G07160	AT5G07160,protein_coding	pd	AT4G21050,protein_coding	AT4G21050	254441_at	0.0388172	1
250641_at	AT5G07160	AT5G07160,protein_coding	pd	SPL5	AT3G15270	257051_at	0.0376631	1
250641_at	AT5G07160	AT5G07160,protein_coding	pd	AT1G68520,protein_coding	AT1G68520	260266_at	0.0398934	1
250641_at	AT5G07160	AT5G07160,protein_coding	pd	AT1G53010,protein_coding	AT1G53010	261372_at	0.0355809	1
250641_at	AT5G07160	AT5G07160,protein_coding	pd	ATWNK10	AT1G64630	261974_at	0.0418497	1
250641_at	AT5G07160	AT5G07160,protein_coding	pd	ATHPCAT1	AT1G67220	264997_at	0.0385612	1
250641_at	AT5G07160	AT5G07160,protein_coding	pd	AT2G15740,protein_coding	AT2G15740	265498_at	0.0424473	1
250655_at	AT5G06960	OBF5	pd	GATA3	AT4G34680	253249_at	0.330891	1.00E-050
250655_at	AT5G06960	OBF5	pd	BZIP45	AT3G12250	256269_at	0.254992	1.00E-040
250660_at	AT5G07060	AT5G07060,protein_coding	pd	ATHAP2C	AT1G72830	262378_at	0.074842	1.00E-010
250666_at	AT5G07100	WRKY26	pd	ATWRKY45	AT3G01970	258975_at	0.279969	1.00E-040
250666_at	AT5G07100	WRKY26	pd	AT2G37150,protein_coding	AT2G37150	265470_at	0.309942	1.00E-050
250679_at	AT5G06550	AT5G06550,protein_coding	pd	AT4G25320,protein_coding	AT4G25320	254054_at	0.413254	1.00E-070
250679_at	AT5G06550	AT5G06550,protein_coding	pd	ATPRMT3	AT3G12270	256288_at	0.427034	1.00E-070
250688_at	AT5G06510	NF-YA10	pd	ATHAP2C	AT1G72830	262378_at	0.374899	1.00E-060
250697_at	AT5G06800	AT5G06800,protein_coding	pd	AT2G05160,protein_coding	AT2G05160	263106_at	0.166209	1.00E-020
250701_at	AT5G06839	bZIP65	pd	AT3G05160,protein_coding;AT3G05165,protein_coding	AT3G05160;AT3G05165	259310_s_at	0.402766	1.00E-070
250701_at	AT5G06839	bZIP65	pd	bZIP21	AT1G08320	261815_at	0.512876	1.00E-090
250708_at	AT5G06070	RAB	pd	AGL36;AGL90	AT5G26650;AT5G27960	246836_s_at	0.0380504	1
250708_at	AT5G06070	RAB	pd	AGL29	AT2G34440	266994_at	0.0361595	1
250709_at	AT5G06080	LBD33	pd	AtMYB112	AT1G48000	259618_at	0.0893622	1.00E-010
250710_at	AT5G06100	ATMYB33	pd	AT1G26580,protein_coding	AT1G26580	260999_at	0.317784	1.00E-050
250715_at	AT5G06160	ATO	pd	ORTH4;ORTH5;ORTH1	AT1G66040;AT1G66050;AT5G39550	249457_s_at	0.373883	1.00E-060
250719_at	AT5G06250	AT5G06250,protein_coding	pd	ATWRKY54	AT2G40750	257382_at	0.159008	1.00E-020
250719_at	AT5G06250	AT5G06250,protein_coding	pd	UNE4	AT2G12940	263969_at	0.0513051	1
250730_at	AT5G06490	AT5G06490,protein_coding	pd	AT1G72220,protein_coding	AT1G72220	259828_at	0.111354	1.00E-010
250731_at	AT5G06500	AGL96	pd	HDG4	AT4G17710	245378_at	0.033933	1
250736_s_at	AT1G01350;AT5G06420	AT1G01350,protein_coding;AT5G06420,protein_coding	pd	LWD2	AT3G26640	257833_at	0.315078	1.00E-050
250741_at	AT5G05790	AT5G05790,protein_coding	pd	AT1G69580,protein_coding	AT1G69580	259832_at	0.303626	1.00E-050
250741_at	AT5G05790	AT5G05790,protein_coding	pd	AtbZIP44	AT1G75390	261114_at	0.139256	1.00E-020
250766_at	AT5G05550	AT5G05550,protein_coding	pd	AT2G36930,protein_coding	AT2G36930	263844_at	0.147989	1.00E-020
250781_at	AT5G05410	DREB2	pd	AT-HSFB2A	AT5G62020	247509_at	0.373055	1.00E-060
250781_at	AT5G05410	DREB2	pd	ANAC002	AT1G01720	261564_at	0.466029	1.00E-080
250781_at	AT5G05410	DREB2	pd	ATHSFA2	AT2G26150	266841_at	0.351484	1.00E-060
250791_at	AT5G05610	AL1	pd	AtMYB9	AT5G16770	246477_at	0.153996	1.00E-020
250791_at	AT5G05610	AL1	pd	ATCOL3	AT2G24790	263537_at	0.301722	1.00E-050
250817_at	AT5G04940	SUVH1	pd	AT5G22760,protein_coding	AT5G22760	249908_at	0.326397	1.00E-050
250839_at	AT5G04640	AGL99	pd	AT2G24645,protein_coding;MEE45	AT2G24645;AT4G00260	257436_s_at	0.0348364	1
250849_at	AT5G04410	anac078	pd	AT4G15420,protein_coding	AT4G15420	245313_at	0.209897	1.00E-030
250910_at	AT5G03720	AT-HSFA3	pd	AL7	AT1G14510	261486_at	0.198349	1.00E-030
250912_at	AT5G03740	HD2C	pd	ORTH2	AT1G57820	245828_at	0.434912	1.00E-070
250912_at	AT5G03740	HD2C	pd	AT5G06110,protein_coding	AT5G06110	250711_at	0.453457	1.00E-080
250912_at	AT5G03740	HD2C	pd	ATHD2A	AT3G44750	252625_at	0.466833	1.00E-080
250912_at	AT5G03740	HD2C	pd	AT1G20910,protein_coding	AT1G20910	262852_at	0.314818	1.00E-050
250912_at	AT5G03740	HD2C	pd	ATMYB7	AT2G16720	265359_at	0.248828	1.00E-040
250914_at	AT5G03780	TRFL10	pd	AT3G02400,protein_coding	AT3G02400	258476_at	0.175856	1.00E-030
250915_at	AT5G03790	ATHB51	pd	AT3G05160,protein_coding;AT3G05165,protein_coding	AT3G05160;AT3G05165	259310_s_at	0.10378	1.00E-010
250949_at	AT5G03510	AT5G03510,protein_coding	pd	AT5G04390,protein_coding	AT5G04390	245705_at	0.146628	1.00E-020
250949_at	AT5G03510	AT5G03510,protein_coding	pd	AT4G27900,protein_coding	AT4G27900	253854_at	0.184612	1.00E-030
250949_at	AT5G03510	AT5G03510,protein_coding	pd	AT4G05170,protein_coding	AT4G05170	255264_at	0.2184	1.00E-030
250949_at	AT5G03510	AT5G03510,protein_coding	pd	AT2G28200,protein_coding	AT2G28200	265573_at	0.318583	1.00E-050
250949_at	AT5G03510	AT5G03510,protein_coding	pd	AT2G38090,protein_coding	AT2G38090	267141_at	0.293667	1.00E-050
250971_at	AT5G02810	APRR7	pd	APRR5	AT5G24470	249741_at	0.190802	1.00E-030
250971_at	AT5G02810	APRR7	pd	CDF3	AT3G47500	252429_at	0.395136	1.00E-070
250971_at	AT5G02810	APRR7	pd	AGL14	AT4G11880	254896_at	0.32377	1.00E-050
250971_at	AT5G02810	APRR7	pd	AT4G00130,protein_coding	AT4G00130	255697_at	0.121182	1.00E-020
250971_at	AT5G02810	APRR7	pd	ATMYBL2	AT1G71030	259751_at	0.160277	1.00E-020
250971_at	AT5G02810	APRR7	pd	AT2G18750,protein_coding	AT2G18750	266019_at	0.343517	1.00E-060
250972_at	AT5G02840	LCL1	pd	AT5G59000,protein_coding	AT5G59000	247747_at	0.153327	1.00E-020
250972_at	AT5G02840	LCL1	pd	ATBZIP25	AT3G54620	251848_at	0.424496	1.00E-070
250972_at	AT5G02840	LCL1	pd	AT3G09600,protein_coding	AT3G09600	258723_at	0.280956	1.00E-040
251051_at	AT5G02460	AT5G02460,protein_coding	pd	ATDOF2.4	AT2G37590	267171_at	0.130375	1.00E-020
251052_at	AT5G02470	DPA	pd	AT3G19360,protein_coding	AT3G19360	258024_at	0.31473	1.00E-050
251111_at	AT5G01310	APTX	pd	AtEMF2	AT5G51230	248438_at	0.246974	1.00E-040
251111_at	AT5G01310	APTX	pd	SGD9	AT2G35160	266539_at	0.263362	1.00E-040
251114_at	AT5G01380	AT5G01380,protein_coding	pd	ATWRKY48	AT5G49520	248611_at	0.308549	1.00E-050
251132_at	AT5G01200	AT5G01200,protein_coding	pd	anac032	AT1G77450	259705_at	0.231576	1.00E-040
251138_at	AT5G01160	AT5G01160,protein_coding	pd	AT2G36930,protein_coding	AT2G36930	263844_at	0.364777	1.00E-060
251166_at	AT3G63350	AT-HSFA7B	pd	DREB2	AT5G05410	250781_at	0.222174	1.00E-030
251203_at	AT3G63070	AT3G63070,protein_coding	pd	ATHAC1	AT1G79000	264101_at	0.366247	1.00E-060
251223_at	AT3G62610	ATMYB11	pd	AT1G68810,protein_coding	AT1G68810	260034_at	0.0995531	1.00E-010
251245_at	AT3G62090	PIF6	pd	BLH1	AT2G35940	263956_at	0.2676	1.00E-040
251246_at	AT3G62100	IAA30	pd	tny	AT5G25810	246911_at	0.214105	1.00E-030
251246_at	AT3G62100	IAA30	pd	ATERF-8	AT1G53170	261315_at	0.235738	1.00E-040
251253_at	AT3G62240	AT3G62240,protein_coding	pd	AT5G01980,protein_coding	AT5G01980	251077_at	0.241212	1.00E-040
251272_at	AT3G61890	ATHB-12	pd	AT5G04760,protein_coding	AT5G04760	250858_at	0.268189	1.00E-040
251272_at	AT3G61890	ATHB-12	pd	ATHB21	AT2G18550	265983_at	0.136882	1.00E-020
251272_at	AT3G61890	ATHB-12	pd	ATHB-7	AT2G46680	266327_at	0.335279	1.00E-050
251272_at	AT3G61890	ATHB-12	pd	GBF3	AT2G46270	266555_at	0.213604	1.00E-030
251272_at	AT3G61890	ATHB-12	pd	JAZ7	AT2G34600	266901_at	0.20938	1.00E-030
251272_at	AT3G61890	ATHB-12	pd	AT2G37650,protein_coding	AT2G37650	267159_at	0.138484	1.00E-020
251276_at	AT3G61740	ATX3	pd	AT1G75340,protein_coding	AT1G75340	261121_at	0.218129	1.00E-030
251290_at	AT3G61850	DAG1	pd	AT4G24060,protein_coding	AT4G24060	254207_at	0.45216	1.00E-080
251290_at	AT3G61850	DAG1	pd	DAG2	AT2G46590	265448_at	0.334339	1.00E-050
251290_at	AT3G61850	DAG1	pd	AT2G06020,protein_coding	AT2G06020	265520_at	0.0418091	1
251302_at	AT3G61970	NGA2	pd	AGL19	AT4G22950	254286_at	0.341018	1.00E-060
251303_at	AT3G61910	ANAC066	pd	AT5G28040,protein_coding	AT5G28040	246728_at	0.0842863	1.00E-010
251310_at	AT3G61150	HD-GL2-1	pd	ZFP4	AT1G66140	256528_at	0.340066	1.00E-060
251312_at	AT3G61120	AGL13	pd	AGL40	AT4G36590	246224_at	0.036018	1
251312_at	AT3G61120	AGL13	pd	AT5G47610,protein_coding	AT5G47610	248759_at	0.039027	1
251312_at	AT3G61120	AGL13	pd	ATMYB123	AT5G35550	249704_at	0.0486154	1
251312_at	AT3G61120	AGL13	pd	IAA2	AT3G23030	257766_at	0.0385103	1
251312_at	AT3G61120	AGL13	pd	NGA1	AT2G46870	266760_at	0.0387247	1
251374_at	AT3G60390	HAT3	pd	AT5G57410,protein_coding	AT5G57410	247910_at	0.164415	1.00E-020
251376_at	AT3G60630	ATHAM2	pd	AtGRF2	AT4G37740	253065_at	0.40666	1.00E-070
251376_at	AT3G60630	ATHAM2	pd	ULT	AT4G28190	253811_at	0.353331	1.00E-060
251376_at	AT3G60630	ATHAM2	pd	ATHAM3	AT4G00150	255698_at	0.294225	1.00E-050
251376_at	AT3G60630	ATHAM2	pd	AT2G24300,protein_coding	AT2G24300	265688_at	0.410376	1.00E-070
251398_at	AT3G60580	AT3G60580,protein_coding	pd	ATHAC1	AT1G79000	264101_at	0.122363	1.00E-020
251450_at	AT3G60030	SPL12	pd	AtHB28	AT3G50890	252129_at	0.042942	1
251454_at	AT3G60080	AT3G60080,protein_coding	pd	ATHB53	AT5G66700	247052_at	0.319454	1.00E-050
251454_at	AT3G60080	AT3G60080,protein_coding	pd	AT1G63840,protein_coding	AT1G63840	260327_at	0.2048	1.00E-030
251454_at	AT3G60080	AT3G60080,protein_coding	pd	AT1G69690,protein_coding	AT1G69690	260371_at	0.26217	1.00E-040
251472_at	AT3G59580	AT3G59580,protein_coding	pd	TGA1	AT5G65210	247199_at	0.0984042	1.00E-010
251497_at	AT3G59060	PIF5	pd	AT1G74410,protein_coding	AT1G74410	260231_at	0.159801	1.00E-020
251551_at	AT3G58680	ATMBF1B	pd	ATERF13	AT2G44840	266821_at	0.305488	1.00E-050
251553_at	AT3G58710	ATWRKY69	pd	AtMYB50	AT1G57560	246401_at	0.253691	1.00E-040
251553_at	AT3G58710	ATWRKY69	pd	AT3G57480,protein_coding	AT3G57480	251634_at	0.22216	1.00E-030
251553_at	AT3G58710	ATWRKY69	pd	AtbZIP52	AT1G06850	260819_at	0.174156	1.00E-030
251553_at	AT3G58710	ATWRKY69	pd	NAI1	AT2G22770	266456_at	0.148308	1.00E-020
251553_at	AT3G58710	ATWRKY69	pd	AT2G35000,protein_coding	AT2G35000	267418_at	0.224179	1.00E-030
251560_at	AT3G57920	SPL15	pd	SPL2	AT5G43270	249144_at	0.122448	1.00E-020
251560_at	AT3G57920	SPL15	pd	TCP3	AT1G53230	260618_at	0.136038	1.00E-020
251565_at	AT3G58190	ASL16	pd	AT5G57150,protein_coding	AT5G57150	247945_at	0.199984	1.00E-030
251575_at	AT3G58120	ATBZIP61	pd	BME3	AT3G54810	251861_at	0.231208	1.00E-040
251575_at	AT3G58120	ATBZIP61	pd	AT-GTL1	AT1G33240	261594_at	0.504874	1.00E-080
251575_at	AT3G58120	ATBZIP61	pd	AT1G09250,protein_coding	AT1G09250	264264_at	0.239344	1.00E-040
251592_at	AT3G57670	NTT	pd	AT2G23780,protein_coding	AT2G23780	267297_at	0.140849	1.00E-020
251601_at	AT3G57800	AT3G57800,protein_coding	pd	ZFP4	AT1G66140	256528_at	0.393493	1.00E-060
251601_at	AT3G57800	AT3G57800,protein_coding	pd	AIF1	AT3G05800	258742_at	0.225472	1.00E-030
251623_at	AT3G57390	AGL18	pd	HMGB3	AT1G20696	256092_at	0.256884	1.00E-040
251667_at	AT3G57150	AtCBF5	pd	ORTH2	AT1G57820	245828_at	0.483891	1.00E-080
251672_at	AT3G57230	AGL16	pd	DAR1	AT4G36860	246283_at	0.191552	1.00E-030
251672_at	AT3G57230	AGL16	pd	AGF2	AT3G55560	251797_at	0.127558	1.00E-020
251677_at	AT3G56980	BHLH039	pd	BHLH101	AT5G04150	245692_at	0.360395	1.00E-060
251677_at	AT3G56980	BHLH039	pd	PYE	AT3G47640	252427_at	0.157338	1.00E-020
251677_at	AT3G56980	BHLH039	pd	ANAC056	AT3G15510	258385_at	0.161353	1.00E-020
251677_at	AT3G56980	BHLH039	pd	BLH7	AT2G16400	263557_at	0.212565	1.00E-030
251694_s_at	AT3G55210;AT3G56560	anac063;anac065	pd	ATPERK10	AT1G26150	245845_at	0.0501615	1
251694_s_at	AT3G55210;AT3G56560	anac063;anac065	pd	AGL92	AT1G31640	246577_at	0.0415187	1
251694_s_at	AT3G55210;AT3G56560	anac063;anac065	pd	CIL	AT4G25990	254043_at	0.0447394	1
251694_s_at	AT3G55210;AT3G56560	anac063;anac065	pd	AT2G20350,protein_coding	AT2G20350	265304_at	0.0343916	1
251705_at	AT3G56400	ATWRKY70	pd	ATHB53	AT5G66700	247052_at	0.385648	1.00E-060
251705_at	AT3G56400	ATWRKY70	pd	ATNPR3	AT5G45110	248981_at	0.335672	1.00E-050
251705_at	AT3G56400	ATWRKY70	pd	ATWRKY54	AT2G40750	257382_at	0.379075	1.00E-060
251705_at	AT3G56400	ATWRKY70	pd	LBD41	AT3G02550	258487_at	0.310325	1.00E-050
251745_at	AT3G55980	ATSZF1	pd	STZ	AT1G27730	261648_at	0.592592	1.00E-100
251745_at	AT3G55980	ATSZF1	pd	ATWRKY40	AT1G80840	261892_at	0.48174	1.00E-080
251758_at	AT3G55770	AT3G55770,protein_coding	pd	AIL5	AT5G57390	247904_at	0.284599	1.00E-050
251758_at	AT3G55770	AT3G55770,protein_coding	pd	bHLH105	AT5G54680	248171_at	0.462355	1.00E-080
251758_at	AT3G55770	AT3G55770,protein_coding	pd	AT1G74840,protein_coding	AT1G74840	262166_at	0.308572	1.00E-050
251763_at	AT3G55730	AtMYB109	pd	ATBZIP54	AT4G01120	255625_at	0.19352	1.00E-030
251805_at	AT3G55530	SDIR1	pd	AT1G74410,protein_coding	AT1G74410	260231_at	0.29759	1.00E-050
251811_at	AT3G54990	SMZ	pd	tny	AT5G25810	246911_at	0.314616	1.00E-050
251823_at	AT3G55080	AT3G55080,protein_coding	pd	AT4G31060,protein_coding	AT4G31060	253575_at	0.234071	1.00E-040
251823_at	AT3G55080	AT3G55080,protein_coding	pd	AT1G76510,protein_coding	AT1G76510	259967_at	0.379615	1.00E-060
251848_at	AT3G54620	ATBZIP25	pd	ARF1-BP	AT5G62000	247508_at	0.495269	1.00E-080
251848_at	AT3G54620	ATBZIP25	pd	AT1G65130,protein_coding	AT1G65130	257453_at	0.204086	1.00E-030
251848_at	AT3G54620	ATBZIP25	pd	AtEIL3	AT1G73730	260064_at	0.166981	1.00E-020
251866_at	AT3G54350	emb1967	pd	GBF1	AT4G36730	246211_at	0.272358	1.00E-040
251866_at	AT3G54350	emb1967	pd	AT5G35210,protein_coding;EGY1	AT5G35210;AT5G35220	246654_s_at	0.281106	1.00E-040
251866_at	AT3G54350	emb1967	pd	AT5G22480,protein_coding;AT5G37340,protein_coding	AT5G22480;AT5G37340	249888_s_at	0.372409	1.00E-060
251866_at	AT3G54350	emb1967	pd	ATMYB46	AT5G12870	250322_at	0.235764	1.00E-040
251866_at	AT3G54350	emb1967	pd	AT3G47890,protein_coding;AT3G47910,protein_coding	AT3G47890;AT3G47910	252392_s_at	0.394402	1.00E-070
251866_at	AT3G54350	emb1967	pd	AT3G02060,protein_coding	AT3G02060	258861_at	0.329615	1.00E-050
251866_at	AT3G54350	emb1967	pd	AT1G44810,protein_coding	AT1G44810	261337_at	0.374904	1.00E-060
251890_at	AT3G54220	SCR	pd	SHR	AT4G37650	253056_at	0.222659	1.00E-030
251890_at	AT3G54220	SCR	pd	AT4G32710,protein_coding	AT4G32710	253397_at	0.258052	1.00E-040
251890_at	AT3G54220	SCR	pd	AT1G14580,protein_coding	AT1G14580	260776_at	0.124798	1.00E-020
251890_at	AT3G54220	SCR	pd	STZ	AT1G27730	261648_at	0.206861	1.00E-030
251890_at	AT3G54220	SCR	pd	MGP	AT1G03840	265081_at	0.256643	1.00E-040
251890_at	AT3G54220	SCR	pd	AtIDD4	AT2G02080	266110_at	0.158218	1.00E-020
251892_at	AT3G54320	ASML1	pd	AT5G16070,protein_coding	AT5G16070	246480_at	0.386135	1.00E-060
251892_at	AT3G54320	ASML1	pd	GATA4	AT3G60530	251373_at	0.357967	1.00E-060
251900_at	AT3G54430	SRS6	pd	AT1G49850,protein_coding	AT1G49850	259816_at	0.340439	1.00E-060
251909_at	AT3G53790	TRFL4	pd	AT5G46010,protein_coding	AT5G46010	248930_at	0.0334192	1
251911_at	AT3G53820	AT3G53820,protein_coding	pd	AT2G18670,protein_coding;AT2G18680,protein_coding	AT2G18670;AT2G18680	266071_at	0.123071	1.00E-020
251911_at	AT3G53820	AT3G53820,protein_coding	pd	HAT9	AT2G22800	266824_at	0.136021	1.00E-020
251929_at	AT3G53920	SIG3	pd	NF-YB3	AT4G14540	245592_at	0.0782298	1.00E-010
251929_at	AT3G53920	SIG3	pd	AtSRT2	AT5G09230	245895_at	0.213949	1.00E-030
251929_at	AT3G53920	SIG3	pd	ATET2	AT5G56780	247974_at	0.138473	1.00E-020
251929_at	AT3G53920	SIG3	pd	BLH7	AT2G16400	263557_at	0.209789	1.00E-030
251964_at	AT3G53370	AT3G53370,protein_coding	pd	ATHB53	AT5G66700	247052_at	0.335661	1.00E-050
251964_at	AT3G53370	AT3G53370,protein_coding	pd	AT3G49930,protein_coding	AT3G49930	252236_at	0.329718	1.00E-050
251964_at	AT3G53370	AT3G53370,protein_coding	pd	AT1G29600,protein_coding	AT1G29600	257507_at	0.0811381	1.00E-010
251964_at	AT3G53370	AT3G53370,protein_coding	pd	AT3G03550,protein_coding	AT3G03550	259220_at	0.292774	1.00E-050
251964_at	AT3G53370	AT3G53370,protein_coding	pd	AT2G38090,protein_coding	AT2G38090	267141_at	0.310688	1.00E-050
251964_at	AT3G53370	AT3G53370,protein_coding	pd	KIS	AT2G30410	267494_at	0.417114	1.00E-070
251986_at	AT3G53310	AT3G53310,protein_coding	pd	DAR5	AT5G66630	247105_at	0.0821594	1.00E-010
251991_at	AT3G53340	NF-YB10	pd	ARF9	AT4G23980	254194_at	0.352844	1.00E-060
252009_at	AT3G52800	AT3G52800,protein_coding	pd	ATMYB44	AT5G67300	246987_at	0.345847	1.00E-060
252029_s_at	AT3G52660;AT5G28390	AT3G52660,protein_coding;AT5G28390,protein_coding	pd	ELF6	AT5G04240	245691_at	0.251282	1.00E-040
252081_at	AT3G51910	AT-HSFA7A	pd	AtbZIP1	AT5G49450	248606_at	0.26301	1.00E-040
252081_at	AT3G51910	AT-HSFA7A	pd	AT1G26800,protein_coding	AT1G26800	261265_at	0.35177	1.00E-060
252083_at	AT3G51960	ATBZIP24	pd	IAA27	AT4G29080	253749_at	0.295337	1.00E-050
252142_at	AT3G51120	AT3G51120,protein_coding	pd	AT5G22760,protein_coding	AT5G22760	249908_at	0.208529	1.00E-030
252142_at	AT3G51120	AT3G51120,protein_coding	pd	AT1G63490,protein_coding	AT1G63490	261531_at	0.200579	1.00E-030
252142_at	AT3G51120	AT3G51120,protein_coding	pd	ATBRM	AT2G46020	266605_at	0.251475	1.00E-040
252173_at	AT3G50650	AT3G50650,protein_coding	pd	ARF4	AT5G60450	247643_at	0.184367	1.00E-030
252193_at	AT3G50060	MYB77	pd	ATERF13	AT2G44840	266821_at	0.35985	1.00E-060
252210_at	AT3G50410	OBP1	pd	IAA27	AT4G29080	253749_at	0.244687	1.00E-040
252214_at	AT3G50260	ATERF#011	pd	AT5G62570,protein_coding	AT5G62570	247426_at	0.257183	1.00E-040
252214_at	AT3G50260	ATERF#011	pd	bZIP65	AT5G06839	250701_at	0.316077	1.00E-050
252232_at	AT3G49760	AtbZIP5	pd	ATHB-5	AT5G65310	247191_at	0.319682	1.00E-050
252233_at	AT3G49690	ATMYB84	pd	AHDP	AT4G00730	255636_at	0.232033	1.00E-040
252233_at	AT3G49690	ATMYB84	pd	AT2G34140,protein_coding	AT2G34140	256720_at	0.140126	1.00E-020
252237_at	AT3G49950	AT3G49950,protein_coding	pd	AT1G74410,protein_coding	AT1G74410	260231_at	0.073404	1.00E-010
252278_at	AT3G49530	ANAC062	pd	ANAC091	AT5G24590	249746_at	0.436294	1.00E-070
252278_at	AT3G49530	ANAC062	pd	AT1G78280,protein_coding	AT1G78280	260798_at	0.241014	1.00E-040
252340_at	AT3G48920	AtMYB45	pd	AT2G42350,protein_coding	AT2G42350	265852_at	0.299046	1.00E-050
252350_at	AT3G48190	ATATM	pd	AT5G22700,protein_coding	AT5G22700	249904_at	0.23706	1.00E-040
252350_at	AT3G48190	ATATM	pd	ATCHR12	AT3G06010	258559_at	0.256466	1.00E-040
252350_at	AT3G48190	ATATM	pd	CHD3	AT2G25170	264384_at	0.276613	1.00E-040
252367_at	AT3G48360	ATBT2	pd	AT5G61590,protein_coding	AT5G61590	247540_at	0.477875	1.00E-080
252367_at	AT3G48360	ATBT2	pd	SPL12	AT3G60030	251450_at	0.333173	1.00E-050
252367_at	AT3G48360	ATBT2	pd	AT1G25550,protein_coding	AT1G25550	255734_at	0.26621	1.00E-040
252374_at	AT3G48100	ARR5	pd	AT2G23780,protein_coding	AT2G23780	267297_at	0.325377	1.00E-050
252392_s_at	AT3G47890;AT3G47910	AT3G47890,protein_coding;AT3G47910,protein_coding	pd	AT5G12440,protein_coding	AT5G12440	245183_at	0.250522	1.00E-040
252392_s_at	AT3G47890;AT3G47910	AT3G47890,protein_coding;AT3G47910,protein_coding	pd	ATMYB75	AT1G56650	245628_at	0.111661	1.00E-010
252392_s_at	AT3G47890;AT3G47910	AT3G47890,protein_coding;AT3G47910,protein_coding	pd	ATMYB120	AT5G55020	248116_at	0.0838394	1.00E-010
252392_s_at	AT3G47890;AT3G47910	AT3G47890,protein_coding;AT3G47910,protein_coding	pd	AT5G22760,protein_coding	AT5G22760	249908_at	0.313517	1.00E-050
252392_s_at	AT3G47890;AT3G47910	AT3G47890,protein_coding;AT3G47910,protein_coding	pd	FHY3	AT3G22170	256820_at	0.346617	1.00E-060
252392_s_at	AT3G47890;AT3G47910	AT3G47890,protein_coding;AT3G47910,protein_coding	pd	ATCHR12	AT3G06010	258559_at	0.359455	1.00E-060
252392_s_at	AT3G47890;AT3G47910	AT3G47890,protein_coding;AT3G47910,protein_coding	pd	ATMYB90	AT1G66390	260140_at	0.0812275	1.00E-010
252392_s_at	AT3G47890;AT3G47910	AT3G47890,protein_coding;AT3G47910,protein_coding	pd	AT1G05380,protein_coding	AT1G05380	261383_at	0.525186	1.00E-090
252398_at	AT3G47990	SIS3	pd	AT5G01960,protein_coding	AT5G01960	251033_at	0.187176	1.00E-030
252398_at	AT3G47990	SIS3	pd	AT3G01560,protein_coding	AT3G01560	259175_at	0.140773	1.00E-020
252398_at	AT3G47990	SIS3	pd	AT1G63490,protein_coding	AT1G63490	261531_at	0.173496	1.00E-030
252408_at	AT3G47600	ATMYB94	pd	ATHB53	AT5G66700	247052_at	0.270288	1.00E-040
252408_at	AT3G47600	ATMYB94	pd	ATMYB96	AT5G62470	247455_at	0.294895	1.00E-050
252408_at	AT3G47600	ATMYB94	pd	ATML1	AT4G21750	254370_at	0.297204	1.00E-050
252408_at	AT3G47600	ATMYB94	pd	NGA1	AT2G46870	266760_at	0.0488417	1
252425_at	AT3G47620	AtTCP14	pd	AT5G25190,protein_coding	AT5G25190	246932_at	0.144352	1.00E-020
252425_at	AT3G47620	AtTCP14	pd	OBP4	AT5G60850	247601_at	0.288052	1.00E-050
252425_at	AT3G47620	AtTCP14	pd	AT4G24060,protein_coding	AT4G24060	254207_at	0.37716	1.00E-060
252425_at	AT3G47620	AtTCP14	pd	AT2G44940,protein_coding	AT2G44940	266820_at	0.42617	1.00E-070
252427_at	AT3G47640	PYE	pd	GATA4	AT3G60530	251373_at	0.137438	1.00E-020
252453_at	AT3G47120	AT3G47120,protein_coding	pd	NF-YB12	AT5G08190	250543_at	0.154954	1.00E-020
252453_at	AT3G47120	AT3G47120,protein_coding	pd	ATCHR12	AT3G06010	258559_at	0.238284	1.00E-040
252453_at	AT3G47120	AT3G47120,protein_coding	pd	ADA2A	AT3G07740	259229_at	0.223335	1.00E-030
252453_at	AT3G47120	AT3G47120,protein_coding	pd	AT1G60300,protein_coding;AT1G60340,protein_coding	AT1G60300;AT1G60340	264273_s_at	0.0607619	1.00E-010
252453_at	AT3G47120	AT3G47120,protein_coding	pd	AT1G55460,protein_coding	AT1G55460	265079_at	0.301741	1.00E-050
252453_at	AT3G47120	AT3G47120,protein_coding	pd	AT2G25650,protein_coding	AT2G25650	265907_at	0.277702	1.00E-040
252483_at	AT3G46600	AT3G46600,protein_coding	pd	ATWRKY33	AT2G38470	267028_at	0.255757	1.00E-040
252534_at	AT3G46130	ATMYB48	pd	ATMYB59	AT5G59780	247696_at	0.625933	1.00E-110
252534_at	AT3G46130	ATMYB48	pd	HAT2	AT5G47370	248801_at	0.166829	1.00E-020
252534_at	AT3G46130	ATMYB48	pd	NF-YA8	AT1G17590	260684_at	0.349411	1.00E-060
252573_at	AT3G45260	AT3G45260,protein_coding	pd	ANAC010	AT1G28470	261441_at	0.11956	1.00E-020
252681_at	AT3G44350	anac061	pd	AT1G18470,protein_coding	AT1G18470	261677_at	0.134356	1.00E-020
252751_at	AT3G43430	AT3G43430,protein_coding	pd	AT1G63840,protein_coding	AT1G63840	260327_at	0.256107	1.00E-040
252751_at	AT3G43430	AT3G43430,protein_coding	pd	AT1G63470,protein_coding	AT1G63470	261549_at	0.285942	1.00E-050
252751_at	AT3G43430	AT3G43430,protein_coding	pd	AT1G61660,protein_coding	AT1G61660	265034_at	0.274899	1.00E-040
252751_at	AT3G43430	AT3G43430,protein_coding	pd	AtbZIP6	AT2G22850	266798_at	0.326747	1.00E-050
252764_at	AT3G42790	AL3	pd	AT4G16850,protein_coding	AT4G16850	245327_at	0.311714	1.00E-050
252764_at	AT3G42790	AL3	pd	MYB39	AT4G17785	245381_at	0.201906	1.00E-030
252764_at	AT3G42790	AL3	pd	GBF1	AT4G36730	246211_at	0.282319	1.00E-040
252764_at	AT3G42790	AL3	pd	AL4	AT5G26210	246856_at	0.355032	1.00E-060
252764_at	AT3G42790	AL3	pd	AT5G59950,protein_coding	AT5G59950	247653_at	0.39348	1.00E-060
252764_at	AT3G42790	AL3	pd	AT3G14320,protein_coding	AT3G14320	258354_at	0.0459896	1
252764_at	AT3G42790	AL3	pd	AT1G63900,protein_coding	AT1G63900	260322_at	0.230843	1.00E-040
252764_at	AT3G42790	AL3	pd	AT2G22120,protein_coding	AT2G22120	263351_at	0.331356	1.00E-050
252764_at	AT3G42790	AL3	pd	ATTBP2	AT1G55520	265071_at	0.368721	1.00E-060
252829_at	AT4G40060	ATHB-16	pd	AT3G10910,protein_coding	AT3G10910	258757_at	0.43729	1.00E-070
252829_at	AT4G40060	ATHB-16	pd	AT1G74480,protein_coding	AT1G74480	260212_at	0.0544495	1
252829_at	AT4G40060	ATHB-16	pd	bZIP21	AT1G08320	261815_at	0.438375	1.00E-070
252859_at	AT4G39780	AT4G39780,protein_coding	pd	AT4G37130,protein_coding	AT4G37130	246240_at	0.311347	1.00E-050
252891_at	AT4G39410	ATWRKY13	pd	anac058	AT3G18400	257718_at	0.220536	1.00E-030
252917_at	AT4G38960	AT4G38960,protein_coding	pd	AT3G20810,protein_coding	AT3G20810	257985_at	0.196872	1.00E-030
252917_at	AT4G38960	AT4G38960,protein_coding	pd	LHY	AT1G01060	261569_at	0.24572	1.00E-040
252924_at	AT4G39070	AT4G39070,protein_coding	pd	AT5G58900,protein_coding	AT5G58900	247768_at	0.25463	1.00E-040
252924_at	AT4G39070	AT4G39070,protein_coding	pd	AtHB23	AT5G39760	249422_at	0.155598	1.00E-020
252924_at	AT4G39070	AT4G39070,protein_coding	pd	AT3G20810,protein_coding	AT3G20810	257985_at	0.175214	1.00E-030
252924_at	AT4G39070	AT4G39070,protein_coding	pd	TRFL3	AT1G17460	261086_at	0.166946	1.00E-020
252925_at	AT4G39100	SHL1	pd	ATHB-16	AT4G40060	252829_at	0.460377	1.00E-080
252925_at	AT4G39100	SHL1	pd	AT1G74410,protein_coding	AT1G74410	260231_at	0.507832	1.00E-090
252925_at	AT4G39100	SHL1	pd	AT1G54720,protein_coding	AT1G54720	264234_at	0.0452739	1
252936_at	AT4G39160	AT4G39160,protein_coding	pd	AT5G25060,protein_coding	AT5G25060	246924_at	0.433277	1.00E-070
252936_at	AT4G39160	AT4G39160,protein_coding	pd	AT3G02860,protein_coding	AT3G02860	258611_at	0.259459	1.00E-040
252936_at	AT4G39160	AT4G39160,protein_coding	pd	AT1G74250,protein_coding	AT1G74250	260251_at	0.314796	1.00E-050
252936_at	AT4G39160	AT4G39160,protein_coding	pd	AT1G24610,protein_coding	AT1G24610	265021_at	0.353138	1.00E-060
252958_at	AT4G38620	ATMYB4	pd	ATMYB59	AT5G59780	247696_at	0.30458	1.00E-050
252958_at	AT4G38620	ATMYB4	pd	AT2G24830,protein_coding	AT2G24830	263526_at	0.237128	1.00E-040
252958_at	AT4G38620	ATMYB4	pd	ATMYB7	AT2G16720	265359_at	0.363075	1.00E-060
253014_at	AT4G37940	AGL21	pd	AGL17	AT2G22630	265351_at	0.309455	1.00E-050
253018_at	AT4G38000	DOF4.7	pd	TGA1	AT5G65210	247199_at	0.174343	1.00E-030
253038_at	AT4G37790	HAT22	pd	C2H2	AT5G04340	245711_at	0.312389	1.00E-050
253038_at	AT4G37790	HAT22	pd	AT-HSFB1	AT4G36990	246214_at	0.334011	1.00E-050
253038_at	AT4G37790	HAT22	pd	ATMYB122	AT1G74080	260394_at	0.140261	1.00E-020
253043_at	AT4G37540	LBD39	pd	AT5G04760,protein_coding	AT5G04760	250858_at	0.243463	1.00E-040
253043_at	AT4G37540	LBD39	pd	AtIDD2	AT3G50700	252175_at	0.162147	1.00E-020
253051_at	AT4G37490	CYC1	pd	ORTH2	AT1G57820	245828_at	0.478855	1.00E-080
253056_at	AT4G37650	SHR	pd	AT5G57410,protein_coding	AT5G57410	247910_at	0.190715	1.00E-030
253056_at	AT4G37650	SHR	pd	ATMYB31	AT1G74650	260220_at	0.0886137	1.00E-010
253061_at	AT4G37610	BT5	pd	ATBZIP53	AT3G62420	251237_at	0.231313	1.00E-040
253061_at	AT4G37610	BT5	pd	AT4G18650,protein_coding	AT4G18650	254634_at	0.0653242	1.00E-010
253061_at	AT4G37610	BT5	pd	ATWRKY40	AT1G80840	261892_at	0.232912	1.00E-040
253064_at	AT4G37730	AtbZIP7	pd	ATBZIP9	AT5G24800	246962_s_at	0.324074	1.00E-050
253064_at	AT4G37730	AtbZIP7	pd	anac096	AT5G46590	248855_at	0.191449	1.00E-030
253064_at	AT4G37730	AtbZIP7	pd	anac086	AT5G17260	250086_at	0.108724	1.00E-010
253064_at	AT4G37730	AtbZIP7	pd	ARF9	AT4G23980	254194_at	0.330056	1.00E-050
253064_at	AT4G37730	AtbZIP7	pd	AT1G61660,protein_coding	AT1G61660	265034_at	0.319113	1.00E-050
253064_at	AT4G37730	AtbZIP7	pd	AtbZIP6	AT2G22850	266798_at	0.372629	1.00E-060
253065_at	AT4G37740	AtGRF2	pd	AT1G75710,protein_coding	AT1G75710	262969_at	0.537523	1.00E-090
253065_at	AT4G37740	AtGRF2	pd	AtGRF3	AT2G36400	263914_at	0.440509	1.00E-070
253065_at	AT4G37740	AtGRF2	pd	AtGRF1	AT2G22840	266797_at	0.484306	1.00E-080
253067_at	AT4G37780	ATMYB87	pd	ATMYB15	AT3G23250	257919_at	0.183045	1.00E-030
253076_at	AT4G36160	ANAC076	pd	ANAC105	AT5G66300	247084_at	0.207841	1.00E-030
253076_at	AT4G36160	ANAC076	pd	BZIP49	AT3G56660	251702_at	0.0904657	1.00E-010
253076_at	AT4G36160	ANAC076	pd	AtMYB20	AT1G66230	259822_at	0.201625	1.00E-030
253084_at	AT4G36260	SRS2	pd	ATHB53	AT5G66700	247052_at	0.300756	1.00E-050
253084_at	AT4G36260	SRS2	pd	atnudt12	AT1G12880	261212_at	0.22946	1.00E-040
253132_at	AT4G35580	NTL9	pd	AT3G09770,protein_coding	AT3G09770	258714_at	0.242229	1.00E-040
253132_at	AT4G35580	NTL9	pd	AT2G44730,protein_coding	AT2G44730	266872_at	0.18584	1.00E-030
253146_at	AT4G35590	AT4G35590,protein_coding	pd	TGA1	AT5G65210	247199_at	0.127144	1.00E-020
253146_at	AT4G35590	AT4G35590,protein_coding	pd	AT2G27410,protein_coding	AT2G27410	265647_at	0.0377847	1
253153_at	AT4G35700	AT4G35700,protein_coding	pd	AT1G55950,protein_coding	AT1G55950	260600_at	0.045018	1
253159_at	AT4G35570	HMGB5	pd	AT2G34990,protein_coding	AT2G34990	267417_at	0.123836	1.00E-020
253171_at	AT4G35040	bZIP19	pd	bHLH104	AT4G14410	245331_at	0.204717	1.00E-030
253171_at	AT4G35040	bZIP19	pd	tny	AT5G25810	246911_at	0.362076	1.00E-060
253171_at	AT4G35040	bZIP19	pd	AT3G60080,protein_coding	AT3G60080	251454_at	0.269194	1.00E-040
253171_at	AT4G35040	bZIP19	pd	RHS10	AT1G70460	260366_at	0.28195	1.00E-040
253187_at	AT4G35280	AT4G35280,protein_coding	pd	TGA1	AT5G65210	247199_at	0.0854014	1.00E-010
253219_at	AT4G34990	AtMYB32	pd	AtbZIP7	AT4G37730	253064_at	0.247909	1.00E-040
253219_at	AT4G34990	AtMYB32	pd	AT4G00940,protein_coding	AT4G00940	255651_at	0.226608	1.00E-030
253245_at	AT4G34590	ATB2	pd	bHLH105	AT5G54680	248171_at	0.195717	1.00E-030
253247_at	AT4G34610	BLH6	pd	BLH7	AT2G16400	263557_at	0.230125	1.00E-040
253259_at	AT4G34410	RRTF1	pd	ATWRKY40	AT1G80840	261892_at	0.640242	1.00E-110
253261_at	AT4G34430	ATSWI3D	pd	SE	AT2G27100	266315_at	0.27861	1.00E-040
253263_at	AT4G34000	ABF3	pd	ABA1	AT5G67030	247025_at	0.249582	1.00E-040
253263_at	AT4G34000	ABF3	pd	ATHB6	AT2G22430	264006_at	0.255772	1.00E-040
253263_at	AT4G34000	ABF3	pd	GBF3	AT2G46270	266555_at	0.315957	1.00E-050
253318_at	AT4G33970	AT4G33970,protein_coding	pd	AT5G08139,protein_coding	AT5G08139	250518_at	0.0939056	1.00E-010
253324_at	AT4G33940	AT4G33940,protein_coding	pd	AT5G04760,protein_coding	AT5G04760	250858_at	0.239168	1.00E-040
253324_at	AT4G33940	AT4G33940,protein_coding	pd	AT4G28260,protein_coding	AT4G28260	253805_at	0.235197	1.00E-040
253324_at	AT4G33940	AT4G33940,protein_coding	pd	AT1G68670,protein_coding	AT1G68670	262284_at	0.16555	1.00E-020
253324_at	AT4G33940	AT4G33940,protein_coding	pd	AT2G27410,protein_coding	AT2G27410	265647_at	0.03861	1
253327_at	AT4G33450	ATMYB69	pd	ARF21	AT1G34410	261163_x_at	0.0802947	1.00E-010
253327_at	AT4G33450	ATMYB69	pd	ANAC038	AT2G24430	265685_at	0.305575	1.00E-050
253375_at	AT4G33280	AT4G33280,protein_coding	pd	SHL1	AT4G39100	252925_at	0.129472	1.00E-020
253397_at	AT4G32710	AT4G32710,protein_coding	pd	ASHH3	AT2G44150	267184_at	0.212795	1.00E-030
253402_at	AT4G32880	ATHB-8	pd	ANAC101	AT5G62380	247479_at	0.174821	1.00E-030
253402_at	AT4G32880	ATHB-8	pd	IFL	AT5G60690	247589_at	0.481999	1.00E-080
253402_at	AT4G32880	ATHB-8	pd	anac084	AT5G14000	250208_at	0.182127	1.00E-030
253402_at	AT4G32880	ATHB-8	pd	ATDOF2.4	AT2G37590	267171_at	0.18147	1.00E-030
253405_at	AT4G32800	AT4G32800,protein_coding	pd	ATRING1	AT5G10380	250435_at	0.104998	1.00E-010
253406_at	AT4G32890	GATA9	pd	AT1G75710,protein_coding	AT1G75710	262969_at	0.373132	1.00E-060
253406_at	AT4G32890	GATA9	pd	AtGRF3	AT2G36400	263914_at	0.331557	1.00E-050
253411_at	AT4G32980	ATH1	pd	ATWRKY74	AT5G28650	246104_at	0.0549692	1
253423_at	AT4G32280	IAA29	pd	IAA19	AT3G15540	258399_at	0.153697	1.00E-020
253443_at	AT4G32551	LUG	pd	AT1G05380,protein_coding	AT1G05380	261383_at	0.25451	1.00E-040
253451_at	AT4G32730	ATMYB3R-1	pd	ASHH2	AT1G77300	264480_at	0.332908	1.00E-050
253451_at	AT4G32730	ATMYB3R-1	pd	AT2G41900,protein_coding	AT2G41900	267534_at	0.362072	1.00E-060
253466_at	AT4G32040	KNAT5	pd	SMZ	AT3G54990	251811_at	0.293628	1.00E-050
253466_at	AT4G32040	KNAT5	pd	APRR8	AT4G00760	255639_at	0.263907	1.00E-040
253466_at	AT4G32040	KNAT5	pd	TGA3	AT1G22070	255953_at	0.428734	1.00E-070
253466_at	AT4G32040	KNAT5	pd	SOL1	AT3G22760	258326_at	0.302737	1.00E-050
253466_at	AT4G32040	KNAT5	pd	AT3G02290,protein_coding	AT3G02290	259073_at	0.456371	1.00E-080
253484_at	AT4G31720	STG1	pd	AGL26	AT5G26880	246852_at	0.427466	1.00E-070
253484_at	AT4G31720	STG1	pd	DPA	AT5G02470	251052_at	0.289575	1.00E-050
253484_at	AT4G31720	STG1	pd	AtMYB108	AT3G06490	258516_at	0.25257	1.00E-040
253484_at	AT4G31720	STG1	pd	KIS	AT2G30410	267494_at	0.385114	1.00E-060
253485_at	AT4G31800	ATWRKY18	pd	ATWRKY40	AT1G80840	261892_at	0.466908	1.00E-080
253488_at	AT4G31610	ATREM1	pd	AT3G10580,protein_coding	AT3G10580	258961_at	0.0574057	1
253500_at	AT4G31920	ARR10	pd	ATNFXL2	AT5G05660	250767_at	0.220737	1.00E-030
253500_at	AT4G31920	ARR10	pd	NF-YB7	AT2G13570	263718_at	0.0402947	1
253501_at	AT4G32010	HSI2-L1	pd	ADA2B	AT4G16420	245288_at	0.167921	1.00E-020
253501_at	AT4G32010	HSI2-L1	pd	AT5G63260,protein_coding	AT5G63260	247366_at	0.163926	1.00E-020
253501_at	AT4G32010	HSI2-L1	pd	AT5G59000,protein_coding	AT5G59000	247747_at	0.149373	1.00E-020
253501_at	AT4G32010	HSI2-L1	pd	AT5G22760,protein_coding	AT5G22760	249908_at	0.172579	1.00E-030
253501_at	AT4G32010	HSI2-L1	pd	Rap2.6L	AT5G13330	250287_at	0.143595	1.00E-020
253501_at	AT4G32010	HSI2-L1	pd	RAB	AT5G06070	250708_at	0.0389204	1
253501_at	AT4G32010	HSI2-L1	pd	AtWRKY20	AT4G26640	253983_at	0.147804	1.00E-020
253501_at	AT4G32010	HSI2-L1	pd	AT3G20810,protein_coding	AT3G20810	257985_at	0.203132	1.00E-030
253508_at	AT4G31680	AT4G31680,protein_coding	pd	AT2G24645,protein_coding;MEE45	AT2G24645;AT4G00260	257436_s_at	0.0382562	1
253526_at	AT4G31420	AT4G31420,protein_coding	pd	bHLH104	AT4G14410	245331_at	0.190838	1.00E-030
253526_at	AT4G31420	AT4G31420,protein_coding	pd	SHL1	AT4G39100	252925_at	0.206769	1.00E-030
253535_at	AT4G31550	ATWRKY11	pd	ATWRKY7	AT4G24240	254159_at	0.348935	1.00E-060
253541_at	AT4G31630	AT4G31630,protein_coding	pd	AT2G24645,protein_coding;MEE45	AT2G24645;AT4G00260	257436_s_at	0.0375074	1
253541_at	AT4G31630	AT4G31630,protein_coding	pd	AtTLP4	AT1G61940	264333_at	0.0377228	1
253543_at	AT4G31270	AT4G31270,protein_coding	pd	GTA02;AT4G08360,protein_coding	AT4G08350;AT4G08360	255136_s_at	0.253312	1.00E-040
253549_at	AT4G30930	NFD1	pd	AN3	AT5G28640	246103_at	0.408152	1.00E-070
253549_at	AT4G30930	NFD1	pd	AT5G16070,protein_coding	AT5G16070	246480_at	0.522708	1.00E-090
253549_at	AT4G30930	NFD1	pd	AGL26	AT5G26880	246852_at	0.515152	1.00E-090
253549_at	AT4G30930	NFD1	pd	PPAN	AT5G61770	247497_at	0.555204	1.00E-090
253549_at	AT4G30930	NFD1	pd	AT5G45420,protein_coding	AT5G45420	248954_at	0.371669	1.00E-060
253549_at	AT4G30930	NFD1	pd	ARF8	AT5G37020	249651_at	0.381077	1.00E-060
253549_at	AT4G30930	NFD1	pd	SDG40	AT5G17240	250084_at	0.281127	1.00E-040
253549_at	AT4G30930	NFD1	pd	AT5G06550,protein_coding	AT5G06550	250679_at	0.57877	1.00E-100
253549_at	AT4G30930	NFD1	pd	AL1	AT5G05610	250791_at	0.353526	1.00E-060
253549_at	AT4G30930	NFD1	pd	AT3G02790,protein_coding	AT3G02790	258623_at	0.434959	1.00E-070
253549_at	AT4G30930	NFD1	pd	ATWHY2	AT1G71260	259942_at	0.61618	1.00E-110
253549_at	AT4G30930	NFD1	pd	AT2G28450,protein_coding	AT2G28450	265274_at	0.503835	1.00E-080
253549_at	AT4G30930	NFD1	pd	AT2G20280,protein_coding	AT2G20280	265310_at	0.494754	1.00E-080
253549_at	AT4G30930	NFD1	pd	ASHR2	AT2G19640	265944_at	0.281791	1.00E-040
253549_at	AT4G30930	NFD1	pd	AtGRF1	AT2G22840	266797_at	0.413086	1.00E-070
253549_at	AT4G30930	NFD1	pd	ATWHY3	AT2G02740	267474_at	0.253805	1.00E-040
253571_at	AT4G31000	AT4G31000,protein_coding	pd	ANT	AT4G37750	253010_at	0.14731	1.00E-020
253571_at	AT4G31000	AT4G31000,protein_coding	pd	AT1G70000,protein_coding	AT1G70000	264692_at	0.106986	1.00E-010
253599_at	AT4G30860	ASHR3	pd	ORTH4;ORTH5;ORTH1	AT1G66040;AT1G66050;AT5G39550	249457_s_at	0.425223	1.00E-070
253599_at	AT4G30860	ASHR3	pd	AT1G63470,protein_coding	AT1G63470	261549_at	0.43224	1.00E-070
253603_at	AT4G30935	ATWRKY32	pd	ATERF-9	AT5G44210	249087_at	0.17188	1.00E-030
253603_at	AT4G30935	ATWRKY32	pd	AGL18	AT3G57390	251623_at	0.189526	1.00E-030
253603_at	AT4G30935	ATWRKY32	pd	AT3G48440,protein_coding	AT3G48440	252359_at	0.137716	1.00E-020
253603_at	AT4G30935	ATWRKY32	pd	ATMBF1A	AT2G42680	263978_at	0.153253	1.00E-020
253617_at	AT4G30410	AT4G30410,protein_coding	pd	ATHB-3	AT5G15150	250108_at	0.35995	1.00E-060
253617_at	AT4G30410	AT4G30410,protein_coding	pd	LEP	AT5G13910	250231_at	0.249495	1.00E-040
253617_at	AT4G30410	AT4G30410,protein_coding	pd	AT3G49930,protein_coding	AT3G49930	252236_at	0.278703	1.00E-040
253617_at	AT4G30410	AT4G30410,protein_coding	pd	AT4G05170,protein_coding	AT4G05170	255264_at	0.212041	1.00E-030
253662_at	AT4G30080	ARF16	pd	HMGB3	AT1G20696	256092_at	0.346181	1.00E-060
253710_at	AT4G29230	anac075	pd	ATHB-8	AT4G32880	253402_at	0.188899	1.00E-030
253722_at	AT4G29190	AT4G29190,protein_coding	pd	ATMYB71	AT3G24310	257163_at	0.238993	1.00E-040
253722_at	AT4G29190	AT4G29190,protein_coding	pd	LBD41	AT3G02550	258487_at	0.413698	1.00E-070
253722_at	AT4G29190	AT4G29190,protein_coding	pd	ATWRKY23	AT2G47260	260528_at	0.226779	1.00E-030
253722_at	AT4G29190	AT4G29190,protein_coding	pd	MEE16	AT2G18650	266069_at	0.224033	1.00E-030
253741_at	AT4G28890	AT4G28890,protein_coding	pd	bZIP21	AT1G08320	261815_at	0.35025	1.00E-060
253746_at	AT4G29100	AT4G29100,protein_coding	pd	AT3G06590,protein_coding	AT3G06590	258511_at	0.325288	1.00E-050
253746_at	AT4G29100	AT4G29100,protein_coding	pd	AT1G69580,protein_coding	AT1G69580	259832_at	0.360568	1.00E-060
253746_at	AT4G29100	AT4G29100,protein_coding	pd	AT2G28510,protein_coding	AT2G28510	264056_at	0.315794	1.00E-050
253749_at	AT4G29080	IAA27	pd	ATPERK10	AT1G26150	245845_at	0.296277	1.00E-050
253749_at	AT4G29080	IAA27	pd	AtMYB28	AT5G61420	247549_at	0.422234	1.00E-070
253749_at	AT4G29080	IAA27	pd	AT5G47610,protein_coding	AT5G47610	248759_at	0.0504002	1
253749_at	AT4G29080	IAA27	pd	AT3G54390,protein_coding	AT3G54390	251896_at	0.343345	1.00E-060
253749_at	AT4G29080	IAA27	pd	AtIDD2	AT3G50700	252175_at	0.177534	1.00E-030
253749_at	AT4G29080	IAA27	pd	ANT	AT4G37750	253010_at	0.400241	1.00E-070
253749_at	AT4G29080	IAA27	pd	AT1G25470,protein_coding	AT1G25470	255729_at	0.246081	1.00E-040
253749_at	AT4G29080	IAA27	pd	ATWOX14	AT1G20700	256081_at	0.308579	1.00E-050
253749_at	AT4G29080	IAA27	pd	IAA26	AT3G16500	257232_at	0.477594	1.00E-080
253750_at	AT4G29000	AT4G29000,protein_coding	pd	AL7	AT1G14510	261486_at	0.198661	1.00E-030
253753_at	AT4G29030	AT4G29030,protein_coding	pd	ATBZIP25	AT3G54620	251848_at	0.0888988	1.00E-010
253774_at	AT4G28530	anac074	pd	ATNPR3	AT5G45110	248981_at	0.197427	1.00E-030
253774_at	AT4G28530	anac074	pd	AT5G10970,protein_coding	AT5G10970	250396_at	0.219588	1.00E-030
253791_at	AT4G28640	IAA11	pd	AT5G17600,protein_coding	AT5G17600	246439_at	0.185707	1.00E-030
253791_at	AT4G28640	IAA11	pd	ATWOX13	AT4G35550	253131_at	0.159684	1.00E-020
253791_at	AT4G28640	IAA11	pd	AT1G35460,protein_coding;SRS8	AT1G35460;AT5G33210	260079_s_at	0.201764	1.00E-030
253798_at	AT4G28500	ANAC073	pd	ANAC101	AT5G62380	247479_at	0.172279	1.00E-030
253798_at	AT4G28500	ANAC073	pd	ATMYB46	AT5G12870	250322_at	0.28036	1.00E-040
253798_at	AT4G28500	ANAC073	pd	JLO	AT4G00220	255701_at	0.27596	1.00E-040
253798_at	AT4G28500	ANAC073	pd	anac057	AT3G17730	257863_at	0.108045	1.00E-010
253798_at	AT4G28500	ANAC073	pd	ATMYB13	AT1G06180	260784_at	0.183276	1.00E-030
253805_at	AT4G28260	AT4G28260,protein_coding	pd	AT1G35460,protein_coding;SRS8	AT1G35460;AT5G33210	260079_s_at	0.223469	1.00E-030
253805_at	AT4G28260	AT4G28260,protein_coding	pd	AT1G09060,protein_coding	AT1G09060	264649_at	0.229991	1.00E-040
253806_at	AT4G28270	ATRMA2	pd	ANAC056	AT3G15510	258385_at	0.161449	1.00E-020
253806_at	AT4G28270	ATRMA2	pd	ATL8	AT1G76410	259982_at	0.218684	1.00E-030
253806_at	AT4G28270	ATRMA2	pd	AT1G31050,protein_coding	AT1G31050	265160_at	0.265205	1.00E-040
253811_at	AT4G28190	ULT	pd	HAT1	AT4G17460	245362_at	0.349821	1.00E-060
253811_at	AT4G28190	ULT	pd	AT5G41920,protein_coding	AT5G41920	249279_at	0.200022	1.00E-030
253811_at	AT4G28190	ULT	pd	AT3G13000,protein_coding	AT3G13000	257547_at	0.242635	1.00E-040
253811_at	AT4G28190	ULT	pd	ATHB20	AT3G01220	259274_at	0.269175	1.00E-040
253811_at	AT4G28190	ULT	pd	AT1G63470,protein_coding	AT1G63470	261549_at	0.424629	1.00E-070
253811_at	AT4G28190	ULT	pd	AT1G32700,protein_coding	AT1G32700	261711_at	0.407798	1.00E-070
253811_at	AT4G28190	ULT	pd	AT1G31150,protein_coding	AT1G31150	263700_at	0.335438	1.00E-050
253811_at	AT4G28190	ULT	pd	AtGRF6	AT2G06200	265531_at	0.204541	1.00E-030
253843_at	AT4G27910	ATX4	pd	AT3G62240,protein_coding	AT3G62240	251253_at	0.251941	1.00E-040
253843_at	AT4G27910	ATX4	pd	ATHAC1	AT1G79000	264101_at	0.260917	1.00E-040
253851_at	AT4G28110	AtMYB41	pd	AtMYB9	AT5G16770	246477_at	0.208563	1.00E-030
253851_at	AT4G28110	AtMYB41	pd	AtMYB49	AT5G54230	248203_at	0.198088	1.00E-030
253851_at	AT4G28110	AtMYB41	pd	RGA	AT2G01570	266331_at	0.142597	1.00E-020
253854_at	AT4G27900	AT4G27900,protein_coding	pd	ATWRKY74	AT5G28650	246104_at	0.168383	1.00E-020
253862_at	AT4G27330	NZZ	pd	AT5G27810,protein_coding	AT5G27810	246740_at	0.0343683	1
253862_at	AT4G27330	NZZ	pd	TRFL4	AT3G53790	251909_at	0.0371576	1
253862_at	AT4G27330	NZZ	pd	AT1G74480,protein_coding	AT1G74480	260212_at	0.0369901	1
253862_at	AT4G27330	NZZ	pd	NF-YB7	AT2G13570	263718_at	0.0346178	1
253865_at	AT4G27470	ATRMA3	pd	bZIP21	AT1G08320	261815_at	0.238406	1.00E-040
253872_at	AT4G27410	ANAC072	pd	DEAR3	AT2G23340	245078_at	0.191602	1.00E-030
253872_at	AT4G27410	ANAC072	pd	AT4G16750,protein_coding	AT4G16750	245445_at	0.208926	1.00E-030
253872_at	AT4G27410	ANAC072	pd	AT1G51140,protein_coding	AT1G51140	245748_at	0.277262	1.00E-040
253872_at	AT4G27410	ANAC072	pd	DEAR4	AT4G36900	246222_at	0.248581	1.00E-040
253872_at	AT4G27410	ANAC072	pd	AtbZIP1	AT5G49450	248606_at	0.241693	1.00E-040
253872_at	AT4G27410	ANAC072	pd	AT-HSFA6A	AT5G43840	249117_at	0.0644989	1.00E-010
253872_at	AT4G27410	ANAC072	pd	RVE1	AT5G17300	250099_at	0.23445	1.00E-040
253872_at	AT4G27410	ANAC072	pd	HAT22	AT4G37790	253038_at	0.28567	1.00E-050
253872_at	AT4G27410	ANAC072	pd	AtMYB74	AT4G05100	255250_at	0.406277	1.00E-070
253872_at	AT4G27410	ANAC072	pd	ATMYB121	AT3G30210	257307_at	0.105203	1.00E-010
253872_at	AT4G27410	ANAC072	pd	AT3G16940,protein_coding	AT3G16940	257883_at	0.237389	1.00E-040
253872_at	AT4G27410	ANAC072	pd	anac032	AT1G77450	259705_at	0.225674	1.00E-030
253872_at	AT4G27410	ANAC072	pd	RAP2.6	AT1G43160	264415_at	0.308774	1.00E-050
253872_at	AT4G27410	ANAC072	pd	SOM	AT1G03790	265084_at	0.112714	1.00E-010
253872_at	AT4G27410	ANAC072	pd	ATMYB7	AT2G16720	265359_at	0.27797	1.00E-040
253916_at	AT4G27240	AT4G27240,protein_coding	pd	AT1G63470,protein_coding	AT1G63470	261549_at	0.339575	1.00E-060
253939_at	AT4G26930	AtMYB97	pd	AT4G31680,protein_coding	AT4G31680	253508_at	0.0372088	1
253939_at	AT4G26930	AtMYB97	pd	AtGRF5	AT3G13960	258204_at	0.0357857	1
253939_at	AT4G26930	AtMYB97	pd	TRFL2	AT1G07540	261061_at	0.0357706	1
253939_at	AT4G26930	AtMYB97	pd	AT1G60300,protein_coding;AT1G60340,protein_coding	AT1G60300;AT1G60340	264273_s_at	0.0370208	1
253961_at	AT4G26440	ATWRKY34	pd	AT3G49950,protein_coding	AT3G49950	252237_at	0.0422191	1
253961_at	AT4G26440	ATWRKY34	pd	AT1G07050,protein_coding	AT1G07050	256060_at	0.0380822	1
253983_at	AT4G26640	AtWRKY20	pd	AT5G53420,protein_coding	AT5G53420	248271_at	0.092145	1.00E-010
253983_at	AT4G26640	AtWRKY20	pd	ATMBF1A	AT2G42680	263978_at	0.12443	1.00E-020
254014_at	AT4G26120	AT4G26120,protein_coding	pd	CBP60G	AT5G26920	246821_at	0.338839	1.00E-060
254014_at	AT4G26120	AT4G26120,protein_coding	pd	anac042	AT2G43000	265260_at	0.363514	1.00E-060
254016_at	AT4G26150	CGA1	pd	AT3G10580,protein_coding	AT3G10580	258961_at	0.105074	1.00E-010
254017_at	AT4G26170	AT4G26170,protein_coding	pd	ANAC041	AT2G33480	255794_at	0.0634411	1.00E-010
254017_at	AT4G26170	AT4G26170,protein_coding	pd	AT1G28160,protein_coding	AT1G28160	259590_at	0.0452314	1
254043_at	AT4G25990	CIL	pd	ATDOG1	AT5G45830	248911_at	0.0373052	1
254054_at	AT4G25320	AT4G25320,protein_coding	pd	TFIIIA	AT1G72050	256344_at	0.266597	1.00E-040
254058_at	AT4G25210	AT4G25210,protein_coding	pd	ATHD2A	AT3G44750	252625_at	0.495274	1.00E-080
254058_at	AT4G25210	AT4G25210,protein_coding	pd	HMGB5	AT4G35570	253159_at	0.420843	1.00E-070
254066_at	AT4G25480	ATCBF3	pd	ATCBF2	AT4G25470	254075_at	0.422497	1.00E-070
254066_at	AT4G25480	ATCBF3	pd	AT-HSFA6B	AT3G22830	258325_at	0.355349	1.00E-060
254074_at	AT4G25490	ATCBF1	pd	ATCBF2	AT4G25470	254075_at	0.538668	1.00E-090
254075_at	AT4G25470	ATCBF2	pd	ATERF13	AT2G44840	266821_at	0.439368	1.00E-070
254130_at	AT4G24540	AGL24	pd	AT4G15250,protein_coding	AT4G15250	245542_at	0.0385427	1
254130_at	AT4G24540	AGL24	pd	AT5G27810,protein_coding	AT5G27810	246740_at	0.043975	1
254130_at	AT4G24540	AGL24	pd	LBD10	AT2G23660	267296_at	0.081294	1.00E-010
254132_at	AT4G24660	ATHB22	pd	AT5G46010,protein_coding	AT5G46010	248930_at	0.036886	1
254159_at	AT4G24240	ATWRKY7	pd	ATHB-16	AT4G40060	252829_at	0.434111	1.00E-070
254164_at	AT4G24470	GATA25	pd	AT5G40710,protein_coding	AT5G40710	249370_at	0.23467	1.00E-040
254164_at	AT4G24470	GATA25	pd	IAA2	AT3G23030	257766_at	0.24079	1.00E-040
254164_at	AT4G24470	GATA25	pd	AT1G63470,protein_coding	AT1G63470	261549_at	0.322067	1.00E-050
254177_at	AT4G23860	AT4G23860,protein_coding	pd	ATMCM2	AT1G44900	261330_at	0.347038	1.00E-060
254194_at	AT4G23980	ARF9	pd	ATERF-9	AT5G44210	249087_at	0.325006	1.00E-050
254194_at	AT4G23980	ARF9	pd	ZFP4	AT1G66140	256528_at	0.42719	1.00E-070
254194_at	AT4G23980	ARF9	pd	LHY	AT1G01060	261569_at	0.190169	1.00E-030
254195_at	AT4G24020	NLP7	pd	AT1G11100,protein_coding	AT1G11100	260468_at	0.205971	1.00E-030
254195_at	AT4G24020	NLP7	pd	ATWRKY25	AT2G30250	267246_at	0.343024	1.00E-060
254207_at	AT4G24060	AT4G24060,protein_coding	pd	HDG8	AT3G03260	258872_at	0.0653173	1.00E-010
254210_at	AT4G23450	AT4G23450,protein_coding	pd	BLH1	AT2G35940	263956_at	0.438176	1.00E-070
254231_at	AT4G23810	ATWRKY53	pd	STZ	AT1G27730	261648_at	0.275716	1.00E-040
254233_at	AT4G23800	AT4G23800,protein_coding	pd	AT1G67780,protein_coding	AT1G67780	245192_at	0.168097	1.00E-020
254233_at	AT4G23800	AT4G23800,protein_coding	pd	ATHD2A	AT3G44750	252625_at	0.577701	1.00E-100
254233_at	AT4G23800	AT4G23800,protein_coding	pd	AT4G11080,protein_coding	AT4G11080	254964_at	0.514759	1.00E-090
254233_at	AT4G23800	AT4G23800,protein_coding	pd	ATPS1	AT1G34355	259930_at	0.47018	1.00E-080
254233_at	AT4G23800	AT4G23800,protein_coding	pd	ATMCM2	AT1G44900	261330_at	0.521544	1.00E-090
254235_at	AT4G23750	CRF2	pd	BBM	AT5G17430	246426_at	0.315477	1.00E-050
254235_at	AT4G23750	CRF2	pd	CRF3	AT5G53290	248253_at	0.467664	1.00E-080
254235_at	AT4G23750	CRF2	pd	PLT3	AT5G10510	250426_at	0.340057	1.00E-060
254235_at	AT4G23750	CRF2	pd	GATA18	AT3G50870	252128_at	0.308625	1.00E-050
254235_at	AT4G23750	CRF2	pd	AT3G45610,protein_coding	AT3G45610	252586_at	0.114208	1.00E-010
254235_at	AT4G23750	CRF2	pd	AT1G33420,protein_coding	AT1G33420	256426_at	0.195576	1.00E-030
254235_at	AT4G23750	CRF2	pd	anac021	AT1G56010	262096_at	0.355461	1.00E-060
254235_at	AT4G23750	CRF2	pd	AT1G75710,protein_coding	AT1G75710	262969_at	0.462024	1.00E-080
254235_at	AT4G23750	CRF2	pd	ASL5	AT2G30130	267276_at	0.3518	1.00E-060
254330_at	AT4G22700	LBD32	pd	ATMYB123	AT5G35550	249704_at	0.0336618	1
254330_at	AT4G22700	LBD32	pd	AGL96	AT5G06500	250731_at	0.036086	1
254330_at	AT4G22700	LBD32	pd	ASML2	AT3G12890	257136_at	0.0391605	1
254330_at	AT4G22700	LBD32	pd	AT1G05290,protein_coding	AT1G05290	264564_at	0.0382179	1
254342_at	AT4G22140	EBS	pd	AT5G12310,protein_coding	AT5G12310	245207_at	0.191124	1.00E-030
254342_at	AT4G22140	EBS	pd	NFD1	AT4G30930	253549_at	0.4137	1.00E-070
254342_at	AT4G22140	EBS	pd	ATSWI3B	AT2G33610	255846_at	0.324953	1.00E-050
254342_at	AT4G22140	EBS	pd	ING2	AT1G54390	262982_at	0.301685	1.00E-050
254342_at	AT4G22140	EBS	pd	AtbZIP16	AT2G35530	266634_at	0.285722	1.00E-050
254347_at	AT4G22070	ATWRKY31	pd	AT2G42350,protein_coding	AT2G42350	265852_at	0.239036	1.00E-040
254349_at	AT4G22250	AT4G22250,protein_coding	pd	NFD1	AT4G30930	253549_at	0.395448	1.00E-070
254370_at	AT4G21750	ATML1	pd	ATRMA3	AT4G27470	253865_at	0.20294	1.00E-030
254404_at	AT4G21340	B70	pd	AT4G05170,protein_coding	AT4G05170	255264_at	0.382869	1.00E-060
254404_at	AT4G21340	B70	pd	AT1G14580,protein_coding	AT1G14580	260776_at	0.119418	1.00E-020
254412_at	AT4G21430	B160	pd	EMB1135	AT1G79350	264125_at	0.333002	1.00E-050
254412_at	AT4G21430	B160	pd	CLF	AT2G23380	267129_at	0.350546	1.00E-060
254413_at	AT4G21440	ATM4	pd	ANAC019	AT1G52890	260203_at	0.107811	1.00E-010
254421_at	AT4G21550	VAL3	pd	IAA16	AT3G04730	258797_at	0.260517	1.00E-040
254428_at	AT4G21160	AGD12	pd	AT3G05160,protein_coding;AT3G05165,protein_coding	AT3G05160;AT3G05165	259310_s_at	0.364501	1.00E-060
254428_at	AT4G21160	AGD12	pd	AT1G21200,protein_coding	AT1G21200	259562_at	0.302749	1.00E-050
254428_at	AT4G21160	AGD12	pd	AT2G22120,protein_coding	AT2G22120	263351_at	0.32939	1.00E-050
254464_at	AT4G20400	JMJ14	pd	AT3G47890,protein_coding;AT3G47910,protein_coding	AT3G47890;AT3G47910	252392_s_at	0.340465	1.00E-060
254464_at	AT4G20400	JMJ14	pd	ASA1	AT3G02260	259128_at	0.309712	1.00E-050
254477_at	AT4G20380	LSD1	pd	AtEIN3	AT3G20770	257981_at	0.199001	1.00E-030
254477_at	AT4G20380	LSD1	pd	ATGRAS2	AT1G07530	261062_at	0.19298	1.00E-030
254532_at	AT4G19660	ATNPR4	pd	STOP1	AT1G34370	259932_at	0.243897	1.00E-040
254591_at	AT4G18870	AT4G18870,protein_coding	pd	AT4G21050,protein_coding	AT4G21050	254441_at	0.0393542	1
254591_at	AT4G18870	AT4G18870,protein_coding	pd	AT1G25470,protein_coding	AT1G25470	255729_at	0.0610972	1.00E-010
254592_at	AT4G18880	AT-HSFA4A	pd	C2H2	AT5G04340	245711_at	0.320552	1.00E-050
254592_at	AT4G18880	AT-HSFA4A	pd	ATWRKY25	AT2G30250	267246_at	0.323305	1.00E-050
254592_at	AT4G18880	AT-HSFA4A	pd	KIS	AT2G30410	267494_at	0.279087	1.00E-040
254595_at	AT4G18960	AG	pd	AHBP-1B	AT5G06950	250671_at	0.0554907	1
254610_at	AT4G18890	BEH3	pd	RHS10	AT1G70460	260366_at	0.146625	1.00E-020
254619_at	AT4G18770	AtMYB98	pd	ARF1-BP	AT5G62000	247468_at	0.0514518	1
254635_at	AT4G18670	AT4G18670,protein_coding	pd	AT5G64220,protein_coding	AT5G64220	247270_at	0.177964	1.00E-030
254635_at	AT4G18670	AT4G18670,protein_coding	pd	TINY2	AT5G11590	250379_at	0.0796499	1.00E-010
254635_at	AT4G18670	AT4G18670,protein_coding	pd	LRX1	AT1G12040	264347_at	0.146374	1.00E-020
254674_at	AT4G18450	AT4G18450,protein_coding	pd	AT5G15480,protein_coding	AT5G15480	246556_at	0.0909367	1.00E-010
254674_at	AT4G18450	AT4G18450,protein_coding	pd	ANAC015	AT1G33280	256535_at	0.207208	1.00E-030
254682_at	AT4G13640	UNE16	pd	AtMYB55	AT4G01680	255538_at	0.157012	1.00E-020
254682_at	AT4G13640	UNE16	pd	AT4G00990,protein_coding	AT4G00990	255656_at	0.251602	1.00E-040
254693_at	AT4G17880	AT4G17880,protein_coding	pd	AT4G28140,protein_coding	AT4G28140	253799_at	0.190939	1.00E-030
254698_at	AT4G17980	anac071	pd	anac096	AT5G46590	248855_at	0.130322	1.00E-020
254704_at	AT4G18020	APRR2	pd	bHLH093	AT5G65640	247151_at	0.179282	1.00E-030
254704_at	AT4G18020	APRR2	pd	RPOD1	AT1G64860	262879_at	0.177191	1.00E-030
254704_at	AT4G18020	APRR2	pd	ATSIG6	AT2G36990	263846_at	0.187919	1.00E-030
254704_at	AT4G18020	APRR2	pd	AT2G42350,protein_coding	AT2G42350	265852_at	0.188912	1.00E-030
254706_at	AT4G17950	AT4G17950,protein_coding	pd	ASHH1	AT1G76710	259877_at	0.216027	1.00E-030
254706_at	AT4G17950	AT4G17950,protein_coding	pd	AT1G63470,protein_coding	AT1G63470	261549_at	0.423483	1.00E-070
254749_at	AT4G13130	AT4G13130,protein_coding	pd	AZF1	AT5G67450	246993_at	0.231602	1.00E-040
254803_at	AT4G13100	AT4G13100,protein_coding	pd	AtTLP11	AT5G18680	250001_at	0.349696	1.00E-060
254813_at	AT4G12350	AtMYB42	pd	SEU	AT1G43850	260862_at	0.164785	1.00E-020
254824_s_at	AT4G12620;AT4G14700	ATORC1B;ATORC1A	pd	ORTH2	AT1G57820	245828_at	0.480678	1.00E-080
254824_s_at	AT4G12620;AT4G14700	ATORC1B;ATORC1A	pd	ORTH4;ORTH5;ORTH1	AT1G66040;AT1G66050;AT5G39550	249457_s_at	0.435618	1.00E-070
254824_s_at	AT4G12620;AT4G14700	ATORC1B;ATORC1A	pd	AtGRF2	AT4G37740	253065_at	0.467325	1.00E-080
254824_s_at	AT4G12620;AT4G14700	ATORC1B;ATORC1A	pd	ATMYB3R-1	AT4G32730	253417_at	0.337524	1.00E-050
254824_s_at	AT4G12620;AT4G14700	ATORC1B;ATORC1A	pd	AT3G14740,protein_coding	AT3G14740	258089_at	0.427806	1.00E-070
254824_s_at	AT4G12620;AT4G14700	ATORC1B;ATORC1A	pd	CLF	AT2G23380	267129_at	0.442647	1.00E-070
254852_at	AT4G12020	ATWRKY19	pd	AGL62	AT5G60440	247631_at	0.0873837	1.00E-010
254852_at	AT4G12020	ATWRKY19	pd	SIS3	AT3G47990	252398_at	0.16352	1.00E-020
254852_at	AT4G12020	ATWRKY19	pd	anac053	AT3G10500	258921_at	0.220169	1.00E-030
254852_at	AT4G12020	ATWRKY19	pd	TRFL6	AT1G72650	259862_at	0.193109	1.00E-030
254853_at	AT4G12080	AHL1	pd	AT3G60490,protein_coding	AT3G60490	251420_at	0.197826	1.00E-030
254853_at	AT4G12080	AHL1	pd	AT4G28260,protein_coding	AT4G28260	253805_at	0.197068	1.00E-030
254853_at	AT4G12080	AHL1	pd	AT4G22770,protein_coding	AT4G22770	254274_at	0.169384	1.00E-020
254853_at	AT4G12080	AHL1	pd	AGL46	AT2G28700	263444_at	0.0575258	1
254853_at	AT4G12080	AHL1	pd	ATDOF2.4	AT2G37590	267171_at	0.179002	1.00E-030
254867_at	AT4G12240	AT4G12240,protein_coding	pd	AT5G52010,protein_coding	AT5G52010	248399_at	0.269696	1.00E-040
254878_at	AT4G11660	AT-HSFB2B	pd	SCL13	AT4G17230	245247_at	0.214767	1.00E-030
254896_at	AT4G11880	AGL14	pd	KAN3	AT4G17695	245302_at	0.275405	1.00E-040
254896_at	AT4G11880	AGL14	pd	ATWRKY74	AT5G28650	246104_at	0.190219	1.00E-030
254896_at	AT4G11880	AGL14	pd	ATGLK2	AT5G44190	249035_at	0.276506	1.00E-040
254896_at	AT4G11880	AGL14	pd	PTL	AT5G03680	250908_at	0.200393	1.00E-030
254896_at	AT4G11880	AGL14	pd	ARF18	AT3G61830	251289_at	0.258937	1.00E-040
254896_at	AT4G11880	AGL14	pd	PYE	AT3G47640	252427_at	0.155244	1.00E-020
254896_at	AT4G11880	AGL14	pd	AT4G39070,protein_coding	AT4G39070	252924_at	0.259664	1.00E-040
254896_at	AT4G11880	AGL14	pd	ARF9	AT4G23980	254194_at	0.504953	1.00E-080
254896_at	AT4G11880	AGL14	pd	AGL19	AT4G22950	254286_at	0.58956	1.00E-100
254896_at	AT4G11880	AGL14	pd	TCP2	AT4G18390	254670_at	0.498513	1.00E-080
254896_at	AT4G11880	AGL14	pd	PDF2	AT4G04890	255277_at	0.2644	1.00E-040
254896_at	AT4G11880	AGL14	pd	AT3G13840,protein_coding	AT3G13840	257605_at	0.27286	1.00E-040
254896_at	AT4G11880	AGL14	pd	ATHAP2B	AT3G05690	258890_at	0.383188	1.00E-060
254896_at	AT4G11880	AGL14	pd	ATHB29	AT1G69600	259831_at	0.451464	1.00E-080
254896_at	AT4G11880	AGL14	pd	ANAC007	AT1G12260	261022_at	0.290039	1.00E-050
254896_at	AT4G11880	AGL14	pd	ANAC003	AT1G02220	264148_at	0.362724	1.00E-060
254896_at	AT4G11880	AGL14	pd	ARF11	AT2G46530	265454_at	0.285878	1.00E-050
254896_at	AT4G11880	AGL14	pd	ATHB21	AT2G18550	265983_at	0.168537	1.00E-020
254896_at	AT4G11880	AGL14	pd	AGL20	AT2G45660	267509_at	0.401028	1.00E-070
254927_at	AT4G11400	AT4G11400,protein_coding	pd	ULT	AT4G28190	253811_at	0.118674	1.00E-020
254945_at	AT4G10940	AT4G10940,protein_coding	pd	ATBRM	AT2G46020	266909_at	0.160553	1.00E-020
254964_at	AT4G11080	AT4G11080,protein_coding	pd	AtCBF5	AT3G57150	251667_at	0.434828	1.00E-070
255014_at	AT4G09960	AGL11	pd	AT5G07040,protein_coding	AT5G07040	250658_at	0.0960256	1.00E-010
255022_at	AT4G10350	ANAC070	pd	ANAC015	AT1G33280	256535_at	0.56363	1.00E-100
255037_at	AT4G09460	AtMYB6	pd	SCL1	AT1G21450	260878_at	0.26268	1.00E-040
255125_at	AT4G08250	AT4G08250,protein_coding	pd	AT5G46010,protein_coding	AT5G46010	248930_at	0.0352517	1
255136_s_at	AT4G08350;AT4G08360	GTA02;AT4G08360,protein_coding	pd	AtSRT2	AT5G09230	245895_at	0.329949	1.00E-050
255136_s_at	AT4G08350;AT4G08360	GTA02;AT4G08360,protein_coding	pd	BEH2	AT4G36780	246284_at	0.299647	1.00E-050
255136_s_at	AT4G08350;AT4G08360	GTA02;AT4G08360,protein_coding	pd	AT3G61230,protein_coding	AT3G61230	251361_at	0.0865715	1.00E-010
255136_s_at	AT4G08350;AT4G08360	GTA02;AT4G08360,protein_coding	pd	AT1G63480,protein_coding	AT1G63480	261548_at	0.34533	1.00E-060
255149_at	AT4G08150	BP	pd	AT5G14370,protein_coding	AT5G14370	250187_at	0.15749	1.00E-020
255149_at	AT4G08150	BP	pd	IAA27	AT4G29080	253749_at	0.276105	1.00E-040
255149_at	AT4G08150	BP	pd	APRR2	AT4G18020	254704_at	0.216602	1.00E-030
255149_at	AT4G08150	BP	pd	ARF21	AT1G34410	261163_x_at	0.0847958	1.00E-010
255149_at	AT4G08150	BP	pd	AGL17	AT2G22630	265351_at	0.248979	1.00E-040
255149_at	AT4G08150	BP	pd	BOP2	AT2G41370	266369_at	0.228765	1.00E-040
255250_at	AT4G05100	AtMYB74	pd	AtMYB50	AT1G57560	246401_at	0.210175	1.00E-030
255250_at	AT4G05100	AtMYB74	pd	AtMYB20	AT1G66230	259822_at	0.211345	1.00E-030
255264_at	AT4G05170	AT4G05170,protein_coding	pd	AtMYB36	AT5G57620	247868_at	0.334494	1.00E-050
255264_at	AT4G05170	AT4G05170,protein_coding	pd	AtMYB20	AT1G66230	259822_at	0.23374	1.00E-040
255277_at	AT4G04890	PDF2	pd	SRS2	AT4G36260	253084_at	0.265698	1.00E-040
255277_at	AT4G04890	PDF2	pd	ATML1	AT4G21750	254370_at	0.371867	1.00E-060
255409_at	AT4G03090	AT4G03090,protein_coding	pd	ORTH4;ORTH5;ORTH1	AT1G66040;AT1G66050;AT5G39550	249457_s_at	0.24053	1.00E-040
255415_at	AT4G03160	AT4G03160,protein_coding	pd	SRS2	AT4G36260	253084_at	0.0492285	1
255415_at	AT4G03160	AT4G03160,protein_coding	pd	JAI3	AT3G17860	258189_at	0.0430998	1
255415_at	AT4G03160	AT4G03160,protein_coding	pd	AT2G07677,pseudogene;ORF164	AT2G07677;ATMG00940	263504_s_at	0.0464385	1
255415_at	AT4G03160	AT4G03160,protein_coding	pd	AT2G06020,protein_coding	AT2G06020	265520_at	0.0333785	1
255416_at	AT4G03170	AT4G03170,protein_coding	pd	AT1G50870,protein_coding;AT5G39540,protein_coding	AT1G50870;AT5G39540	249455_s_at	0.0379481	1
255416_at	AT4G03170	AT4G03170,protein_coding	pd	LBD32	AT4G22700	254330_at	0.0553194	1
255416_at	AT4G03170	AT4G03170,protein_coding	pd	AT4G03160,protein_coding	AT4G03160	255415_at	0.0569082	1
255416_at	AT4G03170	AT4G03170,protein_coding	pd	AGL104	AT1G22130	255952_at	0.0382766	1
255416_at	AT4G03170	AT4G03170,protein_coding	pd	FUS3	AT3G26790	258258_at	0.0469216	1
255416_at	AT4G03170	AT4G03170,protein_coding	pd	AT1G69330,protein_coding	AT1G69330	260354_at	0.0570475	1
255444_at	AT4G02560	LD	pd	anac082	AT5G09330	245934_at	0.282931	1.00E-050
255444_at	AT4G02560	LD	pd	AT3G11450,protein_coding	AT3G11450	259284_at	0.291335	1.00E-050
255444_at	AT4G02560	LD	pd	ATBRM	AT2G46020	266605_at	0.234568	1.00E-040
255484_at	AT4G02540	AT4G02540,protein_coding	pd	CIB5	AT1G26260	245873_at	0.170835	1.00E-020
255484_at	AT4G02540	AT4G02540,protein_coding	pd	AT5G52660,protein_coding	AT5G52660	248328_at	0.168436	1.00E-020
255484_at	AT4G02540	AT4G02540,protein_coding	pd	AT5G50570,protein_coding;AT5G50670,protein_coding	AT5G50570;AT5G50670	248524_s_at	0.163847	1.00E-020
255484_at	AT4G02540	AT4G02540,protein_coding	pd	AT5G38560,protein_coding	AT5G38560	249526_at	0.158241	1.00E-020
255484_at	AT4G02540	AT4G02540,protein_coding	pd	AT5G22700,protein_coding	AT5G22700	249904_at	0.185891	1.00E-030
255484_at	AT4G02540	AT4G02540,protein_coding	pd	anac084	AT5G14000	250208_at	0.145525	1.00E-020
255484_at	AT4G02540	AT4G02540,protein_coding	pd	AT4G28260,protein_coding	AT4G28260	253805_at	0.176163	1.00E-030
255484_at	AT4G02540	AT4G02540,protein_coding	pd	AT4G13130,protein_coding	AT4G13130	254749_at	0.167334	1.00E-020
255484_at	AT4G02540	AT4G02540,protein_coding	pd	AT3G25790,protein_coding	AT3G25790	257645_at	0.132362	1.00E-020
255484_at	AT4G02540	AT4G02540,protein_coding	pd	atnudt12	AT1G12880	261212_at	0.173824	1.00E-030
255484_at	AT4G02540	AT4G02540,protein_coding	pd	AT1G36060,protein_coding	AT1G36060	263194_at	0.162337	1.00E-020
255484_at	AT4G02540	AT4G02540,protein_coding	pd	AT1G55460,protein_coding	AT1G55460	265079_at	0.170591	1.00E-020
255491_at	AT4G02670	AtIDD12	pd	AT4G17880,protein_coding	AT4G17880	254693_at	0.0592263	1
255496_at	AT4G02640	ATBZIP10	pd	ATHB-1	AT3G01470	259165_at	0.355479	1.00E-060
255497_at	AT4G02590	UNE12	pd	AtGRF7	AT5G53660	248213_at	0.147647	1.00E-020
255497_at	AT4G02590	UNE12	pd	ATWOX13	AT4G35550	253131_at	0.221508	1.00E-030
255497_at	AT4G02590	UNE12	pd	AT3G09770,protein_coding	AT3G09770	258714_at	0.302031	1.00E-050
255497_at	AT4G02590	UNE12	pd	AT1G03040,protein_coding	AT1G03040	263117_at	0.470406	1.00E-080
255497_at	AT4G02590	UNE12	pd	ATGLK1	AT2G20570	263715_at	0.0890654	1.00E-010
255510_at	AT4G02020	EZA1	pd	ATSWI3A	AT2G47620	245149_at	0.221603	1.00E-030
255510_at	AT4G02020	EZA1	pd	DMS4	AT2G30280	255870_at	0.198499	1.00E-030
255514_s_at	AT5G65330	AGL78	pd	AT5G60470,protein_coding	AT5G60470	247633_at	0.0404514	1
255514_s_at	AT5G65330	AGL78	pd	DMS4	AT2G30280	255870_at	0.0523149	1
255514_s_at	AT5G65330	AGL78	pd	ZW2	AT1G58330	256023_at	0.0395559	1
255568_at	AT4G01250	AtWRKY22	pd	RHL41	AT5G59820	247655_at	0.26288	1.00E-040
255579_at	AT4G01460	AT4G01460,protein_coding	pd	ATSWI3A	AT2G47620	245149_at	0.0713636	1.00E-010
255582_at	AT4G01500	NGA4	pd	AGL99	AT5G04640	250839_at	0.0362661	1
255585_at	AT4G01550	anac069	pd	GATA3	AT4G34680	253249_at	0.306208	1.00E-050
255596_at	AT4G01720	AtWRKY47	pd	AT2G42350,protein_coding	AT2G42350	265852_at	0.412173	1.00E-070
255600_s_at	AT4G01020;AT5G10370	AT4G01020,protein_coding;AT5G10370,protein_coding	pd	ATMYB59	AT5G59780	247696_at	0.387072	1.00E-060
255600_s_at	AT4G01020;AT5G10370	AT4G01020,protein_coding;AT5G10370,protein_coding	pd	EDM2	AT5G55390	248081_at	0.273105	1.00E-040
255600_s_at	AT4G01020;AT5G10370	AT4G01020,protein_coding;AT5G10370,protein_coding	pd	ABI3	AT3G24650	256898_at	0.0501933	1
255614_at	AT4G01280	AT4G01280,protein_coding	pd	ATHAP2A	AT5G12840	250320_at	0.216845	1.00E-030
255614_at	AT4G01280	AT4G01280,protein_coding	pd	SEU	AT1G43850	260862_at	0.436717	1.00E-070
255614_at	AT4G01280	AT4G01280,protein_coding	pd	AT2G39100,protein_coding	AT2G39100	266195_at	0.0970208	1.00E-010
255628_at	AT4G00850	GIF3	pd	AGL14	AT4G11880	254896_at	0.214118	1.00E-030
255628_at	AT4G00850	GIF3	pd	AT1G76880,protein_coding	AT1G76880	256331_at	0.179788	1.00E-030
255639_at	AT4G00760	APRR8	pd	AT5G26610,protein_coding	AT5G26610	246840_at	0.215948	1.00E-030
255651_at	AT4G00940	AT4G00940,protein_coding	pd	ATMYB68	AT5G65790	247165_at	0.380787	1.00E-060
255666_at	AT4G00390	AT4G00390,protein_coding	pd	AT5G55970,protein_coding	AT5G55970	248040_at	0.155278	1.00E-020
255668_s_at	AT4G00238;AT4G00250	AT4G00238,protein_coding;AT4G00250,protein_coding	pd	ATSWI3A	AT2G47620	245149_at	0.279083	1.00E-040
255668_s_at	AT4G00238;AT4G00250	AT4G00238,protein_coding;AT4G00250,protein_coding	pd	AtCBF5	AT3G57150	251667_at	0.377757	1.00E-060
255668_s_at	AT4G00238;AT4G00250	AT4G00238,protein_coding;AT4G00250,protein_coding	pd	AT1G25470,protein_coding	AT1G25470	255729_at	0.238942	1.00E-040
255668_s_at	AT4G00238;AT4G00250	AT4G00238,protein_coding;AT4G00250,protein_coding	pd	DMS4	AT2G30280	255870_at	0.33287	1.00E-050
255668_s_at	AT4G00238;AT4G00250	AT4G00238,protein_coding;AT4G00250,protein_coding	pd	LHW	AT2G27230	265629_at	0.247605	1.00E-040
255670_at	AT4G00335	RHB1A	pd	AT5G50570,protein_coding;AT5G50670,protein_coding	AT5G50570;AT5G50670	248524_s_at	0.271862	1.00E-040
255675_at	AT4G00480	ATMYC1	pd	AT-HSFB1	AT4G36990	246214_at	0.303662	1.00E-050
255694_at	AT4G00050	UNE10	pd	BEE3	AT1G73830	260070_at	0.0842171	1.00E-010
255694_at	AT4G00050	UNE10	pd	ARF12	AT1G34310	262566_at	0.199483	1.00E-030
255698_at	AT4G00150	ATHAM3	pd	AT3G57800,protein_coding	AT3G57800	251601_at	0.215578	1.00E-030
255700_at	AT4G00200	AT4G00200,protein_coding	pd	AT1G63840,protein_coding	AT1G63840	260327_at	0.168498	1.00E-020
255701_at	AT4G00220	JLO	pd	LBD18	AT2G45420	245140_at	0.161321	1.00E-020
255701_at	AT4G00220	JLO	pd	AtMYB103	AT1G63910	260326_at	0.17762	1.00E-030
255729_at	AT1G25470	AT1G25470,protein_coding	pd	AT5G35210,protein_coding;EGY1	AT5G35210;AT5G35220	246654_s_at	0.272655	1.00E-040
255734_at	AT1G25550	AT1G25550,protein_coding	pd	AT1G68670,protein_coding	AT1G68670	262284_at	0.274214	1.00E-040
255739_at	AT1G25580	ANAC008	pd	SAC51	AT5G64340	247273_at	0.341411	1.00E-060
255739_at	AT1G25580	ANAC008	pd	HMGB3	AT1G20696	256092_at	0.349908	1.00E-060
255742_at	AT1G25560	EDF1	pd	EDF4	AT1G13260	259364_at	0.348368	1.00E-060
255742_at	AT1G25560	EDF1	pd	EDF2	AT1G68840	260037_at	0.251946	1.00E-040
255745_at	AT1G32030	AT1G32030,protein_coding	pd	ATSPL7	AT5G18830	249960_at	0.0621327	1.00E-010
255753_at	AT1G18570	AtMYB51	pd	ATWRKY25	AT2G30250	267246_at	0.29358	1.00E-050
255762_at	AT1G16710	HAC12	pd	ATHAC1	AT1G79000	264101_at	0.556878	1.00E-090
255782_at	AT1G19850	ARF5	pd	AT2G36930,protein_coding	AT2G36930	263844_at	0.263825	1.00E-040
255788_at	AT2G33310	IAA13	pd	SAC51	AT5G64340	247273_at	0.499384	1.00E-080
255788_at	AT2G33310	IAA13	pd	AT5G62610,protein_coding	AT5G62610	247430_at	0.357728	1.00E-060
255788_at	AT2G33310	IAA13	pd	ARF1-BP	AT5G62000	247468_at	0.461986	1.00E-080
255788_at	AT2G33310	IAA13	pd	AtMYB36	AT5G57620	247868_at	0.265077	1.00E-040
255788_at	AT2G33310	IAA13	pd	AtMYB43	AT5G16600	250103_at	0.287712	1.00E-050
255788_at	AT2G33310	IAA13	pd	AT3G56520,protein_coding	AT3G56520	251691_at	0.0877455	1.00E-010
255788_at	AT2G33310	IAA13	pd	AtTCP14	AT3G47620	252425_at	0.529751	1.00E-090
255788_at	AT2G33310	IAA13	pd	IAA27	AT4G29080	253749_at	0.534789	1.00E-090
255788_at	AT2G33310	IAA13	pd	UNE12	AT4G02590	255497_at	0.501165	1.00E-080
255788_at	AT2G33310	IAA13	pd	AtHB23	AT1G26960	263690_at	0.28139	1.00E-040
255788_at	AT2G33310	IAA13	pd	BDL	AT1G04550	264605_at	0.421263	1.00E-070
255792_at	AT2G33620	AT2G33620,protein_coding	pd	ANT	AT4G37750	253010_at	0.347678	1.00E-060
255794_at	AT2G33480	ANAC041	pd	AT3G05160,protein_coding;AT3G05165,protein_coding	AT3G05160;AT3G05165	259310_s_at	0.361207	1.00E-060
255794_at	AT2G33480	ANAC041	pd	ANAC010	AT1G28470	261441_at	0.287184	1.00E-050
255794_at	AT2G33480	ANAC041	pd	AGL66	AT1G77980	262179_at	0.0611033	1.00E-010
255796_at	AT2G33290	ATSUVH2	pd	ATNFXL2	AT5G05660	250767_at	0.311923	1.00E-050
255796_at	AT2G33290	ATSUVH2	pd	BAM7	AT2G45880	266914_at	0.294824	1.00E-050
255805_at	AT4G10240	AT4G10240,protein_coding	pd	AT2G41980,protein_coding	AT2G41980	267581_at	0.0651059	1.00E-010
255823_at	AT2G40470	ASL11	pd	ANAC015	AT1G33280	256535_at	0.353848	1.00E-060
255839_at	AT2G33500	AT2G33500,protein_coding	pd	AT2G23740,protein_coding	AT2G23740	267290_at	0.107312	1.00E-010
255846_at	AT2G33610	ATSWI3B	pd	AT5G56900,protein_coding	AT5G56900	247987_at	0.36341	1.00E-060
255846_at	AT2G33610	ATSWI3B	pd	AT3G47890,protein_coding;AT3G47910,protein_coding	AT3G47890;AT3G47910	252392_s_at	0.354024	1.00E-060
255846_at	AT2G33610	ATSWI3B	pd	AL3	AT3G42790	252764_at	0.488633	1.00E-080
255846_at	AT2G33610	ATSWI3B	pd	ATX4	AT4G27910	253843_at	0.279709	1.00E-040
255846_at	AT2G33610	ATSWI3B	pd	ASA1	AT3G02260	259128_at	0.314088	1.00E-050
255846_at	AT2G33610	ATSWI3B	pd	ATU2AF35A	AT1G27650	262295_at	0.436793	1.00E-070
255846_at	AT2G33610	ATSWI3B	pd	ATSWC2	AT2G36740	265196_at	0.235432	1.00E-040
255846_at	AT2G33610	ATSWI3B	pd	AT2G15740,protein_coding	AT2G15740	265498_at	0.0701664	1.00E-010
255858_at	AT1G67030	ZFP6	pd	AT2G42350,protein_coding	AT2G42350	265852_at	0.548991	1.00E-090
255868_at	AT2G30380	AT2G30380,protein_coding	pd	AT1G48490,protein_coding;AT3G17850,protein_coding	AT1G48490;AT3G17850	258186_s_at	0.0748212	1.00E-010
255902_at	AT1G17880	ATBTF3	pd	AT4G16610,protein_coding	AT4G16610	245467_at	0.211377	1.00E-030
255902_at	AT1G17880	ATBTF3	pd	ALC	AT5G67110	247035_at	0.123115	1.00E-020
255902_at	AT1G17880	ATBTF3	pd	AT4G33940,protein_coding	AT4G33940	253324_at	0.27624	1.00E-040
255902_at	AT1G17880	ATBTF3	pd	AT1G73230,protein_coding	AT1G73230	260095_at	0.80464	1.00E-140
255903_at	AT1G17950	ATMYB52	pd	AtMYB85	AT4G22680	254277_at	0.0916734	1.00E-010
255903_at	AT1G17950	ATMYB52	pd	ANAC010	AT1G28470	261441_at	0.271758	1.00E-040
255903_at	AT1G17950	ATMYB52	pd	ANAC038	AT2G24430	265685_at	0.350599	1.00E-060
255920_at	AT5G28590	AT5G28590,protein_coding	pd	AT3G26730,protein_coding	AT3G26730	257826_at	0.0473865	1
255926_at	AT1G22190	AT1G22190,protein_coding	pd	ANAC002	AT1G01720	261564_at	0.397061	1.00E-070
255926_at	AT1G22190	AT1G22190,protein_coding	pd	CCA1	AT2G46830	266719_at	0.197242	1.00E-030
255937_at	AT1G12610	DDF1	pd	RRTF1	AT4G34410	253259_at	0.459465	1.00E-080
255937_at	AT1G12610	DDF1	pd	ATMYB95	AT1G74430	260237_at	0.15058	1.00E-020
255937_at	AT1G12610	DDF1	pd	ddf2	AT1G63030	261101_at	0.080372	1.00E-010
255952_at	AT1G22130	AGL104	pd	LFY	AT5G61850	247490_at	0.0381382	1
255952_at	AT1G22130	AGL104	pd	AT5G61190,protein_coding	AT5G61190	247567_at	0.0462121	1
255952_at	AT1G22130	AGL104	pd	AT5G60820,protein_coding	AT5G60820	247595_at	0.0409998	1
255952_at	AT1G22130	AGL104	pd	ATWRKY58	AT3G01080	259320_at	0.0401828	1
255952_at	AT1G22130	AGL104	pd	AT1G60240,protein_coding	AT1G60240	264269_at	0.0354964	1
255952_at	AT1G22130	AGL104	pd	AT2G15740,protein_coding	AT2G15740	265498_at	0.0426031	1
255953_at	AT1G22070	TGA3	pd	AT1G58110,protein_coding	AT1G58110	246399_at	0.344205	1.00E-060
255953_at	AT1G22070	TGA3	pd	SAC51	AT5G64340	247273_at	0.472215	1.00E-080
255953_at	AT1G22070	TGA3	pd	APRR1	AT5G61380	247525_at	0.28803	1.00E-050
255953_at	AT1G22070	TGA3	pd	ATBZIP25	AT3G54620	251848_at	0.497827	1.00E-080
255953_at	AT1G22070	TGA3	pd	atbzip14	AT4G35900	253108_at	0.140674	1.00E-020
255953_at	AT1G22070	TGA3	pd	WIP4	AT3G20880	257544_at	0.183837	1.00E-030
255953_at	AT1G22070	TGA3	pd	ATWRKY65	AT1G29280	260882_at	0.450012	1.00E-080
255953_at	AT1G22070	TGA3	pd	AT2G42350,protein_coding	AT2G42350	265852_at	0.440704	1.00E-070
255999_at	AT1G29860	ATWRKY71	pd	AT4G00940,protein_coding	AT4G00940	255651_at	0.120547	1.00E-020
256009_at	AT1G19210	AT1G19210,protein_coding	pd	HUA2	AT5G23150	249877_at	0.209742	1.00E-030
256009_at	AT1G19210	AT1G19210,protein_coding	pd	AT1G71450,protein_coding	AT1G71450	259946_at	0.171572	1.00E-020
256009_at	AT1G19210	AT1G19210,protein_coding	pd	ORA47	AT1G74930	262211_at	0.536234	1.00E-090
256009_at	AT1G19210	AT1G19210,protein_coding	pd	ATERF13	AT2G44840	266821_at	0.531917	1.00E-090
256010_at	AT1G19220	ARF11	pd	ATSIZ1	AT5G60410	247630_at	0.259899	1.00E-040
256017_at	AT1G19180	JAZ1	pd	ATBZIP53	AT3G62420	251237_at	0.263126	1.00E-040
256017_at	AT1G19180	JAZ1	pd	ATHB-16	AT4G40060	252829_at	0.275841	1.00E-040
256017_at	AT1G19180	JAZ1	pd	ATWRKY18	AT4G31800	253485_at	0.478613	1.00E-080
256017_at	AT1G19180	JAZ1	pd	JAZ6	AT1G72450	260429_at	0.349322	1.00E-060
256017_at	AT1G19180	JAZ1	pd	STZ	AT1G27730	261648_at	0.533651	1.00E-090
256017_at	AT1G19180	JAZ1	pd	JAZ2	AT1G74950	262171_at	0.598056	1.00E-100
256023_at	AT1G58330	ZW2	pd	ATREM1	AT4G31610	253488_at	0.0395099	1
256023_at	AT1G58330	ZW2	pd	LBD32	AT4G22700	254330_at	0.0371042	1
256023_at	AT1G58330	ZW2	pd	AT3G19070,protein_coding	AT3G19070	256949_at	0.0322808	1
256023_at	AT1G58330	ZW2	pd	AT1G17520,protein_coding	AT1G17520	260732_at	0.0430645	1
256026_at	AT1G34170	ARF13	pd	HAM2	AT5G09740	250494_at	0.068864	1.00E-010
256060_at	AT1G07050	AT1G07050,protein_coding	pd	AT4G31680,protein_coding	AT4G31680	253508_at	0.0394151	1
256060_at	AT1G07050	AT1G07050,protein_coding	pd	AtGRF5	AT3G13960	258204_at	0.0408329	1
256091_at	AT1G20693	HMG_BETA_1	pd	HMGB3	AT1G20696	256092_at	0.685047	1.00E-120
256092_at	AT1G20696	HMGB3	pd	BME3	AT3G54810	251861_at	0.308974	1.00E-050
256093_at	AT1G20823	AT1G20823,protein_coding	pd	AT4G36710,protein_coding	AT4G36710	246230_at	0.33481	1.00E-050
256093_at	AT1G20823	AT1G20823,protein_coding	pd	RHL41	AT5G59820	247655_at	0.414718	1.00E-070
256093_at	AT1G20823	AT1G20823,protein_coding	pd	ATTRB3	AT3G49850	252223_at	0.23069	1.00E-040
256093_at	AT1G20823	AT1G20823,protein_coding	pd	ATHB-1	AT3G01470	259165_at	0.318082	1.00E-050
256131_at	AT1G13600	AtbZIP58	pd	ZFP3	AT5G25160	246933_at	0.271645	1.00E-040
256149_at	AT1G55110	AtIDD7	pd	ATHB53	AT5G66700	247052_at	0.217862	1.00E-030
256155_at	AT3G08500	AtMYB83	pd	ATMYB46	AT5G12870	250322_at	0.207437	1.00E-030
256159_at	AT1G30135	JAZ8	pd	ATWRKY40	AT1G80840	261892_at	0.392564	1.00E-060
256185_at	AT1G51700	ADOF1	pd	ATMYB15	AT3G23250	257919_at	0.2517	1.00E-040
256198_at	AT1G58220	AT1G58220,protein_coding	pd	AT2G19380,protein_coding	AT2G19380	267326_at	0.279051	1.00E-040
256202_s_at	AT1G48150;AT1G50780	AGL74;AT1G50780,protein_coding	pd	ATHB6	AT2G22430	264006_at	0.0580117	1
256223_at	AT1G56200	emb1303	pd	HMGB3	AT1G20696	256092_at	0.477384	1.00E-080
256247_at	AT3G66656	AGL91	pd	TGA1	AT5G65210	247199_at	0.151121	1.00E-020
256255_at	AT3G11280	AT3G11280,protein_coding	pd	ATMYB59	AT5G59780	247696_at	0.601552	1.00E-100
256278_at	AT3G12130	AT3G12130,protein_coding	pd	ATU2AF35A	AT1G27650	262295_at	0.412379	1.00E-070
256278_at	AT3G12130	AT3G12130,protein_coding	pd	ASHR2	AT2G19640	265944_at	0.303068	1.00E-050
256281_at	AT3G12560	ATTBP2	pd	ATSPL7	AT5G18830	249960_at	0.231015	1.00E-040
256281_at	AT3G12560	ATTBP2	pd	BIM1	AT5G08130	250569_at	0.198306	1.00E-030
256281_at	AT3G12560	ATTBP2	pd	ATBZIP61	AT3G58120	251575_at	0.211611	1.00E-030
256288_at	AT3G12270	ATPRMT3	pd	HDG7	AT5G52170	248370_at	0.400658	1.00E-070
256288_at	AT3G12270	ATPRMT3	pd	AtCBF5	AT3G57150	251667_at	0.469338	1.00E-080
256288_at	AT3G12270	ATPRMT3	pd	AT3G19360,protein_coding	AT3G19360	258024_at	0.409458	1.00E-070
256288_at	AT3G12270	ATPRMT3	pd	AT1G63470,protein_coding	AT1G63470	261549_at	0.397347	1.00E-070
256288_at	AT3G12270	ATPRMT3	pd	MGP	AT1G03840	265081_at	0.258864	1.00E-040
256300_at	AT1G69490	ANAC029	pd	ATHB53	AT5G66700	247052_at	0.343726	1.00E-060
256300_at	AT1G69490	ANAC029	pd	BHLH039	AT3G56980	251677_at	0.225473	1.00E-030
256300_at	AT1G69490	ANAC029	pd	ATWRKY28	AT4G18170	254652_at	0.32786	1.00E-050
256300_at	AT1G69490	ANAC029	pd	AtMYB108	AT3G06490	258516_at	0.361995	1.00E-060
256300_at	AT1G69490	ANAC029	pd	AT1G69690,protein_coding	AT1G69690	260371_at	0.234397	1.00E-040
256300_at	AT1G69490	ANAC029	pd	AGL30	AT2G03060	266793_at	0.10303	1.00E-010
256311_at	AT1G30330	ARF6	pd	ARF8	AT5G37020	249651_at	0.358639	1.00E-060
256311_at	AT1G30330	ARF6	pd	ATHD2A	AT3G44750	252625_at	0.274707	1.00E-040
256311_at	AT1G30330	ARF6	pd	AT4G00990,protein_coding	AT4G00990	255656_at	0.292836	1.00E-050
256326_at	AT3G02340	AT3G02340,protein_coding	pd	AT4G28260,protein_coding	AT4G28260	253805_at	0.203978	1.00E-030
256330_at	AT1G76870	AT1G76870,protein_coding	pd	ATMYB59	AT5G59780	247696_at	0.0810412	1.00E-010
256332_at	AT1G76890	AT-GT2	pd	BEE2	AT4G36540	246275_at	0.289198	1.00E-050
256332_at	AT1G76890	AT-GT2	pd	AtMYB50	AT1G57560	246401_at	0.390446	1.00E-060
256332_at	AT1G76890	AT-GT2	pd	AT5G50010,protein_coding	AT5G50010	248559_at	0.220646	1.00E-030
256332_at	AT1G76890	AT-GT2	pd	AT-HSFA4C	AT5G45710	248936_at	0.175421	1.00E-030
256332_at	AT1G76890	AT-GT2	pd	PLT3	AT5G10510	250426_at	0.206477	1.00E-030
256332_at	AT1G76890	AT-GT2	pd	BHLH039	AT3G56980	251677_at	0.203027	1.00E-030
256332_at	AT1G76890	AT-GT2	pd	AT4G25410,protein_coding	AT4G25410	254064_at	0.160187	1.00E-020
256332_at	AT1G76890	AT-GT2	pd	AT2G37950,protein_coding	AT2G37950	257381_at	0.268179	1.00E-040
256332_at	AT1G76890	AT-GT2	pd	AT3G25890,protein_coding	AT3G25890	258074_at	0.217976	1.00E-030
256332_at	AT1G76890	AT-GT2	pd	AT3G16350,protein_coding	AT3G16350	259379_at	0.218935	1.00E-030
256332_at	AT1G76890	AT-GT2	pd	AT1G01780,protein_coding	AT1G01780	261559_at	0.227319	1.00E-040
256332_at	AT1G76890	AT-GT2	pd	AT2G22750,protein_coding	AT2G22750	266454_at	0.0982858	1.00E-010
256356_s_at	AT1G66500;AT5G43620	AT1G66500,protein_coding;AT5G43620,protein_coding	pd	DREB2	AT5G05410	250781_at	0.446226	1.00E-070
256356_s_at	AT1G66500;AT5G43620	AT1G66500,protein_coding;AT5G43620,protein_coding	pd	AT4G34400,protein_coding	AT4G34400	253258_at	0.356901	1.00E-060
256356_s_at	AT1G66500;AT5G43620	AT1G66500,protein_coding;AT5G43620,protein_coding	pd	ATCBF1	AT4G25490	254074_at	0.446336	1.00E-070
256356_s_at	AT1G66500;AT5G43620	AT1G66500,protein_coding;AT5G43620,protein_coding	pd	AT4G08250,protein_coding	AT4G08250	255125_at	0.0689884	1.00E-010
256356_s_at	AT1G66500;AT5G43620	AT1G66500,protein_coding;AT5G43620,protein_coding	pd	ATWRKY40	AT1G80840	261892_at	0.449087	1.00E-070
256356_s_at	AT1G66500;AT5G43620	AT1G66500,protein_coding;AT5G43620,protein_coding	pd	AT2G21230,protein_coding	AT2G21230	263414_at	0.239098	1.00E-040
256364_at	AT1G66550	ATWRKY67	pd	AT1G48490,protein_coding;AT3G17850,protein_coding	AT1G48490;AT3G17850	258186_s_at	0.177832	1.00E-030
256389_at	AT3G06220	AT3G06220,protein_coding	pd	ATDOG1	AT5G45830	248911_at	0.0341176	1
256389_at	AT3G06220	AT3G06220,protein_coding	pd	AT1G12630,protein_coding	AT1G12630	255927_at	0.0936423	1.00E-010
256400_at	AT3G06140	AT3G06140,protein_coding	pd	GATA4	AT3G60530	251373_at	0.200975	1.00E-030
256400_at	AT3G06140	AT3G06140,protein_coding	pd	ANT	AT4G37750	253010_at	0.225151	1.00E-030
256413_at	AT3G11100	AT3G11100,protein_coding	pd	AT5G23405,protein_coding	AT5G23405	249839_at	0.420425	1.00E-070
256413_at	AT3G11100	AT3G11100,protein_coding	pd	AT3G53680,protein_coding	AT3G53680	251955_at	0.105104	1.00E-010
256413_at	AT3G11100	AT3G11100,protein_coding	pd	HMG_BETA_1	AT1G20693	256091_at	0.426369	1.00E-070
256414_at	AT3G11200	AL2	pd	AHL22	AT2G45430	245139_at	0.371421	1.00E-060
256414_at	AT3G11200	AL2	pd	AT4G16850,protein_coding	AT4G16850	245327_at	0.32957	1.00E-050
256414_at	AT3G11200	AL2	pd	AL1	AT5G05610	250791_at	0.321232	1.00E-050
256414_at	AT3G11200	AL2	pd	AT3G58630,protein_coding	AT3G58630	251585_at	0.249565	1.00E-040
256414_at	AT3G11200	AL2	pd	AT1G07520,protein_coding	AT1G07520	261063_at	0.243794	1.00E-040
256414_at	AT3G11200	AL2	pd	AT1G04850,protein_coding	AT1G04850	261153_at	0.411127	1.00E-070
256414_at	AT3G11200	AL2	pd	ATU2AF35A	AT1G27650	262295_at	0.364336	1.00E-060
256414_at	AT3G11200	AL2	pd	ARR12	AT2G25180	264374_at	0.370619	1.00E-060
256414_at	AT3G11200	AL2	pd	AT2G15880,protein_coding	AT2G15880	265536_at	0.179206	1.00E-030
256418_at	AT3G06160	AT3G06160,protein_coding	pd	UNE12	AT4G02590	255497_at	0.0480346	1
256426_at	AT1G33420	AT1G33420,protein_coding	pd	IBM1	AT3G07610	259252_at	0.137051	1.00E-020
256427_at	AT3G11090	LBD21	pd	AtMYB116	AT1G25340	245643_at	0.0422863	1
256427_at	AT3G11090	LBD21	pd	ATSPL7	AT5G18830	249960_at	0.0799587	1.00E-010
256430_at	AT3G11020	DREB2	pd	AGL26	AT5G26880	246851_at	0.0532468	1
256430_at	AT3G11020	DREB2	pd	CBF4	AT5G51990	248389_at	0.338569	1.00E-060
256430_at	AT3G11020	DREB2	pd	DREB2	AT5G05410	250781_at	0.467741	1.00E-080
256430_at	AT3G11020	DREB2	pd	AT5G01380,protein_coding	AT5G01380	251114_at	0.343928	1.00E-060
256430_at	AT3G11020	DREB2	pd	AT3G46070,protein_coding	AT3G46070	252567_at	0.120771	1.00E-020
256430_at	AT3G11020	DREB2	pd	anac005	AT1G02250	264149_at	0.0925404	1.00E-010
256430_at	AT3G11020	DREB2	pd	RAS1	AT1G09950	264661_at	0.346171	1.00E-060
256452_at	AT1G75240	AtHB33	pd	NF-YC8	AT5G27910	246754_at	0.132461	1.00E-020
256452_at	AT1G75240	AtHB33	pd	AGL89	AT5G27580	246788_at	0.0703603	1.00E-010
256452_at	AT1G75240	AtHB33	pd	AGL81;AGL98	AT5G39750;AT5G39810	249419_s_at	0.136158	1.00E-020
256452_at	AT1G75240	AtHB33	pd	AT4G00870,protein_coding	AT4G00870	255644_at	0.049211	1
256452_at	AT1G75240	AtHB33	pd	AT4G00232,protein_coding	AT4G00232	255708_at	0.101872	1.00E-010
256452_at	AT1G75240	AtHB33	pd	ARF12	AT1G34310	262566_at	0.387319	1.00E-060
256452_at	AT1G75240	AtHB33	pd	AT2G34820,protein_coding	AT2G34820	267426_at	0.0912165	1.00E-010
256503_at	AT1G75250	ATRL6	pd	AGL99	AT5G04640	250839_at	0.0395796	1
256517_at	AT1G66170	MMD1	pd	AT2G41900,protein_coding	AT2G41900	267534_at	0.156794	1.00E-020
256535_at	AT1G33280	ANAC015	pd	BHLH134	AT5G15160	250155_at	0.36282	1.00E-060
256576_at	AT3G28210	PMZ	pd	RHL41	AT5G59820	247655_at	0.319605	1.00E-050
256576_at	AT3G28210	PMZ	pd	anac078	AT5G04410	250849_at	0.159779	1.00E-020
256576_at	AT3G28210	PMZ	pd	AT2G38340,protein_coding	AT2G38340	267026_at	0.227718	1.00E-040
256590_at	AT3G28730	ATHMG	pd	ATSHA	AT1G17040	262534_at	0.185994	1.00E-030
256590_at	AT3G28730	ATHMG	pd	AT2G17410,protein_coding	AT2G17410	264878_at	0.310443	1.00E-050
256622_at	AT3G28920	AtHB34	pd	AtHB23	AT5G39760	249422_at	0.167076	1.00E-020
256695_at	AT3G32090	AT3G32090,protein_coding	pd	TGA1	AT5G65210	247199_at	0.0933775	1.00E-010
256703_at	AT3G30260	AGL79	pd	ATHB53	AT5G66700	247052_at	0.284938	1.00E-050
256720_at	AT2G34140	AT2G34140,protein_coding	pd	AT3G48440,protein_coding	AT3G48440	252359_at	0.106995	1.00E-010
256720_at	AT2G34140	AT2G34140,protein_coding	pd	AT1G29160,protein_coding	AT1G29160	260887_at	0.1088	1.00E-010
256742_at	AT3G29380	AT3G29380,protein_coding	pd	ARF1-BP	AT5G62000	247468_at	0.06352	1.00E-010
256742_at	AT3G29380	AT3G29380,protein_coding	pd	AT1G29570,protein_coding	AT1G29570	259777_at	0.0526158	1
256742_at	AT3G29380	AT3G29380,protein_coding	pd	AGL29	AT2G34440	266994_at	0.0390845	1
256806_at	AT3G20910	NF-YA9	pd	AT2G40620,protein_coding	AT2G40620	255878_at	0.141282	1.00E-020
256820_at	AT3G22170	FHY3	pd	AT5G23610,protein_coding	AT5G23610	249845_at	0.184424	1.00E-030
256889_at	AT3G24010	ATING1	pd	OCP3	AT5G11270	250421_at	0.151343	1.00E-020
256889_at	AT3G24010	ATING1	pd	GTA02;AT4G08360,protein_coding	AT4G08350;AT4G08360	255136_s_at	0.39558	1.00E-070
256916_at	AT3G24050	GATA1	pd	HMGB3	AT1G20696	256092_at	0.341189	1.00E-060
256944_at	AT3G18990	REM39	pd	AT1G58100,protein_coding	AT1G58100	246398_at	0.147898	1.00E-020
256944_at	AT3G18990	REM39	pd	AT1G58110,protein_coding	AT1G58110	246399_at	0.307261	1.00E-050
256944_at	AT3G18990	REM39	pd	NUC	AT5G44160	249034_at	0.19464	1.00E-030
256945_at	AT3G19020	AT3G19020,protein_coding	pd	AT5G45420,protein_coding	AT5G45420	248954_at	0.0987077	1.00E-010
256948_at	AT3G18930	AT3G18930,protein_coding	pd	AT4G38960,protein_coding	AT4G38960	252917_at	0.15788	1.00E-020
256948_at	AT3G18930	AT3G18930,protein_coding	pd	AT4G28260,protein_coding	AT4G28260	253805_at	0.22997	1.00E-040
256948_at	AT3G18930	AT3G18930,protein_coding	pd	DA1	AT1G19270	256013_at	0.185151	1.00E-030
256948_at	AT3G18930	AT3G18930,protein_coding	pd	AT3G18930,protein_coding	AT3G18930	256917_at	0.151761	1.00E-020
256948_at	AT3G18930	AT3G18930,protein_coding	pd	AT3G25790,protein_coding	AT3G25790	257645_at	0.15939	1.00E-020
256948_at	AT3G18930	AT3G18930,protein_coding	pd	AT1G73230,protein_coding	AT1G73230	260095_at	0.243953	1.00E-040
256949_at	AT3G19070	AT3G19070,protein_coding	pd	AT2G24645,protein_coding;MEE45	AT2G24645;AT4G00260	257436_s_at	0.0383937	1
256961_at	AT3G13445	TBP1	pd	AT1G73230,protein_coding	AT1G73230	260095_at	0.304089	1.00E-050
256985_at	AT3G13540	ATMYB5	pd	IAA13	AT2G33310	255788_at	0.094594	1.00E-010
256998_at	AT3G14180	AT3G14180,protein_coding	pd	AT2G02160,protein_coding	AT2G02160	266121_at	0.289057	1.00E-050
257022_at	AT3G19580	AZF2	pd	C2H2	AT5G04340	245711_at	0.427615	1.00E-070
257022_at	AT3G19580	AZF2	pd	RHL41	AT5G59820	247655_at	0.507301	1.00E-090
257022_at	AT3G19580	AZF2	pd	JAZ1	AT1G19180	256017_at	0.508867	1.00E-090
257022_at	AT3G19580	AZF2	pd	ATMYB7	AT2G16720	265359_at	0.296336	1.00E-050
257032_at	AT3G19140	DNF	pd	AT3G01560,protein_coding	AT3G01560	259175_at	0.05647	1
257034_at	AT3G19184	AT3G19184,protein_coding	pd	AtTLP8	AT1G16070	261840_at	0.0771589	1.00E-010
257051_at	AT3G15270	SPL5	pd	AT5G47610,protein_coding	AT5G47610	248759_at	0.0410422	1
257053_at	AT3G15210	ATERF-4	pd	SCL13	AT4G17230	245247_at	0.354807	1.00E-060
257053_at	AT3G15210	ATERF-4	pd	AT5G48655,protein_coding	AT5G48655	248665_at	0.241467	1.00E-040
257053_at	AT3G15210	ATERF-4	pd	AT5G46710,protein_coding	AT5G46710	248870_at	0.171136	1.00E-020
257053_at	AT3G15210	ATERF-4	pd	ATWRKY16	AT5G45050	248973_at	0.181121	1.00E-030
257053_at	AT3G15210	ATERF-4	pd	AT3G52800,protein_coding	AT3G52800	252009_at	0.341577	1.00E-060
257062_at	AT3G18290	BTS	pd	BHLH039	AT3G56980	251677_at	0.150572	1.00E-020
257092_at	AT3G20550	DDL	pd	AT3G11450,protein_coding	AT3G11450	259284_at	0.24408	1.00E-040
257140_at	AT3G28910	ATMYB30	pd	IAA14	AT4G14550	245593_at	0.141856	1.00E-020
257163_at	AT3G24310	ATMYB71	pd	AT5G42200,protein_coding	AT5G42200	249234_at	0.258228	1.00E-040
257163_at	AT3G24310	ATMYB71	pd	ATHB-7	AT2G46680	266327_at	0.206257	1.00E-030
257220_at	AT3G27810	ATMYB21	pd	AT4G32710,protein_coding	AT4G32710	253397_at	0.0447767	1
257220_at	AT3G27810	ATMYB21	pd	AT1G04500,protein_coding	AT1G04500	263655_at	0.0461787	1
257232_at	AT3G16500	IAA26	pd	ATMYB111	AT5G49330	248596_at	0.167322	1.00E-020
257232_at	AT3G16500	IAA26	pd	AGL27	AT1G77080	264949_at	0.245481	1.00E-040
257234_at	AT3G14880	AT3G14880,protein_coding	pd	AtSRT2	AT5G09230	245895_at	0.059003	1
257234_at	AT3G14880	AT3G14880,protein_coding	pd	ARR13;ARR21	AT2G27070;AT5G07210	250612_s_at	0.0399517	1
257234_at	AT3G14880	AT3G14880,protein_coding	pd	AT2G06020,protein_coding	AT2G06020	265520_at	0.0388267	1
257247_at	AT3G24140	FMA	pd	ATHB-16	AT4G40060	252829_at	0.175113	1.00E-030
257250_at	AT3G24120	AT3G24120,protein_coding	pd	AT2G36930,protein_coding	AT2G36930	263844_at	0.222406	1.00E-030
257267_at	AT3G15030	MEE35	pd	TCP2	AT4G18390	254670_at	0.101258	1.00E-010
257307_at	AT3G30210	ATMYB121	pd	TRFL4	AT3G53790	251909_at	0.037867	1
257369_at	AT2G35550	ATBPC7	pd	AT3G29330,protein_coding	AT3G29330	256740_at	0.104129	1.00E-010
257371_at	AT2G47810	NF-YB5	pd	AT4G05170,protein_coding	AT4G05170	255264_at	0.244486	1.00E-040
257371_at	AT2G47810	NF-YB5	pd	ARF12	AT1G34310	262566_at	0.142466	1.00E-020
257373_at	AT2G43140	AT2G43140,protein_coding	pd	ATWRKY72	AT5G15130	250153_at	0.267567	1.00E-040
257373_at	AT2G43140	AT2G43140,protein_coding	pd	APRR7	AT5G02810	250971_at	0.26366	1.00E-040
257373_at	AT2G43140	AT2G43140,protein_coding	pd	ATWRKY54	AT2G40750	257382_at	0.328227	1.00E-050
257373_at	AT2G43140	AT2G43140,protein_coding	pd	ATICE1	AT3G26744	258310_at	0.311888	1.00E-050
257373_at	AT2G43140	AT2G43140,protein_coding	pd	AT1G20640,protein_coding	AT1G20640	259540_at	0.2256	1.00E-030
257373_at	AT2G43140	AT2G43140,protein_coding	pd	HXK3;AT1G47860,transposable_element_gene	AT1G47840;AT1G47860	261729_s_at	0.231643	1.00E-040
257373_at	AT2G43140	AT2G43140,protein_coding	pd	AT2G38300,protein_coding	AT2G38300	267089_at	0.205673	1.00E-030
257381_at	AT2G37950	AT2G37950,protein_coding	pd	AT4G32710,protein_coding	AT4G32710	253397_at	0.218909	1.00E-030
257381_at	AT2G37950	AT2G37950,protein_coding	pd	AT4G05170,protein_coding	AT4G05170	255264_at	0.418588	1.00E-070
257381_at	AT2G37950	AT2G37950,protein_coding	pd	ATING1	AT3G24010	256889_at	0.198159	1.00E-030
257382_at	AT2G40750	ATWRKY54	pd	anac084	AT5G14000	250208_at	0.226818	1.00E-030
257382_at	AT2G40750	ATWRKY54	pd	IBM1	AT3G07610	259252_at	0.161069	1.00E-020
257386_at	AT2G42440	AT2G42440,protein_coding	pd	ATU2AF35B	AT5G42820	249164_at	0.158006	1.00E-020
257420_at	AT1G77250	AT1G77250,protein_coding	pd	AT5G62610,protein_coding	AT5G62610	247430_at	0.39437	1.00E-070
257420_at	AT1G77250	AT1G77250,protein_coding	pd	AtHB27	AT5G42780	249189_at	0.246296	1.00E-040
257420_at	AT1G77250	AT1G77250,protein_coding	pd	AT1G32360,protein_coding	AT1G32360	260652_at	0.194427	1.00E-030
257420_at	AT1G77250	AT1G77250,protein_coding	pd	AtMYB93	AT1G34670	262406_at	0.386817	1.00E-060
257420_at	AT1G77250	AT1G77250,protein_coding	pd	CPC	AT2G46410	263775_at	0.377882	1.00E-060
257420_at	AT1G77250	AT1G77250,protein_coding	pd	AT2G42350,protein_coding	AT2G42350	265852_at	0.402572	1.00E-070
257429_at	AT2G27940	AT2G27940,protein_coding	pd	LBD10	AT2G23660	267296_at	0.0873375	1.00E-010
257451_at	AT1G05690	BT3	pd	LHW	AT2G27230	265629_at	0.0792981	1.00E-010
257456_at	AT2G18120	SRS4	pd	SRS2	AT4G36260	253084_at	0.154344	1.00E-020
257456_at	AT2G18120	SRS4	pd	NF-YA6	AT3G14020	258198_at	0.140158	1.00E-020
257471_at	AT1G59530	ATBZIP4	pd	ATIDD15	AT2G01940	265249_at	0.120781	1.00E-020
257490_x_at	AT1G01380	ETC1	pd	AT1G26580,protein_coding	AT1G26580	260999_at	0.165486	1.00E-020
257491_at	AT1G06170	AT1G06170,protein_coding	pd	AT2G44940,protein_coding	AT2G44940	266820_at	0.099479	1.00E-010
257492_at	AT1G49190	ARR19	pd	AtHB33	AT1G75240	256452_at	0.104448	1.00E-010
257507_at	AT1G29600	AT1G29600,protein_coding	pd	AtMYB6	AT4G09460	255037_at	0.0811087	1.00E-010
257507_at	AT1G29600	AT1G29600,protein_coding	pd	AT1G29600,protein_coding	AT1G29600	259778_at	0.0984236	1.00E-010
257511_at	AT1G43000	AT1G43000,protein_coding	pd	ARF1-BP	AT5G62000	247468_at	0.219342	1.00E-030
257511_at	AT1G43000	AT1G43000,protein_coding	pd	AP3	AT3G54340	251898_at	0.1165	1.00E-020
257511_at	AT1G43000	AT1G43000,protein_coding	pd	AT2G42280,protein_coding	AT2G42280	267628_at	0.217341	1.00E-030
257515_at	AT1G13290	DOT5	pd	ATU2AF35A	AT1G27650	262295_at	0.118183	1.00E-020
257524_at	AT3G01330	DEL3	pd	ATXR6	AT5G24330	249788_at	0.384255	1.00E-060
257524_at	AT3G01330	DEL3	pd	SGD9	AT2G35160	266539_at	0.322384	1.00E-050
257534_at	AT3G09670	AT3G09670,protein_coding	pd	AT2G17410,protein_coding	AT2G17410	264878_at	0.248703	1.00E-040
257548_s_at	AT3G26620;AT3G26660	LBD23;LBD24	pd	ATAIG1	AT3G25710	257642_at	0.101713	1.00E-010
257571_at	AT3G16870	GATA17	pd	ATHD2A	AT3G44750	252625_at	0.502333	1.00E-080
257581_s_at	AT1G50680;AT1G51120	AT1G50680,protein_coding;AT1G51120,protein_coding	pd	AGL99	AT5G04640	250839_at	0.0397813	1
257581_s_at	AT1G50680;AT1G51120	AT1G50680,protein_coding;AT1G51120,protein_coding	pd	AT1G49010,protein_coding	AT1G49010	260769_at	0.0797516	1.00E-010
257610_at	AT3G13810	AtIDD11	pd	AtMYB28	AT5G61420	247549_at	0.270402	1.00E-040
257642_at	AT3G25710	ATAIG1	pd	TMO6	AT5G60200	247625_at	0.289312	1.00E-050
257642_at	AT3G25710	ATAIG1	pd	UNE12	AT4G02590	255497_at	0.496101	1.00E-080
257642_at	AT3G25710	ATAIG1	pd	IAA26	AT3G16500	257232_at	0.426318	1.00E-070
257642_at	AT3G25710	ATAIG1	pd	ATBZIP34	AT2G42380	265877_at	0.0673862	1.00E-010
257645_at	AT3G25790	AT3G25790,protein_coding	pd	AT5G48655,protein_coding	AT5G48655	248665_at	0.159477	1.00E-020
257649_at	AT3G16857	ARR1	pd	ATSIZ1	AT5G60410	247629_at	0.479251	1.00E-080
257655_at	AT3G13350	AT3G13350,protein_coding	pd	AT5G22480,protein_coding;AT5G37340,protein_coding	AT5G22480;AT5G37340	249888_s_at	0.411974	1.00E-070
257655_at	AT3G13350	AT3G13350,protein_coding	pd	ATWHY2	AT1G71260	259942_at	0.377675	1.00E-060
257655_at	AT3G13350	AT3G13350,protein_coding	pd	AT1G68550,protein_coding	AT1G68550	260209_at	0.265968	1.00E-040
257675_at	AT3G20310	ATERF-7	pd	NZZ	AT4G27330	253862_at	0.0379703	1
257675_at	AT3G20310	ATERF-7	pd	RHS10	AT1G70460	260366_at	0.211273	1.00E-030
257675_at	AT3G20310	ATERF-7	pd	AT2G38090,protein_coding	AT2G38090	267141_at	0.218936	1.00E-030
257689_at	AT3G12820	AtMYB10	pd	ZFP3	AT5G25160	246933_at	0.151192	1.00E-020
257689_at	AT3G12820	AtMYB10	pd	BHLH039	AT3G56980	251677_at	0.180722	1.00E-030
257695_at	AT3G12680	HUA1	pd	AT1G24610,protein_coding	AT1G24610	265021_at	0.241928	1.00E-040
257698_at	AT3G12730	AT3G12730,protein_coding	pd	AT5G12850,protein_coding	AT5G12850	250321_at	0.126925	1.00E-020
257704_at	AT3G12720	ATMYB67	pd	AT3G16280,protein_coding	AT3G16280	259374_at	0.13835	1.00E-020
257704_at	AT3G12720	ATMYB67	pd	ANAC038	AT2G24430	265685_at	0.411208	1.00E-070
257727_at	AT3G18380	AT3G18380,protein_coding	pd	AT5G63260,protein_coding	AT5G63260	247366_at	0.278485	1.00E-040
257727_at	AT3G18380	AT3G18380,protein_coding	pd	AT1G63470,protein_coding	AT1G63470	261549_at	0.379817	1.00E-060
257766_at	AT3G23030	IAA2	pd	AT3G52800,protein_coding	AT3G52800	252009_at	0.294754	1.00E-050
257768_at	AT3G23060	AT3G23060,protein_coding	pd	ARF1-BP	AT5G62000	247468_at	0.177527	1.00E-030
257769_at	AT3G23050	AXR2	pd	ANAC015	AT1G33280	256535_at	0.244981	1.00E-040
257769_at	AT3G23050	AXR2	pd	AT3G24120,protein_coding	AT3G24120	257250_at	0.159486	1.00E-020
257769_at	AT3G23050	AXR2	pd	AtEIL1	AT2G27050	266302_at	0.193636	1.00E-030
257788_at	AT3G27010	AT-TCP20	pd	AT1G72220,protein_coding	AT1G72220	259828_at	0.11357	1.00E-010
257788_at	AT3G27010	AT-TCP20	pd	ATBZIP12	AT2G41070	267075_at	0.129559	1.00E-020
257833_at	AT3G26640	LWD2	pd	GTA02;AT4G08360,protein_coding	AT4G08350;AT4G08360	255136_s_at	0.460338	1.00E-080
257833_at	AT3G26640	LWD2	pd	EMB1444	AT1G06150	260951_at	0.184852	1.00E-030
257833_at	AT3G26640	LWD2	pd	AT1G24610,protein_coding	AT1G24610	265021_at	0.398361	1.00E-070
257833_at	AT3G26640	LWD2	pd	AT2G19380,protein_coding	AT2G19380	267326_at	0.367039	1.00E-060
257854_at	AT3G12980	ATHPCAT4	pd	APRR1	AT5G61380	247525_at	0.247559	1.00E-040
257854_at	AT3G12980	ATHPCAT4	pd	CHR4	AT5G44800	249020_at	0.360358	1.00E-060
257854_at	AT3G12980	ATHPCAT4	pd	LBD42	AT1G68510	260265_at	0.0438501	1
257854_at	AT3G12980	ATHPCAT4	pd	AT1G53820,protein_coding	AT1G53820	262252_at	0.0544745	1
257854_at	AT3G12980	ATHPCAT4	pd	TKI1	AT2G36960	263886_at	0.18123	1.00E-030
257855_at	AT3G13040	AT3G13040,protein_coding	pd	GATA3	AT4G34680	253249_at	0.232664	1.00E-040
257883_at	AT3G16940	AT3G16940,protein_coding	pd	ARF7	AT5G20730	245971_at	0.217093	1.00E-030
257883_at	AT3G16940	AT3G16940,protein_coding	pd	bZIP65	AT5G06839	250701_at	0.280385	1.00E-040
257883_at	AT3G16940	AT3G16940,protein_coding	pd	AtMYB17	AT3G61250	251363_at	0.116876	1.00E-020
257883_at	AT3G16940	AT3G16940,protein_coding	pd	BTS	AT3G18290	257062_at	0.168159	1.00E-020
257883_at	AT3G16940	AT3G16940,protein_coding	pd	AT1G48490,protein_coding;AT3G17850,protein_coding	AT1G48490;AT3G17850	258186_s_at	0.292552	1.00E-050
257883_at	AT3G16940	AT3G16940,protein_coding	pd	AT3G09770,protein_coding	AT3G09770	258714_at	0.288534	1.00E-050
257883_at	AT3G16940	AT3G16940,protein_coding	pd	AT1G35460,protein_coding;SRS8	AT1G35460;AT5G33210	260079_s_at	0.274873	1.00E-040
257883_at	AT3G16940	AT3G16940,protein_coding	pd	AT1G67310,protein_coding	AT1G67310	264999_at	0.280984	1.00E-040
257883_at	AT3G16940	AT3G16940,protein_coding	pd	AT2G41980,protein_coding	AT2G41980	267581_at	0.177272	1.00E-030
257894_at	AT3G17100	AT3G17100,protein_coding	pd	AT5G08330,protein_coding	AT5G08330	246011_at	0.185662	1.00E-030
257894_at	AT3G17100	AT3G17100,protein_coding	pd	GATA2	AT2G45050	266125_at	0.260935	1.00E-040
257904_at	AT3G28470	ATMYB35	pd	AG	AT4G18960	254595_at	0.0433128	1
257904_at	AT3G28470	ATMYB35	pd	AT3G19070,protein_coding	AT3G19070	256949_at	0.0385056	1
257904_at	AT3G28470	ATMYB35	pd	AT3G07220,protein_coding;AT3G07260,protein_coding	AT3G07220;AT3G07260	258822_s_at	0.0468809	1
257916_at	AT3G23210	bHLH34	pd	AtMYB6	AT4G09460	255037_at	0.194332	1.00E-030
257916_at	AT3G23210	bHLH34	pd	AtbZIP44	AT1G75390	261114_at	0.119705	1.00E-020
257916_at	AT3G23210	bHLH34	pd	ATCTH	AT2G25900	266656_at	0.244125	1.00E-040
257917_at	AT3G23220	AT3G23220,protein_coding	pd	AT5G07310,protein_coding	AT5G07310	250622_at	0.0571545	1
257917_at	AT3G23220	AT3G23220,protein_coding	pd	AT1G29570,protein_coding	AT1G29570	259777_at	0.0492699	1
257917_at	AT3G23220	AT3G23220,protein_coding	pd	AtTLP4	AT1G61940	264333_at	0.0480406	1
257918_at	AT3G23230	AT3G23230,protein_coding	pd	TGA1	AT5G65210	247199_at	0.335681	1.00E-050
257919_at	AT3G23250	ATMYB15	pd	ATWRKY48	AT5G49520	248611_at	0.453757	1.00E-080
257919_at	AT3G23250	ATMYB15	pd	AtMYB108	AT3G06490	258516_at	0.31282	1.00E-050
257919_at	AT3G23250	ATMYB15	pd	STZ	AT1G27730	261648_at	0.494997	1.00E-080
257930_at	AT3G17010	AT3G17010,protein_coding	pd	AtTLP3	AT2G47900	266515_at	0.0872457	1.00E-010
257955_at	AT3G21810	AT3G21810,protein_coding	pd	AT1G10320,protein_coding	AT1G10320	264454_at	0.234799	1.00E-040
257967_at	AT3G19910	AT3G19910,protein_coding	pd	ATBS1	AT1G74500	260230_at	0.330806	1.00E-050
257967_at	AT3G19910	AT3G19910,protein_coding	pd	ATMYB13	AT1G06180	260784_at	0.304734	1.00E-050
257967_at	AT3G19910	AT3G19910,protein_coding	pd	JAZ2	AT1G74950	262171_at	0.260583	1.00E-040
257967_at	AT3G19910	AT3G19910,protein_coding	pd	ATCDC5	AT1G09770	264709_at	0.361061	1.00E-060
257981_at	AT3G20770	AtEIN3	pd	AT5G08230,protein_coding	AT5G08230	250574_at	0.063521	1.00E-010
257981_at	AT3G20770	AtEIN3	pd	ATBZIP25	AT3G54620	251848_at	0.449751	1.00E-080
257987_at	AT3G20740	FIE	pd	ASHH3	AT2G44150	267184_at	0.34145	1.00E-060
257990_at	AT3G19860	bHLH121	pd	AT-HSFA5	AT4G13980	245283_at	0.182625	1.00E-030
258004_at	AT3G29020	AtMYB110	pd	ARF1-BP	AT5G62000	247468_at	0.0961966	1.00E-010
258018_at	AT3G19500	AT3G19500,protein_coding	pd	ANAC003	AT1G02220	264148_at	0.134574	1.00E-020
258024_at	AT3G19360	AT3G19360,protein_coding	pd	ORTH4;ORTH5;ORTH1	AT1G66040;AT1G66050;AT5G39550	249457_s_at	0.392043	1.00E-060
258026_at	AT3G19290	ABF4	pd	AT5G08139,protein_coding	AT5G08139	250518_at	0.248424	1.00E-040
258026_at	AT3G19290	ABF4	pd	AT3G02340,protein_coding	AT3G02340	256326_at	0.175441	1.00E-030
258036_at	AT3G21210	AT3G21210,protein_coding	pd	IAA16	AT3G04730	258797_at	0.0952566	1.00E-010
258044_at	AT3G21270	ADOF2	pd	ATWOX13	AT4G35550	253131_at	0.185091	1.00E-030
258044_at	AT3G21270	ADOF2	pd	ANAC007	AT1G12260	261022_at	0.193874	1.00E-030
258059_at	AT3G29035	ANAC059	pd	AT5G09240,protein_coding	AT5G09240	245930_at	0.206271	1.00E-030
258059_at	AT3G29035	ANAC059	pd	AT3G05160,protein_coding;AT3G05165,protein_coding	AT3G05160;AT3G05165	259310_s_at	0.331549	1.00E-050
258068_at	AT3G25990	AT3G25990,protein_coding	pd	IAA27	AT4G29080	253749_at	0.248332	1.00E-040
258074_at	AT3G25890	AT3G25890,protein_coding	pd	AGF2	AT3G55560	251797_at	0.17512	1.00E-030
258074_at	AT3G25890	AT3G25890,protein_coding	pd	ARF5	AT1G19850	255782_at	0.210573	1.00E-030
258074_at	AT3G25890	AT3G25890,protein_coding	pd	AL7	AT1G14510	261486_at	0.254942	1.00E-040
258074_at	AT3G25890	AT3G25890,protein_coding	pd	ATWHY1	AT1G14410	261493_at	0.230767	1.00E-040
258079_at	AT3G25940	AT3G25940,protein_coding	pd	KIWI	AT5G09250	245896_at	0.361817	1.00E-060
258079_at	AT3G25940	AT3G25940,protein_coding	pd	PPAN	AT5G61770	247497_at	0.492984	1.00E-080
258079_at	AT3G25940	AT3G25940,protein_coding	pd	ATHD2A	AT3G44750	252625_at	0.513091	1.00E-090
258079_at	AT3G25940	AT3G25940,protein_coding	pd	LOL2	AT4G21610	254423_at	0.39334	1.00E-060
258079_at	AT3G25940	AT3G25940,protein_coding	pd	AIP3	AT1G08780	264778_at	0.463348	1.00E-080
[truncated: 1,574 more rows]
