# Supplementary material for: ARACNe-based inference, using curated microarray data, of Arabidopsis thaliana root transcriptional regulatory networks
Source: BMC Plant Biol. 2014 Apr 16;14:97. doi: 10.1186/1471-2229-14-97 (PMC4021103; doi:10.1186/1471-2229-14-97)
Supplement: Additional file 3 — Cytoscape compatible table for the FullNet obtained at DPI 0.0. [file 1471-2229-14-97-S3.csv]

245029_at	AT2G26580	YAB5	pd	ATCSLA01	AT4G16590	245465_at	0.369253	1.00E-60
245029_at	AT2G26580	YAB5	pd	AT1G25270,protein_coding	AT1G25270	245634_at	0.370093	1.00E-60
245029_at	AT2G26580	YAB5	pd	GNL2	AT5G19610	245958_at	0.373898	1.00E-60
245029_at	AT2G26580	YAB5	pd	AT5G20935,protein_coding	AT5G20935	246159_at	0.369314	1.00E-60
245029_at	AT2G26580	YAB5	pd	246360_at_no_match	246360_at_no_match	246360_at	0.374106	1.00E-60
245029_at	AT2G26580	YAB5	pd	AT5G56070,protein_coding	AT5G56070	248047_at	0.369258	1.00E-60
245029_at	AT2G26580	YAB5	pd	AT5G52500,protein_coding	AT5G52500	248365_at	0.368247	1.00E-60
245029_at	AT2G26580	YAB5	pd	AT5G44850,protein_coding	AT5G44850	249023_at	0.372781	1.00E-60
245029_at	AT2G26580	YAB5	pd	AT5G41250,protein_coding	AT5G41250	249287_at	0.368324	1.00E-60
245029_at	AT2G26580	YAB5	pd	AT5G41490,protein_coding	AT5G41490	249305_at	0.384003	1.00E-60
245029_at	AT2G26580	YAB5	pd	AT5G10090,protein_coding	AT5G10090	250466_at	0.378344	1.00E-60
245029_at	AT2G26580	YAB5	pd	AT3G53910,protein_coding	AT3G53910	251913_at	0.376897	1.00E-60
245029_at	AT2G26580	YAB5	pd	AT4G32080,protein_coding	AT4G32080	253459_at	0.368182	1.00E-60
245029_at	AT2G26580	YAB5	pd	AT4G30770,protein_coding	AT4G30770	253587_at	0.380916	1.00E-60
245029_at	AT2G26580	YAB5	pd	AT4G26340,protein_coding	AT4G26340	254006_at	0.382111	1.00E-60
245029_at	AT2G26580	YAB5	pd	AT4G19260,protein_coding;AT4G19340,protein_coding	AT4G19260;AT4G19340	254567_s_at	0.374701	1.00E-60
245029_at	AT2G26580	YAB5	pd	255145_at_no_match	255145_at_no_match	255145_at	0.37798	1.00E-60
245029_at	AT2G26580	YAB5	pd	AT4G04730,protein_coding	AT4G04730	255293_at	0.369297	1.00E-60
245029_at	AT2G26580	YAB5	pd	AT4G04420,transposable_element_gene	AT4G04420	255334_at	0.367794	1.00E-60
245029_at	AT2G26580	YAB5	pd	AT3G12460,protein_coding	AT3G12460	256259_at	0.379668	1.00E-60
245029_at	AT2G26580	YAB5	pd	AT3G10990,protein_coding	AT3G10990	256432_at	0.309725	1.00E-50
245029_at	AT2G26580	YAB5	pd	256550_at_no_match	256550_at_no_match	256550_at	0.368283	1.00E-60
245029_at	AT2G26580	YAB5	pd	AT3G23770,protein_coding	AT3G23770	257170_at	0.369681	1.00E-60
245029_at	AT2G26580	YAB5	pd	ABCG26	AT3G13220	257183_at	0.381714	1.00E-60
245029_at	AT2G26580	YAB5	pd	AT3G17290,transposable_element_gene	AT3G17290	258459_at	0.375065	1.00E-60
245029_at	AT2G26580	YAB5	pd	AT1G72460,protein_coding	AT1G72460	260424_at	0.272052	1.00E-40
245029_at	AT2G26580	YAB5	pd	APUM22	AT1G01410	261047_at	0.370757	1.00E-60
245029_at	AT2G26580	YAB5	pd	AT1G47485,protein_coding	AT1G47485	262445_at	0.368948	1.00E-60
245029_at	AT2G26580	YAB5	pd	FUT8	AT1G14100	262651_at	0.373477	1.00E-60
245029_at	AT2G26580	YAB5	pd	AT2G12720,transposable_element_gene	AT2G12720	263056_at	0.368434	1.00E-60
245029_at	AT2G26580	YAB5	pd	AT2G10460,transposable_element_gene	AT2G10460	263312_at	0.379255	1.00E-60
245029_at	AT2G26580	YAB5	pd	AT2G20460,transposable_element_gene	AT2G20460	263367_at	0.37666	1.00E-60
245029_at	AT2G26580	YAB5	pd	ATGSL02	AT2G13680	264108_at	0.36872	1.00E-60
245029_at	AT2G26580	YAB5	pd	AT2G13730,transposable_element_gene	AT2G13730	264110_at	0.382659	1.00E-60
245029_at	AT2G26580	YAB5	pd	AT1G11990,protein_coding	AT1G11990	264387_at	0.37033	1.00E-60
245029_at	AT2G26580	YAB5	pd	UFO	AT1G30950	265153_at	0.370345	1.00E-60
245029_at	AT2G26580	YAB5	pd	AT2G06110,transposable_element_gene	AT2G06110	265516_at	0.375078	1.00E-60
245029_at	AT2G26580	YAB5	pd	AT2G14390,protein_coding	AT2G14390	265601_at	0.370349	1.00E-60
245029_at	AT2G26580	YAB5	pd	ATUPS4	AT2G03520	265714_at	0.378313	1.00E-60
245029_at	AT2G26580	YAB5	pd	265830_at_no_match	265830_at_no_match	265830_at	0.368241	1.00E-60
245029_at	AT2G26580	YAB5	pd	AT2G11220,transposable_element_gene	AT2G11220	265971_at	0.372658	1.00E-60
245029_at	AT2G26580	YAB5	pd	266031_at_no_match	266031_at_no_match	266031_at	0.368884	1.00E-60
245029_at	AT2G26580	YAB5	pd	AT2G03320,protein_coding	AT2G03320	266706_at	0.372179	1.00E-60
245029_at	AT2G26580	YAB5	pd	AT2G29040,protein_coding	AT2G29040	266773_at	0.378701	1.00E-60
245029_at	AT2G26580	YAB5	pd	AT2G45610,protein_coding	AT2G45610	267527_at	0.370471	1.00E-60
245051_at	AT2G23320	WRKY15	pd	PSBL	ATCG00560	245022_at	0.21301	1.00E-30
245051_at	AT2G23320	WRKY15	pd	AT1G28190,protein_coding	AT1G28190	245662_at	0.285397	1.00E-50
245051_at	AT2G23320	WRKY15	pd	AT1G33590,protein_coding	AT1G33590	245768_at	0.226969	1.00E-40
245051_at	AT2G23320	WRKY15	pd	AT5G60570,protein_coding	AT5G60570	247636_at	0.220075	1.00E-30
245051_at	AT2G23320	WRKY15	pd	AT5G51440,protein_coding	AT5G51440	248434_at	0.178831	1.00E-30
245051_at	AT2G23320	WRKY15	pd	AT5G42320,protein_coding	AT5G42320	249248_at	0.230699	1.00E-40
245051_at	AT2G23320	WRKY15	pd	AT5G38460,protein_coding	AT5G38460	249513_at	0.235374	1.00E-40
245051_at	AT2G23320	WRKY15	pd	AT5G35730,protein_coding	AT5G35730	249717_at	0.198892	1.00E-30
245051_at	AT2G23320	WRKY15	pd	FIM2	AT5G35700	249720_at	0.253634	1.00E-40
245051_at	AT2G23320	WRKY15	pd	AT5G23490,protein_coding;AT5G23510,protein_coding	AT5G23490;AT5G23510	249835_s_at	0.251955	1.00E-40
245051_at	AT2G23320	WRKY15	pd	APY2	AT5G18280	250034_at	0.253326	1.00E-40
245051_at	AT2G23320	WRKY15	pd	AT5G14150,protein_coding	AT5G14150	250224_at	0.203948	1.00E-30
245051_at	AT2G23320	WRKY15	pd	AT5G11540,protein_coding	AT5G11540	250375_at	0.270903	1.00E-40
245051_at	AT2G23320	WRKY15	pd	scpl40	AT3G63470	251116_at	0.257841	1.00E-40
245051_at	AT2G23320	WRKY15	pd	TBL6	AT3G62390	251219_at	0.250543	1.00E-40
245051_at	AT2G23320	WRKY15	pd	AT3G58580,protein_coding	AT3G58580	251582_at	0.200748	1.00E-30
245051_at	AT2G23320	WRKY15	pd	ATMKP1	AT3G55270	251786_at	0.250569	1.00E-40
245051_at	AT2G23320	WRKY15	pd	AT3G54630,protein_coding	AT3G54630	251844_at	0.198613	1.00E-30
245051_at	AT2G23320	WRKY15	pd	AT3G51470,protein_coding	AT3G51470	252105_at	0.24576	1.00E-40
245051_at	AT2G23320	WRKY15	pd	ATRAB-A2C	AT3G46830	252472_at	0.210143	1.00E-30
245051_at	AT2G23320	WRKY15	pd	AT4G36040,protein_coding	AT4G36040	253125_at	0.345758	1.00E-60
245051_at	AT2G23320	WRKY15	pd	ATATM2;ATATM1	AT4G28620;AT4G28630	253785_s_at	0.15221	1.00E-20
245051_at	AT2G23320	WRKY15	pd	AT4G27480,protein_coding	AT4G27480	253866_at	0.198664	1.00E-30
245051_at	AT2G23320	WRKY15	pd	CCS52A1	AT4G22910	254284_at	0.217801	1.00E-30
245051_at	AT2G23320	WRKY15	pd	AT4G20430,protein_coding	AT4G20430	254466_at	0.190175	1.00E-30
245051_at	AT2G23320	WRKY15	pd	AT4G10500,protein_coding	AT4G10500	254975_at	0.244003	1.00E-40
245051_at	AT2G23320	WRKY15	pd	AT1G66760,protein_coding	AT1G66760	256324_at	0.246259	1.00E-40
245051_at	AT2G23320	WRKY15	pd	WIP3	AT3G13360	257660_at	0.215592	1.00E-30
245051_at	AT2G23320	WRKY15	pd	MUB4	AT3G26980	257785_at	0.194173	1.00E-30
245051_at	AT2G23320	WRKY15	pd	ATKINESIN-13A	AT3G16630	258381_at	0.183669	1.00E-30
245051_at	AT2G23320	WRKY15	pd	MEE31	AT3G02570	258483_at	0.218147	1.00E-30
245051_at	AT2G23320	WRKY15	pd	IQD1	AT3G09710	258700_at	0.248963	1.00E-40
245051_at	AT2G23320	WRKY15	pd	ATWNK1	AT3G04910	259080_at	0.238275	1.00E-40
245051_at	AT2G23320	WRKY15	pd	AT1G04910,protein_coding	AT1G04910	261170_at	0.248738	1.00E-40
245051_at	AT2G23320	WRKY15	pd	AT1G65010,protein_coding	AT1G65010	262871_at	0.208759	1.00E-30
245051_at	AT2G23320	WRKY15	pd	AT2G18140,protein_coding;AT2G18150,protein_coding	AT2G18140;AT2G18150	263063_s_at	0.268048	1.00E-40
245051_at	AT2G23320	WRKY15	pd	PP2A-2	AT1G10430	263235_at	0.197271	1.00E-30
245051_at	AT2G23320	WRKY15	pd	EVR	AT2G31880	263478_at	0.312282	1.00E-50
245051_at	AT2G23320	WRKY15	pd	AT1G03350,protein_coding	AT1G03350	264367_at	0.167561	1.00E-20
245051_at	AT2G23320	WRKY15	pd	HAP13	AT1G60780	264914_at	0.183391	1.00E-30
245051_at	AT2G23320	WRKY15	pd	AT2G25610,protein_coding	AT2G25610	265910_at	0.256617	1.00E-40
245051_at	AT2G23320	WRKY15	pd	GlcNAc1pUT2	AT2G35020	267432_at	0.223862	1.00E-40
245078_at	AT2G23340	DEAR3	pd	CYP98A3	AT2G40890	245101_at	0.236278	1.00E-40
245078_at	AT2G23340	DEAR3	pd	AT4G16563,protein_coding	AT4G16563	245262_at	0.233713	1.00E-40
245078_at	AT2G23340	DEAR3	pd	AT1G26300,protein_coding	AT1G26300	245870_at	0.219478	1.00E-30
245078_at	AT2G23340	DEAR3	pd	AT5G27820,protein_coding	AT5G27820	246746_at	0.266872	1.00E-40
245078_at	AT2G23340	DEAR3	pd	IQD23	AT5G62070	247464_at	0.285648	1.00E-50
245078_at	AT2G23340	DEAR3	pd	AT5G58770,protein_coding	AT5G58770	247780_at	0.22235	1.00E-40
245078_at	AT2G23340	DEAR3	pd	AT5G58730,protein_coding	AT5G58730	247788_at	0.242472	1.00E-40
245078_at	AT2G23340	DEAR3	pd	AT5G55550,protein_coding	AT5G55550	248063_at	0.181715	1.00E-30
245078_at	AT2G23340	DEAR3	pd	AT5G37550,protein_coding	AT5G37550	249622_at	0.250032	1.00E-40
245078_at	AT2G23340	DEAR3	pd	RPS11-BETA	AT5G23740	249795_at	0.261843	1.00E-40
245078_at	AT2G23340	DEAR3	pd	AT5G06360,protein_coding	AT5G06360	250703_at	0.284097	1.00E-50
245078_at	AT2G23340	DEAR3	pd	ARS27A	AT3G61110	251357_at	0.263757	1.00E-40
245078_at	AT2G23340	DEAR3	pd	RPL23AB	AT3G55280	251783_at	0.260217	1.00E-40
245078_at	AT2G23340	DEAR3	pd	AT3G52580,protein_coding	AT3G52580	252055_at	0.256293	1.00E-40
245078_at	AT2G23340	DEAR3	pd	AT3G49910,protein_coding	AT3G49910	252235_at	0.256228	1.00E-40
245078_at	AT2G23340	DEAR3	pd	AT3G45030,protein_coding;AT5G62300,protein_coding	AT3G45030;AT5G62300	252601_s_at	0.255068	1.00E-40
245078_at	AT2G23340	DEAR3	pd	UGT71C4	AT1G07250	256033_at	0.229717	1.00E-40
245078_at	AT2G23340	DEAR3	pd	AT3G22230,protein_coding	AT3G22230	256794_at	0.276592	1.00E-50
245078_at	AT2G23340	DEAR3	pd	AT3G02560,protein_coding	AT3G02560	258486_at	0.278911	1.00E-50
245078_at	AT2G23340	DEAR3	pd	AT3G04600,protein_coding	AT3G04600	258820_at	0.278141	1.00E-50
245078_at	AT2G23340	DEAR3	pd	AT3G11510,protein_coding	AT3G11510	259239_at	0.25373	1.00E-40
245078_at	AT2G23340	DEAR3	pd	AT1G20430,protein_coding	AT1G20430	259515_at	0.260566	1.00E-40
245078_at	AT2G23340	DEAR3	pd	AT1G12550,protein_coding	AT1G12550	259524_at	0.228856	1.00E-40
245078_at	AT2G23340	DEAR3	pd	ATHVA22C	AT1G69700	260368_at	0.260957	1.00E-40
245078_at	AT2G23340	DEAR3	pd	AT1G72500,protein_coding	AT1G72500	260455_at	0.260928	1.00E-40
245078_at	AT2G23340	DEAR3	pd	AT2G43460,protein_coding	AT2G43460	260538_at	0.278919	1.00E-50
245078_at	AT2G23340	DEAR3	pd	AT1G49740,protein_coding	AT1G49740	261609_at	0.240196	1.00E-40
245078_at	AT2G23340	DEAR3	pd	AT1G33120,protein_coding;PGY2	AT1G33120;AT1G33140	261620_s_at	0.269599	1.00E-40
245078_at	AT2G23340	DEAR3	pd	AT1G08360,protein_coding	AT1G08360	261694_at	0.26554	1.00E-40
245078_at	AT2G23340	DEAR3	pd	262422_at_no_match	262422_at_no_match	262422_at	0.25268	1.00E-40
245078_at	AT2G23340	DEAR3	pd	AT2G36170,protein_coding	AT2G36170	263289_at	0.259016	1.00E-40
245078_at	AT2G23340	DEAR3	pd	EDA27	AT2G20490	263371_at	0.256396	1.00E-40
245078_at	AT2G23340	DEAR3	pd	PIA1	AT2G20630	263711_at	0.209506	1.00E-30
245078_at	AT2G23340	DEAR3	pd	LACS8	AT2G04350	263811_at	0.207266	1.00E-30
245078_at	AT2G23340	DEAR3	pd	PFL	AT1G22780	264203_at	0.263501	1.00E-40
245078_at	AT2G23340	DEAR3	pd	U2A'	AT1G09760	264678_at	0.258886	1.00E-40
245078_at	AT2G23340	DEAR3	pd	AT1G70190,protein_coding	AT1G70190	264702_at	0.259713	1.00E-40
245078_at	AT2G23340	DEAR3	pd	MAPKKK17	AT2G32510	267058_at	0.242079	1.00E-40
245084_at	AT2G23290	AtMYB70	pd	AT5G20160,protein_coding	AT5G20160	246070_at	0.293571	1.00E-50
245084_at	AT2G23290	AtMYB70	pd	ATXT1	AT3G62720	251192_at	0.244291	1.00E-40
245084_at	AT2G23290	AtMYB70	pd	AT3G62460,protein_coding;AT3G62530,protein_coding	AT3G62460;AT3G62530	251241_s_at	0.284715	1.00E-50
245084_at	AT2G23290	AtMYB70	pd	AT4G12690,protein_coding	AT4G12690	254787_at	0.130808	1.00E-20
245084_at	AT2G23290	AtMYB70	pd	AT1G04660,protein_coding	AT1G04660	264606_at	0.192388	1.00E-30
245087_at	AT2G39830	DAR2	pd	ATSUS6	AT1G73370	245725_at	0.203727	1.00E-30
245087_at	AT2G39830	DAR2	pd	AT5G67460,protein_coding	AT5G67460	246994_at	0.221864	1.00E-40
245087_at	AT2G39830	DAR2	pd	AT5G62960,protein_coding	AT5G62960	247399_at	0.174894	1.00E-30
245087_at	AT2G39830	DAR2	pd	ATMSRA1	AT5G61640	247514_at	0.213544	1.00E-30
245087_at	AT2G39830	DAR2	pd	AT5G61280,protein_coding	AT5G61280	247576_at	0.201211	1.00E-30
245087_at	AT2G39830	DAR2	pd	AT5G57655,protein_coding	AT5G57655	247924_at	0.239269	1.00E-40
245087_at	AT2G39830	DAR2	pd	AT5G49320,protein_coding	AT5G49320	248620_at	0.210923	1.00E-30
245087_at	AT2G39830	DAR2	pd	AT5G48060,protein_coding	AT5G48060	248731_at	0.205354	1.00E-30
245087_at	AT2G39830	DAR2	pd	AT5G47920,protein_coding	AT5G47920	248777_at	0.195744	1.00E-30
245087_at	AT2G39830	DAR2	pd	AT5G44530,protein_coding	AT5G44530	249059_at	0.193904	1.00E-30
245087_at	AT2G39830	DAR2	pd	iqd33	AT5G35670	249709_at	0.261183	1.00E-40
245087_at	AT2G39830	DAR2	pd	AT5G17980,protein_coding	AT5G17980	250070_at	0.181523	1.00E-30
245087_at	AT2G39830	DAR2	pd	250220_at_no_match	250220_at_no_match	250220_at	0.197589	1.00E-30
245087_at	AT2G39830	DAR2	pd	AT5G02140,protein_coding	AT5G02140	251021_at	0.167625	1.00E-20
245087_at	AT2G39830	DAR2	pd	AT3G51730,protein_coding	AT3G51730	252075_at	0.214822	1.00E-30
245087_at	AT2G39830	DAR2	pd	AT3G48185,protein_coding	AT3G48185	252352_at	0.222711	1.00E-40
245087_at	AT2G39830	DAR2	pd	AT4G37445,protein_coding	AT4G37445	253045_at	0.212366	1.00E-30
245087_at	AT2G39830	DAR2	pd	AT4G28330,protein_coding	AT4G28330	253818_at	0.177806	1.00E-30
245087_at	AT2G39830	DAR2	pd	AWI31	AT4G24220	254157_at	0.218265	1.00E-30
245087_at	AT2G39830	DAR2	pd	AT4G20430,protein_coding	AT4G20430	254466_at	0.195867	1.00E-30
245087_at	AT2G39830	DAR2	pd	AT4G00355,protein_coding	AT4G00355	255671_at	0.220086	1.00E-30
245087_at	AT2G39830	DAR2	pd	scpl46	AT2G33530	255842_at	0.167494	1.00E-20
245087_at	AT2G39830	DAR2	pd	AT1G56210,protein_coding	AT1G56210	256222_at	0.187049	1.00E-30
245087_at	AT2G39830	DAR2	pd	AT3G14770,protein_coding	AT3G14770	256548_at	0.208057	1.00E-30
245087_at	AT2G39830	DAR2	pd	AT3G10680,protein_coding	AT3G10680	258969_at	0.194054	1.00E-30
245087_at	AT2G39830	DAR2	pd	AT1G52200,protein_coding	AT1G52200	259841_at	0.219708	1.00E-30
245087_at	AT2G39830	DAR2	pd	ATKTI1	AT1G73260	260101_at	0.221445	1.00E-30
245087_at	AT2G39830	DAR2	pd	AT1G44760,protein_coding	AT1G44760	261323_at	0.202817	1.00E-30
245087_at	AT2G39830	DAR2	pd	AT1G63420,protein_coding	AT1G63420	261553_at	0.170526	1.00E-30
245087_at	AT2G39830	DAR2	pd	NTL	AT1G11570	261870_at	0.207767	1.00E-30
245087_at	AT2G39830	DAR2	pd	AT1G47410,protein_coding	AT1G47410	262438_at	0.214283	1.00E-30
245087_at	AT2G39830	DAR2	pd	AT1G64700,protein_coding	AT1G64700	262873_at	0.191765	1.00E-30
245087_at	AT2G39830	DAR2	pd	ATTPS1	AT1G78580	263136_at	0.1888	1.00E-30
245087_at	AT2G39830	DAR2	pd	ARFB1A	AT2G15310	263297_at	0.211077	1.00E-30
245087_at	AT2G39830	DAR2	pd	ATNAT7	AT1G60030	263734_at	0.172775	1.00E-30
245087_at	AT2G39830	DAR2	pd	AT1G09740,protein_coding	AT1G09740	264708_at	0.228878	1.00E-40
245087_at	AT2G39830	DAR2	pd	AT1G77020,protein_coding	AT1G77020	264947_at	0.189843	1.00E-30
245087_at	AT2G39830	DAR2	pd	AT1G51170,protein_coding	AT1G51170	265144_at	0.142742	1.00E-20
245087_at	AT2G39830	DAR2	pd	SSL1	AT2G41300	266425_at	0.181771	1.00E-30
245092_at	AT2G40950	BZIP17	pd	STR16	AT5G66040	247107_at	0.198449	1.00E-30
245092_at	AT2G40950	BZIP17	pd	AT5G57230,protein_coding	AT5G57230	247950_at	0.18888	1.00E-30
245092_at	AT2G40950	BZIP17	pd	ATUBC4	AT5G41340	249299_at	0.17272	1.00E-30
245092_at	AT2G40950	BZIP17	pd	AT3G57785,protein_coding	AT3G57785	251602_at	0.168623	1.00E-30
245092_at	AT2G40950	BZIP17	pd	CCH	AT3G56240	251733_at	0.181535	1.00E-30
245092_at	AT2G40950	BZIP17	pd	AT4G33740,protein_coding	AT4G33740	253294_at	0.172386	1.00E-30
245092_at	AT2G40950	BZIP17	pd	AT4G29870,protein_coding	AT4G29870	253644_at	0.157004	1.00E-20
245092_at	AT2G40950	BZIP17	pd	ATFSD1	AT4G25100	254098_at	0.202374	1.00E-30
245092_at	AT2G40950	BZIP17	pd	AT4G23670,protein_coding	AT4G23670	254225_at	0.202536	1.00E-30
245092_at	AT2G40950	BZIP17	pd	scpl2;scpl1	AT1G73300;AT5G36180	257500_s_at	0.17178	1.00E-30
245092_at	AT2G40950	BZIP17	pd	UBC5	AT1G63800	260317_at	0.17255	1.00E-30
245092_at	AT2G40950	BZIP17	pd	MT1C	AT1G07610	261410_at	0.198895	1.00E-30
245092_at	AT2G40950	BZIP17	pd	AT1G80020,transposable_element_gene	AT1G80020	262052_at	0.157995	1.00E-20
245092_at	AT2G40950	BZIP17	pd	AT2G19970,protein_coding	AT2G19970	265588_at	0.196138	1.00E-30
245092_at	AT2G40950	BZIP17	pd	AT2G40110,protein_coding	AT2G40110	265720_at	0.177264	1.00E-30
245092_at	AT2G40950	BZIP17	pd	MLP329	AT2G01530	266330_at	0.187301	1.00E-30
245107_at	AT2G41690	AT-HSFB3	pd	AT5G58780,protein_coding	AT5G58780	247797_at	0.162233	1.00E-20
245107_at	AT2G41690	AT-HSFB3	pd	PHT3;2	AT3G48850	252334_at	0.215737	1.00E-30
245114_at	AT2G41630	TFIIB	pd	PAM1	AT5G15930	246482_at	0.185224	1.00E-30
245114_at	AT2G41630	TFIIB	pd	ATCYSD2	AT5G28020	246701_at	0.208555	1.00E-30
245114_at	AT2G41630	TFIIB	pd	AT5G40880,protein_coding;AT5G49200,protein_coding	AT5G40880;AT5G49200	249319_s_at	0.412302	1.00E-70
245114_at	AT2G41630	TFIIB	pd	AT1G22140,protein_coding	AT1G22140	255960_at	0.225139	1.00E-40
245114_at	AT2G41630	TFIIB	pd	AGC2	AT3G25250	257840_at	0.362542	1.00E-60
245114_at	AT2G41630	TFIIB	pd	IDI2	AT3G02780	258619_at	0.195075	1.00E-30
245114_at	AT2G41630	TFIIB	pd	AT1G02410,protein_coding	AT1G02410	259446_at	0.171739	1.00E-30
245114_at	AT2G41630	TFIIB	pd	AT1G17360,protein_coding	AT1G17360	261031_at	0.242825	1.00E-40
245114_at	AT2G41630	TFIIB	pd	ATGPA1	AT2G26300	267375_at	0.223455	1.00E-40
245126_at	AT2G47460	ATMYB12	pd	MIZ1	AT2G41660	245113_at	0.267784	1.00E-40
245126_at	AT2G47460	ATMYB12	pd	ELIP2	AT4G14690	245306_at	0.292328	1.00E-50
245126_at	AT2G47460	ATMYB12	pd	UGT84A1	AT4G15480	245560_at	0.282752	1.00E-50
245126_at	AT2G47460	ATMYB12	pd	AT5G19850,protein_coding	AT5G19850	245936_at	0.207075	1.00E-30
245126_at	AT2G47460	ATMYB12	pd	ATNUDT19	AT5G20070	246126_at	0.207055	1.00E-30
245126_at	AT2G47460	ATMYB12	pd	AT4G36530,protein_coding	AT4G36530	246199_at	0.244588	1.00E-40
245126_at	AT2G47460	ATMYB12	pd	UGT78D2	AT5G17050	246468_at	0.457455	1.00E-80
245126_at	AT2G47460	ATMYB12	pd	ATCYSD2	AT5G28020	246701_at	0.150593	1.00E-20
245126_at	AT2G47460	ATMYB12	pd	AT5G25460,protein_coding	AT5G25460	246919_at	0.189649	1.00E-30
245126_at	AT2G47460	ATMYB12	pd	CRY3	AT5G24850	246966_at	0.266503	1.00E-40
245126_at	AT2G47460	ATMYB12	pd	AT5G62210,protein_coding	AT5G62210	247463_at	0.177943	1.00E-30
245126_at	AT2G47460	ATMYB12	pd	AT5G59080,protein_coding	AT5G59080	247754_at	0.150869	1.00E-20
245126_at	AT2G47460	ATMYB12	pd	AT5G57785,protein_coding	AT5G57785	247882_at	0.230149	1.00E-40
245126_at	AT2G47460	ATMYB12	pd	AT5G52250,protein_coding	AT5G52250	248347_at	0.206394	1.00E-30
245126_at	AT2G47460	ATMYB12	pd	KAT5	AT5G48880	248625_at	0.356179	1.00E-60
245126_at	AT2G47460	ATMYB12	pd	ATNAP2	AT5G44110	249063_at	0.373986	1.00E-60
245126_at	AT2G47460	ATMYB12	pd	ATIPK1	AT5G42810	249165_at	0.195147	1.00E-30
245126_at	AT2G47460	ATMYB12	pd	FTSH5	AT5G42270	249244_at	0.233123	1.00E-40
245126_at	AT2G47460	ATMYB12	pd	AT5G37550,protein_coding	AT5G37550	249622_at	0.208676	1.00E-30
245126_at	AT2G47460	ATMYB12	pd	AT5G23730,protein_coding	AT5G23730	249798_at	0.164261	1.00E-20
245126_at	AT2G47460	ATMYB12	pd	ATCHS	AT5G13930	250207_at	0.338796	1.00E-60
245126_at	AT2G47460	ATMYB12	pd	ATFLS1	AT5G08640	250533_at	0.367357	1.00E-60
245126_at	AT2G47460	ATMYB12	pd	CYP75B1	AT5G07990	250558_at	0.296652	1.00E-50
245126_at	AT2G47460	ATMYB12	pd	AT5G08050,protein_coding	AT5G08050	250563_at	0.227146	1.00E-40
245126_at	AT2G47460	ATMYB12	pd	AT5G05270,protein_coding	AT5G05270	250794_at	0.327239	1.00E-50
245126_at	AT2G47460	ATMYB12	pd	AT5G03555,protein_coding	AT5G03555	250926_at	0.211553	1.00E-30
245126_at	AT2G47460	ATMYB12	pd	CPUORF47	AT5G03190	250955_at	0.208988	1.00E-30
245126_at	AT2G47460	ATMYB12	pd	ATNAP9	AT5G02270	251020_at	0.29817	1.00E-50
245126_at	AT2G47460	ATMYB12	pd	AT3G61220,protein_coding	AT3G61220	251309_at	0.189768	1.00E-30
245126_at	AT2G47460	ATMYB12	pd	AT3G57020,protein_coding	AT3G57020	251658_at	0.220288	1.00E-30
245126_at	AT2G47460	ATMYB12	pd	A11	AT3G55120	251827_at	0.341798	1.00E-60
245126_at	AT2G47460	ATMYB12	pd	AT3G52740,protein_coding	AT3G52740	252010_at	0.356949	1.00E-60
245126_at	AT2G47460	ATMYB12	pd	F3'H	AT3G51240	252123_at	0.403181	1.00E-70
245126_at	AT2G47460	ATMYB12	pd	ATATH6	AT3G47780	252383_at	0.143594	1.00E-20
245126_at	AT2G47460	ATMYB12	pd	SQE3	AT4G37760	253039_at	0.229322	1.00E-40
245126_at	AT2G47460	ATMYB12	pd	AT4G37470,protein_coding	AT4G37470	253053_at	0.243761	1.00E-40
245126_at	AT2G47460	ATMYB12	pd	UGT73B3;UGT73B2	AT4G34131;AT4G34135	253268_s_at	0.225603	1.00E-40
245126_at	AT2G47460	ATMYB12	pd	AT4G33660,protein_coding	AT4G33660	253302_at	0.172806	1.00E-30
245126_at	AT2G47460	ATMYB12	pd	AT4G30470,protein_coding	AT4G30470	253638_at	0.20907	1.00E-30
245126_at	AT2G47460	ATMYB12	pd	FAD4	AT4G27030	253943_at	0.208029	1.00E-30
245126_at	AT2G47460	ATMYB12	pd	ATMSRB6	AT4G04840	255298_at	0.189344	1.00E-30
245126_at	AT2G47460	ATMYB12	pd	ABC1	AT4G01660	255594_at	0.204898	1.00E-30
245126_at	AT2G47460	ATMYB12	pd	ATSAHH2	AT3G23810	257173_at	0.187175	1.00E-30
245126_at	AT2G47460	ATMYB12	pd	AT3G15090,protein_coding	AT3G15090	257212_at	0.183948	1.00E-30
245126_at	AT2G47460	ATMYB12	pd	AT3G24190,protein_coding	AT3G24190	257253_at	0.194706	1.00E-30
245126_at	AT2G47460	ATMYB12	pd	AT3G12955,protein_coding	AT3G12955	257859_at	0.194148	1.00E-30
245126_at	AT2G47460	ATMYB12	pd	UGT84A2	AT3G21560	258167_at	0.297891	1.00E-50
245126_at	AT2G47460	ATMYB12	pd	ELIP	AT3G22840	258321_at	0.302323	1.00E-50
245126_at	AT2G47460	ATMYB12	pd	AOX1A	AT3G22370	258452_at	0.165175	1.00E-20
245126_at	AT2G47460	ATMYB12	pd	AT3G08590,protein_coding	AT3G08590	258679_at	0.16321	1.00E-20
245126_at	AT2G47460	ATMYB12	pd	RCI2B	AT3G05890	258751_at	0.157698	1.00E-20
245126_at	AT2G47460	ATMYB12	pd	PHR1	AT1G12370	259537_at	0.232921	1.00E-40
245126_at	AT2G47460	ATMYB12	pd	AT1G73650,protein_coding	AT1G73650	260072_at	0.192346	1.00E-30
245126_at	AT2G47460	ATMYB12	pd	ATFD1	AT1G10960	260481_at	0.228407	1.00E-40
245126_at	AT2G47460	ATMYB12	pd	AT1G06000,protein_coding	AT1G06000	260955_at	0.327838	1.00E-50
245126_at	AT2G47460	ATMYB12	pd	4CL3	AT1G65060	261907_at	0.302471	1.00E-50
245126_at	AT2G47460	ATMYB12	pd	FTSH1	AT1G50250	262473_at	0.248942	1.00E-40
245126_at	AT2G47460	ATMYB12	pd	ATRHM1	AT1G78570	263134_at	0.241606	1.00E-40
245126_at	AT2G47460	ATMYB12	pd	UGT74D1	AT2G31750	263473_at	0.219334	1.00E-30
245126_at	AT2G47460	ATMYB12	pd	AT2G16365,protein_coding	AT2G16365	263556_at	0.153247	1.00E-20
245126_at	AT2G47460	ATMYB12	pd	AT2G46420,protein_coding	AT2G46420	263787_at	0.20976	1.00E-30
245126_at	AT2G47460	ATMYB12	pd	ATGSTU17	AT1G10370	264436_at	0.218077	1.00E-30
245126_at	AT2G47460	ATMYB12	pd	LPR1	AT1G23010	264752_at	0.271766	1.00E-40
245126_at	AT2G47460	ATMYB12	pd	AT1G60750,protein_coding	AT1G60750	264912_at	0.160318	1.00E-20
245126_at	AT2G47460	ATMYB12	pd	AT1G67360,protein_coding	AT1G67360	264968_at	0.170983	1.00E-30
245126_at	AT2G47460	ATMYB12	pd	AT1G03905,protein_coding	AT1G03905	265093_at	0.228414	1.00E-40
245126_at	AT2G47460	ATMYB12	pd	AT2G22590,protein_coding	AT2G22590	265290_at	0.234095	1.00E-40
245126_at	AT2G47460	ATMYB12	pd	AT2G25530,protein_coding	AT2G25530	265634_at	0.361715	1.00E-60
245126_at	AT2G47460	ATMYB12	pd	AT2G40710,protein_coding;HHP4;AT4G38290,protein_coding	AT2G40710;AT4G37680;AT4G38290	266075_s_at	0.173449	1.00E-30
245126_at	AT2G47460	ATMYB12	pd	SOUL-1	AT2G37970	266097_at	0.223473	1.00E-40
245126_at	AT2G47460	ATMYB12	pd	ADT3	AT2G27820	266257_at	0.207986	1.00E-30
245126_at	AT2G47460	ATMYB12	pd	AT2G23910,protein_coding	AT2G23910	266578_at	0.371981	1.00E-60
245126_at	AT2G47460	ATMYB12	pd	ATMRP2	AT2G34660	267319_at	0.153181	1.00E-20
245126_at	AT2G47460	ATMYB12	pd	AT2G34810,protein_coding	AT2G34810	267425_at	0.185087	1.00E-30
245126_at	AT2G47460	ATMYB12	pd	RPT2	AT2G30520	267517_at	0.168772	1.00E-30
245137_at	AT2G45460	AT2G45460,protein_coding	pd	TSL	AT5G20930	246134_at	0.249409	1.00E-40
245137_at	AT2G45460	AT2G45460,protein_coding	pd	AT1G16680,protein_coding	AT1G16680	246322_at	0.258345	1.00E-40
245137_at	AT2G45460	AT2G45460,protein_coding	pd	ELF9	AT5G16260	246499_at	0.257355	1.00E-40
245137_at	AT2G45460	AT2G45460,protein_coding	pd	MEF1	AT5G52630	248315_at	0.238186	1.00E-40
245137_at	AT2G45460	AT2G45460,protein_coding	pd	AT5G24570,protein_coding	AT5G24570	249750_at	0.230168	1.00E-40
245137_at	AT2G45460	AT2G45460,protein_coding	pd	CRN	AT5G13290	250284_at	0.210981	1.00E-30
245137_at	AT2G45460	AT2G45460,protein_coding	pd	ATRSP31	AT3G61860	251242_at	0.289592	1.00E-50
245137_at	AT2G45460	AT2G45460,protein_coding	pd	AT3G60450,protein_coding	AT3G60450	251370_at	0.216897	1.00E-30
245137_at	AT2G45460	AT2G45460,protein_coding	pd	AT3G49845,protein_coding	AT3G49845	252222_at	0.286172	1.00E-50
245137_at	AT2G45460	AT2G45460,protein_coding	pd	ATMND1	AT4G29170	253733_at	0.23208	1.00E-40
245137_at	AT2G45460	AT2G45460,protein_coding	pd	POLGAMMA2	AT1G50840	256204_at	0.28238	1.00E-50
245137_at	AT2G45460	AT2G45460,protein_coding	pd	AtRLP14	AT1G74180	259901_at	0.188182	1.00E-30
245137_at	AT2G45460	AT2G45460,protein_coding	pd	TRFL3	AT1G17460	261086_at	0.266881	1.00E-40
245137_at	AT2G45460	AT2G45460,protein_coding	pd	AT1G12800,protein_coding	AT1G12800	261206_at	0.199966	1.00E-30
245137_at	AT2G45460	AT2G45460,protein_coding	pd	261811_at_no_match	261811_at_no_match	261811_at	0.252802	1.00E-40
245137_at	AT2G45460	AT2G45460,protein_coding	pd	AT1G79950,protein_coding	AT1G79950	262066_at	0.316551	1.00E-50
245137_at	AT2G45460	AT2G45460,protein_coding	pd	AT2G21385,protein_coding	AT2G21385	263763_at	0.209051	1.00E-30
245137_at	AT2G45460	AT2G45460,protein_coding	pd	AGP2	AT2G22470	264005_at	0.257946	1.00E-40
245137_at	AT2G45460	AT2G45460,protein_coding	pd	AT1G60830,protein_coding;AT1G60900,protein_coding	AT1G60830;AT1G60900	264922_s_at	0.299956	1.00E-50
245137_at	AT2G45460	AT2G45460,protein_coding	pd	AT2G17975,protein_coding	AT2G17975	265815_at	0.222792	1.00E-40
245137_at	AT2G45460	AT2G45460,protein_coding	pd	AT2G25740,protein_coding	AT2G25740	266653_at	0.214526	1.00E-30
245137_at	AT2G45460	AT2G45460,protein_coding	pd	AT2G19930,protein_coding	AT2G19930	266689_at	0.23035	1.00E-40
245137_at	AT2G45460	AT2G45460,protein_coding	pd	AT2G30960,protein_coding	AT2G30960	267197_at	0.215298	1.00E-30
245137_at	AT2G45460	AT2G45460,protein_coding	pd	ATISA1	AT2G39930	267356_at	0.258356	1.00E-40
245138_at	AT2G45190	AFO	pd	AT5G20740,protein_coding	AT5G20740	246002_at	0.34978	1.00E-60
245138_at	AT2G45190	AFO	pd	AT5G28440,transposable_element_gene	AT5G28440	246179_at	0.342878	1.00E-60
245138_at	AT2G45190	AFO	pd	AT5G49260,protein_coding	AT5G49260	248651_at	0.341216	1.00E-60
245138_at	AT2G45190	AFO	pd	ATTPS21	AT5G23960	249760_at	0.344337	1.00E-60
245138_at	AT2G45190	AFO	pd	AT3G50570,protein_coding	AT3G50570	252160_at	0.351686	1.00E-60
245138_at	AT2G45190	AFO	pd	AT3G49450,protein_coding	AT3G49450	252258_at	0.342991	1.00E-60
245138_at	AT2G45190	AFO	pd	AT3G44570,protein_coding	AT3G44570	252641_at	0.34444	1.00E-60
245138_at	AT2G45190	AFO	pd	AT3G43280,protein_coding	AT3G43280	252741_at	0.346639	1.00E-60
245138_at	AT2G45190	AFO	pd	AT3G42060,protein_coding	AT3G42060	252835_at	0.345776	1.00E-60
245138_at	AT2G45190	AFO	pd	AT4G39130,protein_coding	AT4G39130	252914_at	0.344925	1.00E-60
245138_at	AT2G45190	AFO	pd	AT4G18180,protein_coding	AT4G18180	254653_at	0.343428	1.00E-60
245138_at	AT2G45190	AFO	pd	AT1G16760,protein_coding	AT1G16760	255765_at	0.346406	1.00E-60
245138_at	AT2G45190	AFO	pd	DELTA-VPE	AT3G20210	257130_at	0.341498	1.00E-60
245138_at	AT2G45190	AFO	pd	AT3G25200,protein_coding	AT3G25200	257837_at	0.349462	1.00E-60
245138_at	AT2G45190	AFO	pd	AT3G17060,protein_coding	AT3G17060	257886_at	0.341265	1.00E-60
245138_at	AT2G45190	AFO	pd	AT3G22340,transposable_element_gene	AT3G22340	258450_at	0.348769	1.00E-60
245138_at	AT2G45190	AFO	pd	AT1G69100,protein_coding	AT1G69100	259368_at	0.341618	1.00E-60
245138_at	AT2G45190	AFO	pd	AT1G55220,protein_coding	AT1G55220	259654_at	0.349651	1.00E-60
245138_at	AT2G45190	AFO	pd	AT2G09840,protein_coding	AT2G09840	263057_at	0.348104	1.00E-60
245138_at	AT2G45190	AFO	pd	AT1G30740,protein_coding	AT1G30740	263217_at	0.346263	1.00E-60
245138_at	AT2G45190	AFO	pd	263635_at_no_match	263635_at_no_match	263635_at	0.341625	1.00E-60
245138_at	AT2G45190	AFO	pd	TPS10	AT2G24210	265984_at	0.342118	1.00E-60
245138_at	AT2G45190	AFO	pd	267100_at_no_match	267100_at_no_match	267100_at	0.346451	1.00E-60
245138_at	AT2G45190	AFO	pd	AT2G22960,protein_coding	AT2G22960	267253_at	0.346387	1.00E-60
245139_at	AT2G45430	AHL22	pd	PAB4	AT2G23350	245085_at	0.287958	1.00E-50
245139_at	AT2G45430	AHL22	pd	AT2G47610,protein_coding	AT2G47610	245121_at	0.310689	1.00E-50
245139_at	AT2G45430	AHL22	pd	ATKCR1	AT1G67730	245199_at	0.215405	1.00E-30
245139_at	AT2G45430	AHL22	pd	TUA6	AT4G14960	245270_at	0.324741	1.00E-50
245139_at	AT2G45430	AHL22	pd	AT4G17390,protein_coding	AT4G17390	245355_at	0.270851	1.00E-40
245139_at	AT2G45430	AHL22	pd	ATSAHH1	AT4G13940	245356_at	0.319859	1.00E-50
245139_at	AT2G45430	AHL22	pd	AT1G28250,protein_coding	AT1G28250	245665_at	0.268	1.00E-40
245139_at	AT2G45430	AHL22	pd	AtTRS120	AT5G11040	245900_at	0.240313	1.00E-40
245139_at	AT2G45430	AHL22	pd	TUA3;TUA5	AT5G19770;AT5G19780	245915_s_at	0.285354	1.00E-50
245139_at	AT2G45430	AHL22	pd	AT5G19760,protein_coding	AT5G19760	245939_at	0.305306	1.00E-50
245139_at	AT2G45430	AHL22	pd	AT5G19510,protein_coding	AT5G19510	245949_at	0.367045	1.00E-60
245139_at	AT2G45430	AHL22	pd	AT5G21070,protein_coding	AT5G21070	246026_at	0.249624	1.00E-40
245139_at	AT2G45430	AHL22	pd	AT5G28850,protein_coding;AT5G28900,protein_coding	AT5G28850;AT5G28900	246050_s_at	0.262589	1.00E-40
245139_at	AT2G45430	AHL22	pd	AT5G20290,protein_coding	AT5G20290	246068_at	0.306496	1.00E-50
245139_at	AT2G45430	AHL22	pd	AT5G20500,protein_coding	AT5G20500	246092_at	0.327614	1.00E-50
245139_at	AT2G45430	AHL22	pd	AT5G20950,protein_coding	AT5G20950	246184_at	0.308353	1.00E-50
245139_at	AT2G45430	AHL22	pd	AT1G16560,protein_coding	AT1G16560	246320_at	0.321211	1.00E-50
245139_at	AT2G45430	AHL22	pd	GF14_UPSILON	AT5G16050	246489_at	0.270742	1.00E-40
245139_at	AT2G45430	AHL22	pd	AT5G16130,protein_coding	AT5G16130	246503_at	0.293657	1.00E-50
245139_at	AT2G45430	AHL22	pd	GLT1	AT5G16150	246508_at	0.207052	1.00E-30
245139_at	AT2G45430	AHL22	pd	ATVDAC3	AT5G15090	246546_at	0.313117	1.00E-50
245139_at	AT2G45430	AHL22	pd	BCCP2	AT5G15530	246565_at	0.293367	1.00E-50
245139_at	AT2G45430	AHL22	pd	CAC2	AT5G35360	246613_at	0.288706	1.00E-50
245139_at	AT2G45430	AHL22	pd	AT5G27470,protein_coding	AT5G27470	246780_at	0.275479	1.00E-40
245139_at	AT2G45430	AHL22	pd	AT5G26360,protein_coding	AT5G26360	246830_at	0.279658	1.00E-50
245139_at	AT2G45430	AHL22	pd	GAMMA_CA3	AT5G66510	247076_at	0.365062	1.00E-60
245139_at	AT2G45430	AHL22	pd	AT5G64400,protein_coding	AT5G64400	247285_at	0.179493	1.00E-30
245139_at	AT2G45430	AHL22	pd	GAMMA_CAL1	AT5G63510	247330_at	0.280465	1.00E-50
245139_at	AT2G45430	AHL22	pd	ADK1	AT5G63400	247382_at	0.318463	1.00E-50
245139_at	AT2G45430	AHL22	pd	TUB2;TUB3	AT5G62690;AT5G62700	247442_s_at	0.227727	1.00E-40
245139_at	AT2G45430	AHL22	pd	ATCNX1	AT5G61790	247494_at	0.274877	1.00E-40
245139_at	AT2G45430	AHL22	pd	AT5G61170,protein_coding	AT5G61170	247566_at	0.284907	1.00E-50
245139_at	AT2G45430	AHL22	pd	AT1G07920,protein_coding;AT1G07930,protein_coding;AT1G07940,protein_coding;AT5G60390,protein_coding	AT1G07920;AT1G07930;AT1G07940;AT5G60390	247644_s_at	0.272065	1.00E-40
245139_at	AT2G45430	AHL22	pd	AT5G58630,protein_coding	AT5G58630	247773_at	0.195675	1.00E-30
245139_at	AT2G45430	AHL22	pd	AT5G58640,protein_coding	AT5G58640	247787_at	0.265241	1.00E-40
245139_at	AT2G45430	AHL22	pd	eIFiso4G1	AT5G57870	247839_at	0.269361	1.00E-40
245139_at	AT2G45430	AHL22	pd	D6PK	AT5G55910	248034_at	0.220729	1.00E-30
245139_at	AT2G45430	AHL22	pd	AT5G55610,protein_coding	AT5G55610	248068_at	0.269858	1.00E-40
245139_at	AT2G45430	AHL22	pd	CPI1	AT5G50375	248511_at	0.289172	1.00E-50
245139_at	AT2G45430	AHL22	pd	AT5G48760,protein_coding	AT5G48760	248655_at	0.285563	1.00E-50
245139_at	AT2G45430	AHL22	pd	ACAT2	AT5G48230	248690_at	0.228054	1.00E-40
245139_at	AT2G45430	AHL22	pd	FPS1	AT5G47770	248718_at	0.309435	1.00E-50
245139_at	AT2G45430	AHL22	pd	AT5G47030,protein_coding	AT5G47030	248825_at	0.314831	1.00E-50
245139_at	AT2G45430	AHL22	pd	TUB4	AT5G44340	249049_at	0.255099	1.00E-40
245139_at	AT2G45430	AHL22	pd	ADH2	AT5G43940	249077_at	0.169262	1.00E-30
245139_at	AT2G45430	AHL22	pd	AT5G43830,protein_coding	AT5G43830	249121_at	0.203622	1.00E-30
245139_at	AT2G45430	AHL22	pd	AT5G42420,protein_coding	AT5G42420	249220_at	0.256432	1.00E-40
245139_at	AT2G45430	AHL22	pd	AT5G41950,protein_coding	AT5G41950	249236_at	0.25642	1.00E-40
245139_at	AT2G45430	AHL22	pd	AT5G41940,protein_coding	AT5G41940	249281_at	0.252537	1.00E-40
245139_at	AT2G45430	AHL22	pd	AT5G40810,protein_coding	AT5G40810	249324_at	0.268307	1.00E-40
245139_at	AT2G45430	AHL22	pd	ATPHB3	AT5G40770	249344_at	0.261352	1.00E-40
245139_at	AT2G45430	AHL22	pd	AT5G39990,protein_coding	AT5G39990	249437_at	0.304151	1.00E-50
245139_at	AT2G45430	AHL22	pd	OLI7	AT5G39740	249466_at	0.280191	1.00E-50
245139_at	AT2G45430	AHL22	pd	GRF3	AT5G38480	249514_at	0.286507	1.00E-50
245139_at	AT2G45430	AHL22	pd	ACYB-1	AT5G38630	249523_at	0.206683	1.00E-30
245139_at	AT2G45430	AHL22	pd	OXP1	AT5G37830	249585_at	0.23025	1.00E-40
245139_at	AT2G45430	AHL22	pd	CI76	AT5G37510	249627_at	0.259351	1.00E-40
245139_at	AT2G45430	AHL22	pd	AT5G35730,protein_coding	AT5G35730	249717_at	0.260183	1.00E-40
245139_at	AT2G45430	AHL22	pd	EMB2024	AT5G24400	249733_at	0.196468	1.00E-30
245139_at	AT2G45430	AHL22	pd	CLPP2	AT5G23140	249873_at	0.293624	1.00E-50
245139_at	AT2G45430	AHL22	pd	AT5G22440,protein_coding	AT5G22440	249945_at	0.281593	1.00E-50
245139_at	AT2G45430	AHL22	pd	AT5G19090,protein_coding	AT5G19090	249969_at	0.13618	1.00E-20
245139_at	AT2G45430	AHL22	pd	AT5G19130,protein_coding	AT5G19130	249973_at	0.220298	1.00E-30
245139_at	AT2G45430	AHL22	pd	AT5G16300,protein_coding	AT5G16300	250112_at	0.215906	1.00E-30
245139_at	AT2G45430	AHL22	pd	AT5G15200,protein_coding	AT5G15200	250159_at	0.272989	1.00E-40
245139_at	AT2G45430	AHL22	pd	PHT3;1	AT5G14040	250206_at	0.326494	1.00E-50
245139_at	AT2G45430	AHL22	pd	AT5G13880,protein_coding	AT5G13880	250211_at	0.151214	1.00E-20
245139_at	AT2G45430	AHL22	pd	ATP5	AT5G13450	250236_at	0.314907	1.00E-50
245139_at	AT2G45430	AHL22	pd	AT5G11490,protein_coding	AT5G11490	250352_at	0.266517	1.00E-40
245139_at	AT2G45430	AHL22	pd	AT5G11280,protein_coding	AT5G11280	250368_at	0.335727	1.00E-60
245139_at	AT2G45430	AHL22	pd	AT5G11560,protein_coding	AT5G11560	250377_at	0.27086	1.00E-40
245139_at	AT2G45430	AHL22	pd	AT5G11600,protein_coding	AT5G11600	250380_at	0.184996	1.00E-30
245139_at	AT2G45430	AHL22	pd	PAS2	AT5G10480	250428_at	0.329206	1.00E-50
245139_at	AT2G45430	AHL22	pd	EMB3010	AT5G10360	250440_at	0.307147	1.00E-50
245139_at	AT2G45430	AHL22	pd	EMB2107	AT5G09900	250456_at	0.323282	1.00E-50
245139_at	AT2G45430	AHL22	pd	AT5G10160,protein_coding	AT5G10160	250470_at	0.352712	1.00E-60
245139_at	AT2G45430	AHL22	pd	ASK2	AT5G08590	250527_at	0.262792	1.00E-40
245139_at	AT2G45430	AHL22	pd	ATPK3	AT5G08160	250545_at	0.254432	1.00E-40
245139_at	AT2G45430	AHL22	pd	AT5G07960,protein_coding	AT5G07960	250553_at	0.271267	1.00E-40
245139_at	AT2G45430	AHL22	pd	AT5G06660,protein_coding	AT5G06660	250687_at	0.26784	1.00E-40
245139_at	AT2G45430	AHL22	pd	MEE60	AT5G05950	250707_at	0.272939	1.00E-40
245139_at	AT2G45430	AHL22	pd	ATUBC22	AT5G05080	250814_at	0.268327	1.00E-40
245139_at	AT2G45430	AHL22	pd	AT-HSC70-1	AT5G02500	250995_at	0.309115	1.00E-50
245139_at	AT2G45430	AHL22	pd	AT3G62120,protein_coding	AT3G62120	251264_at	0.301589	1.00E-50
245139_at	AT2G45430	AHL22	pd	ATPIP1	AT3G61430	251324_at	0.231193	1.00E-40
245139_at	AT2G45430	AHL22	pd	PBF1	AT3G60820	251337_at	0.330839	1.00E-60
245139_at	AT2G45430	AHL22	pd	ATRBL15	AT3G58460	251533_at	0.176369	1.00E-30
245139_at	AT2G45430	AHL22	pd	LPAT2	AT3G57650	251596_at	0.1799	1.00E-30
245139_at	AT2G45430	AHL22	pd	CYP94D2	AT3G56630	251699_at	0.18822	1.00E-30
245139_at	AT2G45430	AHL22	pd	AT3G56130,protein_coding	AT3G56130	251736_at	0.264698	1.00E-40
245139_at	AT2G45430	AHL22	pd	ATTSC13	AT3G55360	251796_at	0.314352	1.00E-50
245139_at	AT2G45430	AHL22	pd	AT3G53430,protein_coding	AT3G53430	251938_at	0.294371	1.00E-50
245139_at	AT2G45430	AHL22	pd	ABCG37	AT3G53480	251942_at	0.186574	1.00E-30
245139_at	AT2G45430	AHL22	pd	AT3G52140,protein_coding	AT3G52140	252031_at	0.269822	1.00E-40
245139_at	AT2G45430	AHL22	pd	AT3G51520,protein_coding	AT3G51520	252064_at	0.219423	1.00E-30
245139_at	AT2G45430	AHL22	pd	AT3G51010,protein_coding	AT3G51010	252124_at	0.288581	1.00E-50
245139_at	AT2G45430	AHL22	pd	ATMES10	AT3G50440	252168_at	0.204942	1.00E-30
245139_at	AT2G45430	AHL22	pd	ATMAPR3	AT3G48890	252338_at	0.268323	1.00E-40
245139_at	AT2G45430	AHL22	pd	ATVPS29	AT3G47810	252385_at	0.214206	1.00E-30
245139_at	AT2G45430	AHL22	pd	AT3G45310,protein_coding	AT3G45310	252622_at	0.159978	1.00E-20
245139_at	AT2G45430	AHL22	pd	AT4G39880,protein_coding	AT4G39880	252850_at	0.271838	1.00E-40
245139_at	AT2G45430	AHL22	pd	ATMCB1	AT4G38630	252955_at	0.293539	1.00E-50
245139_at	AT2G45430	AHL22	pd	AT4G38200,protein_coding	AT4G38200	253032_at	0.187308	1.00E-30
245139_at	AT2G45430	AHL22	pd	AT4G37830,protein_coding	AT4G37830	253072_at	0.261288	1.00E-40
245139_at	AT2G45430	AHL22	pd	MRPL11	AT4G35490	253138_at	0.291942	1.00E-50
245139_at	AT2G45430	AHL22	pd	PSAT	AT4G35630	253162_at	0.187144	1.00E-30
245139_at	AT2G45430	AHL22	pd	ERG9	AT4G34640	253206_at	0.294171	1.00E-50
245139_at	AT2G45430	AHL22	pd	ATCYP1	AT4G34870	253221_at	0.27529	1.00E-40
245139_at	AT2G45430	AHL22	pd	ATPAB2	AT4G34110	253280_at	0.188475	1.00E-30
245139_at	AT2G45430	AHL22	pd	ATBCA5	AT4G33580	253300_at	0.276809	1.00E-50
245139_at	AT2G45430	AHL22	pd	AGD2	AT4G33680	253308_at	0.274327	1.00E-40
245139_at	AT2G45430	AHL22	pd	ATTIF3K1	AT4G33250	253336_at	0.279243	1.00E-50
245139_at	AT2G45430	AHL22	pd	APM1	AT4G33090	253360_at	0.239233	1.00E-40
245139_at	AT2G45430	AHL22	pd	AT4G32680,protein_coding	AT4G32680	253389_at	0.256531	1.00E-40
245139_at	AT2G45430	AHL22	pd	AT4G32470,protein_coding	AT4G32470	253436_at	0.315703	1.00E-50
245139_at	AT2G45430	AHL22	pd	253460_at_no_match	253460_at_no_match	253460_at	0.286243	1.00E-50
245139_at	AT2G45430	AHL22	pd	PBA1	AT4G31300	253521_at	0.306081	1.00E-50
245139_at	AT2G45430	AHL22	pd	ATCSLC05	AT4G31590	253533_at	0.210685	1.00E-30
245139_at	AT2G45430	AHL22	pd	DER1	AT4G29330	253712_at	0.202794	1.00E-30
245139_at	AT2G45430	AHL22	pd	AT4G29260,protein_coding	AT4G29260	253731_at	0.251182	1.00E-40
245139_at	AT2G45430	AHL22	pd	RPT2a	AT4G29040	253755_at	0.219439	1.00E-30
245139_at	AT2G45430	AHL22	pd	AT4G27880,protein_coding	AT4G27880	253838_at	0.194341	1.00E-30
245139_at	AT2G45430	AHL22	pd	AT4G26550,protein_coding	AT4G26550	253967_at	0.212355	1.00E-30
245139_at	AT2G45430	AHL22	pd	TBL18	AT4G25360	254061_at	0.207338	1.00E-30
245139_at	AT2G45430	AHL22	pd	AT4G24820,protein_coding	AT4G24820	254086_at	0.22454	1.00E-40
245139_at	AT2G45430	AHL22	pd	AR1	AT4G24520	254127_at	0.314981	1.00E-50
245139_at	AT2G45430	AHL22	pd	AT4G24110,protein_coding	AT4G24110	254200_at	0.204653	1.00E-30
245139_at	AT2G45430	AHL22	pd	TUB9	AT4G20890	254446_at	0.197729	1.00E-30
245139_at	AT2G45430	AHL22	pd	HAP6	AT4G21150	254456_at	0.342325	1.00E-60
245139_at	AT2G45430	AHL22	pd	AT4G20150,protein_coding	AT4G20150	254462_at	0.245258	1.00E-40
245139_at	AT2G45430	AHL22	pd	RPL16B;AT5G45775,protein_coding	AT4G18730;AT5G45775	254617_s_at	0.265173	1.00E-40
245139_at	AT2G45430	AHL22	pd	ATGRP2	AT4G13850	254684_at	0.292675	1.00E-50
245139_at	AT2G45430	AHL22	pd	AT4G13170,protein_coding	AT4G13170	254763_at	0.261154	1.00E-40
245139_at	AT2G45430	AHL22	pd	AT4G12650,protein_coding	AT4G12650	254827_at	0.25686	1.00E-40
245139_at	AT2G45430	AHL22	pd	AT4G12590,protein_coding	AT4G12590	254830_at	0.32003	1.00E-50
245139_at	AT2G45430	AHL22	pd	TOPP7	AT4G11240	254923_at	0.266859	1.00E-40
245139_at	AT2G45430	AHL22	pd	AT4G10450,protein_coding	AT4G10450	254980_at	0.265984	1.00E-40
245139_at	AT2G45430	AHL22	pd	ATSPS4F	AT4G10120	255016_at	0.241203	1.00E-40
245139_at	AT2G45430	AHL22	pd	AT4G02580,protein_coding	AT4G02580	255442_at	0.352093	1.00E-60
245139_at	AT2G45430	AHL22	pd	AtSAM2	AT4G01850	255552_at	0.263658	1.00E-40
245139_at	AT2G45430	AHL22	pd	AT4G01810,protein_coding	AT4G01810	255555_at	0.208364	1.00E-30
245139_at	AT2G45430	AHL22	pd	ADNT1	AT4G01100	255570_at	0.290344	1.00E-50
245139_at	AT2G45430	AHL22	pd	AT4G01040,protein_coding	AT4G01040	255603_at	0.205622	1.00E-30
245139_at	AT2G45430	AHL22	pd	BSK3	AT4G00710	255631_at	0.290513	1.00E-50
245139_at	AT2G45430	AHL22	pd	AT4G00810,protein_coding	AT4G00810	255657_at	0.268607	1.00E-40
245139_at	AT2G45430	AHL22	pd	ATRPS13A	AT4G00100	255706_at	0.322885	1.00E-50
245139_at	AT2G45430	AHL22	pd	AT2G40600,protein_coding	AT2G40600	255827_at	0.136031	1.00E-20
245139_at	AT2G45430	AHL22	pd	CVP1	AT1G20330	255885_at	0.269378	1.00E-40
245139_at	AT2G45430	AHL22	pd	AT1G13730,protein_coding	AT1G13730	256070_at	0.281314	1.00E-50
245139_at	AT2G45430	AHL22	pd	ATARCA	AT1G18080	256072_at	0.376838	1.00E-60
245139_at	AT2G45430	AHL22	pd	AT1G51730,protein_coding	AT1G51730	256173_at	0.272498	1.00E-40
245139_at	AT2G45430	AHL22	pd	ATMSD1	AT3G10920	256439_at	0.290856	1.00E-50
245139_at	AT2G45430	AHL22	pd	AT3G18860,protein_coding	AT3G18860	256657_at	0.23626	1.00E-40
245139_at	AT2G45430	AHL22	pd	AT3G20920,protein_coding	AT3G20920	256804_at	0.271936	1.00E-40
245139_at	AT2G45430	AHL22	pd	PKP-ALPHA	AT3G22960	256836_at	0.279648	1.00E-50
245139_at	AT2G45430	AHL22	pd	ATPDIL5-1	AT1G07960	257495_at	0.271678	1.00E-40
245139_at	AT2G45430	AHL22	pd	AT1G12340,protein_coding;AT1G12390,protein_coding	AT1G12340;AT1G12390	257513_s_at	0.253744	1.00E-40
245139_at	AT2G45430	AHL22	pd	AT3G20390,protein_coding	AT3G20390	257674_at	0.234661	1.00E-40
245139_at	AT2G45430	AHL22	pd	YSL6	AT3G27020	257789_at	0.201861	1.00E-30
245139_at	AT2G45430	AHL22	pd	AT3G15940,protein_coding	AT3G15940	257797_at	0.193572	1.00E-30
245139_at	AT2G45430	AHL22	pd	ATL5	AT3G25520	257906_at	0.288324	1.00E-50
245139_at	AT2G45430	AHL22	pd	LAG1	AT3G25540	257913_at	0.269335	1.00E-40
245139_at	AT2G45430	AHL22	pd	CBB1	AT3G19820	257938_at	0.351222	1.00E-60
245139_at	AT2G45430	AHL22	pd	ZTP29	AT3G20870	257988_at	0.175503	1.00E-30
245139_at	AT2G45430	AHL22	pd	AT3G14700,protein_coding	AT3G14700	258117_at	0.238388	1.00E-40
245139_at	AT2G45430	AHL22	pd	EIF4A1	AT3G13920	258210_at	0.347122	1.00E-60
245139_at	AT2G45430	AHL22	pd	AT3G16650,protein_coding	AT3G16650	258380_at	0.14645	1.00E-20
245139_at	AT2G45430	AHL22	pd	GF14_NU	AT3G02520	258489_at	0.34963	1.00E-60
245139_at	AT2G45430	AHL22	pd	AAC1	AT3G08580	258680_at	0.243913	1.00E-40
245139_at	AT2G45430	AHL22	pd	AT3G09800,protein_coding;AT4G08520,protein_coding	AT3G09800;AT4G08520	258710_s_at	0.247424	1.00E-40
245139_at	AT2G45430	AHL22	pd	AT3G07110,protein_coding	AT3G07110	258837_at	0.263644	1.00E-40
245139_at	AT2G45430	AHL22	pd	AT3G07140,protein_coding	AT3G07140	258838_at	0.288303	1.00E-50
245139_at	AT2G45430	AHL22	pd	AT3G08930,protein_coding	AT3G08930	258992_at	0.238854	1.00E-40
245139_at	AT2G45430	AHL22	pd	AT3G09200,protein_coding	AT3G09200	259006_at	0.265516	1.00E-40
245139_at	AT2G45430	AHL22	pd	AT3G07480,protein_coding	AT3G07480	259016_at	0.29528	1.00E-50
245139_at	AT2G45430	AHL22	pd	ATRGP1;ATRGP2	AT3G02230;AT5G15650	259077_s_at	0.259274	1.00E-40
245139_at	AT2G45430	AHL22	pd	ACP	AT3G05020	259095_at	0.276215	1.00E-50
245139_at	AT2G45430	AHL22	pd	AT3G04840,protein_coding	AT3G04840	259096_at	0.296637	1.00E-50
245139_at	AT2G45430	AHL22	pd	AT3G10220,protein_coding	AT3G10220	259141_at	0.301052	1.00E-50
245139_at	AT2G45430	AHL22	pd	AT3G11630,protein_coding	AT3G11630	259237_at	0.323007	1.00E-50
245139_at	AT2G45430	AHL22	pd	AT3G07680,protein_coding	AT3G07680	259256_at	0.269975	1.00E-40
245139_at	AT2G45430	AHL22	pd	ATVDAC1	AT3G01280	259270_at	0.327015	1.00E-50
245139_at	AT2G45430	AHL22	pd	PP2AA3	AT1G13320	259407_at	0.25616	1.00E-40
245139_at	AT2G45430	AHL22	pd	AT1G18910,protein_coding	AT1G18910	259472_at	0.144305	1.00E-20
245139_at	AT2G45430	AHL22	pd	AT1G42960,protein_coding	AT1G42960	259627_at	0.317708	1.00E-50
245139_at	AT2G45430	AHL22	pd	AT1G63110,protein_coding	AT1G63110	259687_at	0.231856	1.00E-40
245139_at	AT2G45430	AHL22	pd	PBC2	AT1G77440	259712_at	0.292879	1.00E-50
245139_at	AT2G45430	AHL22	pd	ATTIM23-2	AT1G72750	259890_at	0.310986	1.00E-50
245139_at	AT2G45430	AHL22	pd	IAR1	AT1G68100	260003_at	0.257676	1.00E-40
245139_at	AT2G45430	AHL22	pd	NRP1	AT1G74560	260235_at	0.276293	1.00E-50
245139_at	AT2G45430	AHL22	pd	AP40	AT1G72370	260426_at	0.324414	1.00E-50
245139_at	AT2G45430	AHL22	pd	ACT8	AT1G49240	260765_at	0.282427	1.00E-50
245139_at	AT2G45430	AHL22	pd	AERD2	AT1G29330	260897_at	0.242316	1.00E-40
245139_at	AT2G45430	AHL22	pd	TOR2	AT1G04820	261129_at	0.319845	1.00E-50
245139_at	AT2G45430	AHL22	pd	HYD1	AT1G20050	261228_at	0.319417	1.00E-50
245139_at	AT2G45430	AHL22	pd	ATELF5A-2	AT1G26630	261270_at	0.269216	1.00E-40
245139_at	AT2G45430	AHL22	pd	AT1G33230,protein_coding	AT1G33230	261566_at	0.272562	1.00E-40
245139_at	AT2G45430	AHL22	pd	PDH-E1_ALPHA	AT1G01090	261583_at	0.217312	1.00E-30
245139_at	AT2G45430	AHL22	pd	AT1G49580,protein_coding	AT1G49580	261605_at	0.245724	1.00E-40
245139_at	AT2G45430	AHL22	pd	TUA2	AT1G50010	261639_at	0.333792	1.00E-60
245139_at	AT2G45430	AHL22	pd	cICDH	AT1G65930	261920_at	0.211352	1.00E-30
245139_at	AT2G45430	AHL22	pd	ATCOX6B2	AT1G22450	261939_at	0.2833	1.00E-50
245139_at	AT2G45430	AHL22	pd	CINV1	AT1G35580	262038_at	0.235722	1.00E-40
245139_at	AT2G45430	AHL22	pd	emb2386	AT1G02780	262117_at	0.284898	1.00E-50
245139_at	AT2G45430	AHL22	pd	emb1273	AT1G49510	262394_at	0.223511	1.00E-40
245139_at	AT2G45430	AHL22	pd	PBC1	AT1G21720	262497_at	0.307065	1.00E-50
245139_at	AT2G45430	AHL22	pd	ATPDI5	AT1G21750	262504_at	0.321812	1.00E-50
245139_at	AT2G45430	AHL22	pd	ATRBP45B	AT1G11650	262824_at	0.244384	1.00E-40
245139_at	AT2G45430	AHL22	pd	AT1G14670,protein_coding	AT1G14670	262846_at	0.241315	1.00E-40
245139_at	AT2G45430	AHL22	pd	AtXRN3	AT1G75660	262923_at	0.285414	1.00E-50
245139_at	AT2G45430	AHL22	pd	AT2G31440,protein_coding	AT2G31440	263247_at	0.214286	1.00E-30
245139_at	AT2G45430	AHL22	pd	AT2G22230,protein_coding	AT2G22230	263432_at	0.307503	1.00E-50
245139_at	AT2G45430	AHL22	pd	AT2G11910,protein_coding	AT2G11910	263636_at	0.283735	1.00E-50
245139_at	AT2G45430	AHL22	pd	RPS15	AT1G04270	263667_at	0.278571	1.00E-50
245139_at	AT2G45430	AHL22	pd	AT1G26850,protein_coding	AT1G26850	263692_at	0.266014	1.00E-40
245139_at	AT2G45430	AHL22	pd	MGP1	AT2G21870	263874_at	0.301709	1.00E-50
245139_at	AT2G45430	AHL22	pd	ENO2	AT2G36530	263924_at	0.201497	1.00E-30
245139_at	AT2G45430	AHL22	pd	PDTPI	AT2G21170	264018_at	0.312644	1.00E-50
245139_at	AT2G45430	AHL22	pd	AT2G21160,protein_coding	AT2G21160	264020_at	0.261129	1.00E-40
245139_at	AT2G45430	AHL22	pd	AT1G16700,protein_coding;AT1G79010,protein_coding	AT1G16700;AT1G79010	264097_s_at	0.297779	1.00E-50
245139_at	AT2G45430	AHL22	pd	AT1G79210,protein_coding	AT1G79210	264140_at	0.306231	1.00E-50
245139_at	AT2G45430	AHL22	pd	AT1G79090,protein_coding	AT1G79090	264141_at	0.274169	1.00E-40
245139_at	AT2G45430	AHL22	pd	mtACP2	AT1G65290	264162_at	0.26569	1.00E-40
245139_at	AT2G45430	AHL22	pd	AT1G67430,protein_coding	AT1G67430	264233_at	0.282432	1.00E-50
245139_at	AT2G45430	AHL22	pd	AtVHP2;1	AT1G78920	264249_at	0.23607	1.00E-40
245139_at	AT2G45430	AHL22	pd	AtCRT1b	AT1G09210	264260_at	0.297422	1.00E-50
245139_at	AT2G45430	AHL22	pd	EIF2_GAMMA	AT1G04170	264327_at	0.268459	1.00E-40
245139_at	AT2G45430	AHL22	pd	AT1G03220,protein_coding;AT1G03230,protein_coding	AT1G03220;AT1G03230	264365_s_at	0.194666	1.00E-30
245139_at	AT2G45430	AHL22	pd	AtSDF2	AT2G25110	264382_at	0.249428	1.00E-40
245139_at	AT2G45430	AHL22	pd	AT1G61790,protein_coding	AT1G61790	264428_at	0.317889	1.00E-50
245139_at	AT2G45430	AHL22	pd	AT1G27400,protein_coding	AT1G27400	264438_at	0.277936	1.00E-50
245139_at	AT2G45430	AHL22	pd	GLP5	AT1G09560	264506_at	0.224869	1.00E-40
245139_at	AT2G45430	AHL22	pd	RCI3	AT1G05260	264577_at	0.2233	1.00E-40
245139_at	AT2G45430	AHL22	pd	ATPHB2	AT1G03860	265037_at	0.283498	1.00E-50
245139_at	AT2G45430	AHL22	pd	AT1G51980,protein_coding	AT1G51980	265056_at	0.309985	1.00E-50
245139_at	AT2G45430	AHL22	pd	KAS_III	AT1G62640	265120_at	0.228963	1.00E-40
245139_at	AT2G45430	AHL22	pd	AT1G51160,protein_coding	AT1G51160	265148_at	0.26749	1.00E-40
245139_at	AT2G45430	AHL22	pd	AT2G20360,protein_coding	AT2G20360	265286_at	0.248091	1.00E-40
245139_at	AT2G45430	AHL22	pd	PIP2;2;PIP2;3	AT2G37170;AT2G37180	265444_s_at	0.2532	1.00E-40
245139_at	AT2G45430	AHL22	pd	AT2G25520,protein_coding	AT2G25520	265617_at	0.266714	1.00E-40
245139_at	AT2G45430	AHL22	pd	AT2G07360,protein_coding	AT2G07360	265778_at	0.26685	1.00E-40
245139_at	AT2G45430	AHL22	pd	AT2G18600,protein_coding	AT2G18600	265926_at	0.173844	1.00E-30
245139_at	AT2G45430	AHL22	pd	ATRPS5B;AML1	AT2G37270;AT3G11940	265963_s_at	0.268455	1.00E-40
245139_at	AT2G45430	AHL22	pd	ENR1	AT2G05990	266035_at	0.344469	1.00E-60
245139_at	AT2G45430	AHL22	pd	AT2G32380,protein_coding	AT2G32380	266334_at	0.276414	1.00E-50
245139_at	AT2G45430	AHL22	pd	ARA-4	AT2G43130	266394_at	0.287382	1.00E-50
245139_at	AT2G45430	AHL22	pd	AT2G43090,protein_coding	AT2G43090	266451_at	0.32531	1.00E-50
245139_at	AT2G45430	AHL22	pd	PIP2;8;PIP2;7	AT2G16850;AT4G35100	266533_s_at	0.169602	1.00E-30
245139_at	AT2G45430	AHL22	pd	MEE29	AT2G35340	266627_at	0.170327	1.00E-30
245139_at	AT2G45430	AHL22	pd	AT2G26900,protein_coding	AT2G26900	266857_at	0.29256	1.00E-50
245139_at	AT2G45430	AHL22	pd	AtGLDP2	AT2G26080	266892_at	0.222674	1.00E-40
245139_at	AT2G45430	AHL22	pd	AT2G34590,protein_coding	AT2G34590	266904_at	0.33341	1.00E-60
245139_at	AT2G45430	AHL22	pd	AT2G18980,protein_coding	AT2G18980	266941_at	0.20912	1.00E-30
245139_at	AT2G45430	AHL22	pd	AT2G34480,protein_coding	AT2G34480	267007_at	0.284852	1.00E-50
245139_at	AT2G45430	AHL22	pd	ATAMPD	AT2G38280	267095_at	0.269239	1.00E-40
245139_at	AT2G45430	AHL22	pd	AT2G44065,protein_coding	AT2G44065	267211_at	0.294452	1.00E-50
245139_at	AT2G45430	AHL22	pd	AT2G30050,protein_coding	AT2G30050	267277_at	0.313224	1.00E-50
245139_at	AT2G45430	AHL22	pd	AT2G19080,protein_coding	AT2G19080	267442_at	0.265385	1.00E-40
245140_at	AT2G45420	LBD18	pd	AT4G17560,protein_coding	AT4G17560	245357_at	0.212832	1.00E-30
245140_at	AT2G45420	LBD18	pd	AT1G31730,protein_coding	AT1G31730	246634_at	0.195581	1.00E-30
245140_at	AT2G45420	LBD18	pd	AT5G60720,protein_coding	AT5G60720	247590_at	0.219685	1.00E-30
245140_at	AT2G45420	LBD18	pd	AT5G39090,protein_coding	AT5G39090	249489_at	0.137467	1.00E-20
245140_at	AT2G45420	LBD18	pd	AT5G37310,protein_coding	AT5G37310	249608_at	0.170154	1.00E-30
245140_at	AT2G45420	LBD18	pd	ATTIC40	AT5G16620	250080_at	0.179802	1.00E-30
245140_at	AT2G45420	LBD18	pd	AT3G62160,protein_coding	AT3G62160	251249_at	0.210863	1.00E-30
245140_at	AT2G45420	LBD18	pd	ATTSC13	AT3G55360	251796_at	0.175667	1.00E-30
245140_at	AT2G45420	LBD18	pd	CDC2	AT3G48750	252337_at	0.182245	1.00E-30
245140_at	AT2G45420	LBD18	pd	AT4G35930,protein_coding	AT4G35930	253110_at	0.154201	1.00E-20
245140_at	AT2G45420	LBD18	pd	CDEF1	AT4G30140	253660_at	0.198578	1.00E-30
245140_at	AT2G45420	LBD18	pd	ATSPS4F	AT4G10120	255016_at	0.166623	1.00E-20
245140_at	AT2G45420	LBD18	pd	ATMES17	AT3G10870	258769_at	0.157651	1.00E-20
245140_at	AT2G45420	LBD18	pd	AT3G01820,protein_coding	AT3G01820	258998_at	0.181866	1.00E-30
245140_at	AT2G45420	LBD18	pd	AT1G70500,protein_coding	AT1G70500	260333_at	0.236637	1.00E-40
245140_at	AT2G45420	LBD18	pd	UBP1A	AT1G54080	263160_at	0.175205	1.00E-30
245140_at	AT2G45420	LBD18	pd	ATPI4K_GAMMA_7	AT2G03890	263333_at	0.18449	1.00E-30
245140_at	AT2G45420	LBD18	pd	AtMAPR2;AT2G24945,protein_coding	AT2G24940;AT2G24945	263534_at	0.22765	1.00E-40
245140_at	AT2G45420	LBD18	pd	emb2394	AT1G05190	264575_at	0.180565	1.00E-30
245140_at	AT2G45420	LBD18	pd	AT1G51170,protein_coding	AT1G51170	265144_at	0.13455	1.00E-20
245140_at	AT2G45420	LBD18	pd	AT2G44210,protein_coding	AT2G44210	267367_at	0.196631	1.00E-30
245140_at	AT2G45420	LBD18	pd	AT2G30550,protein_coding	AT2G30550	267496_at	0.19064	1.00E-30
245149_at	AT2G47620	ATSWI3A	pd	AT5G60030,protein_coding	AT5G60030	247649_at	0.291828	1.00E-50
245149_at	AT2G47620	ATSWI3A	pd	TGH	AT5G23080	249870_at	0.2533	1.00E-40
245149_at	AT2G47620	ATSWI3A	pd	AT1G02420,protein_coding	AT1G02420	259414_at	0.173679	1.00E-30
245149_at	AT2G47620	ATSWI3A	pd	AT1G55930,protein_coding	AT1G55930	260598_at	0.276341	1.00E-50
245149_at	AT2G47620	ATSWI3A	pd	ATCTL1	AT1G05850	261279_at	0.247983	1.00E-40
245149_at	AT2G47620	ATSWI3A	pd	SMP1	AT1G65660	264633_at	0.248369	1.00E-40
245149_at	AT2G47620	ATSWI3A	pd	AT2G40650,protein_coding	AT2G40650	266055_at	0.287197	1.00E-50
245149_at	AT2G47620	ATSWI3A	pd	BRIZ1	AT2G42160	267632_at	0.180816	1.00E-30
245173_at	AT2G47520	HRE2	pd	AT4G17260,protein_coding	AT4G17260	245324_at	0.369481	1.00E-60
245173_at	AT2G47520	HRE2	pd	EXL7	AT1G35140	245757_at	0.295453	1.00E-50
245173_at	AT2G47520	HRE2	pd	AT5G20700,protein_coding	AT5G20700	245993_at	0.257681	1.00E-40
245173_at	AT2G47520	HRE2	pd	AT1G31710,protein_coding	AT1G31710	246601_at	0.257945	1.00E-40
245173_at	AT2G47520	HRE2	pd	AT5G66985,protein_coding	AT5G66985	247024_at	0.33742	1.00E-60
245173_at	AT2G47520	HRE2	pd	ATCMPG2	AT5G64660	247240_at	0.255319	1.00E-40
245173_at	AT2G47520	HRE2	pd	SRO5	AT5G62520	247431_at	0.389189	1.00E-70
245173_at	AT2G47520	HRE2	pd	HAP8	AT5G56250	248006_at	0.136921	1.00E-20
245173_at	AT2G47520	HRE2	pd	AFB5	AT5G49980	248557_at	0.243964	1.00E-40
245173_at	AT2G47520	HRE2	pd	ATCBL9	AT5G47100	248827_at	0.198253	1.00E-30
245173_at	AT2G47520	HRE2	pd	ATPT1;APT1	AT5G43350;AT5G43370	249152_s_at	0.267053	1.00E-40
245173_at	AT2G47520	HRE2	pd	AT5G15120,protein_coding	AT5G15120	250152_at	0.387467	1.00E-70
245173_at	AT2G47520	HRE2	pd	AT5G10040,protein_coding	AT5G10040	250464_at	0.429747	1.00E-70
245173_at	AT2G47520	HRE2	pd	ATPIP1	AT3G61430	251324_at	0.246693	1.00E-40
245173_at	AT2G47520	HRE2	pd	AT3G53100,protein_coding	AT3G53100	251968_at	0.275417	1.00E-40
245173_at	AT2G47520	HRE2	pd	AT3G48140,protein_coding	AT3G48140	252348_at	0.248948	1.00E-40
245173_at	AT2G47520	HRE2	pd	AT3G45710,protein_coding	AT3G45710	252537_at	0.259077	1.00E-40
245173_at	AT2G47520	HRE2	pd	ATSUS4	AT3G43190	252746_at	0.384138	1.00E-60
245173_at	AT2G47520	HRE2	pd	SNRK2-7	AT4G40010	252872_at	0.201914	1.00E-30
245173_at	AT2G47520	HRE2	pd	CYP81D8	AT4G37370	253046_at	0.271581	1.00E-40
245173_at	AT2G47520	HRE2	pd	AT4G37710,protein_coding	AT4G37710	253060_at	0.259644	1.00E-40
245173_at	AT2G47520	HRE2	pd	AT4G33070,protein_coding	AT4G33070	253416_at	0.382015	1.00E-60
245173_at	AT2G47520	HRE2	pd	XTH23	AT4G25810	254042_at	0.255445	1.00E-40
245173_at	AT2G47520	HRE2	pd	AT4G24110,protein_coding	AT4G24110	254200_at	0.564903	1.00E-100
245173_at	AT2G47520	HRE2	pd	AT4G11350,protein_coding	AT4G11350	254917_at	0.256129	1.00E-40
245173_at	AT2G47520	HRE2	pd	ATMSRB5	AT4G04830	255302_at	0.277903	1.00E-50
245173_at	AT2G47520	HRE2	pd	AT4G10270,protein_coding	AT4G10270	255807_at	0.340276	1.00E-60
245173_at	AT2G47520	HRE2	pd	AT4G10280,protein_coding	AT4G10280	255808_at	0.266149	1.00E-40
245173_at	AT2G47520	HRE2	pd	AT1G16880,protein_coding	AT1G16880	256115_at	0.314618	1.00E-50
245173_at	AT2G47520	HRE2	pd	AT1G16840,protein_coding	AT1G16840	256117_at	0.192195	1.00E-30
245173_at	AT2G47520	HRE2	pd	AT3G13620,protein_coding	AT3G13620	256650_at	0.210614	1.00E-30
245173_at	AT2G47520	HRE2	pd	ATCCX3	AT3G14070	257011_at	0.206268	1.00E-30
245173_at	AT2G47520	HRE2	pd	PUX1	AT3G27310	257152_at	0.179126	1.00E-30
245173_at	AT2G47520	HRE2	pd	AT3G23170,protein_coding	AT3G23170	257925_at	0.31902	1.00E-50
245173_at	AT2G47520	HRE2	pd	RAD23-3	AT3G02540	258499_at	0.231954	1.00E-40
245173_at	AT2G47520	HRE2	pd	AtPP2-A11	AT1G63090	259685_at	0.329903	1.00E-50
245173_at	AT2G47520	HRE2	pd	CML38	AT1G76650	259879_at	0.350714	1.00E-60
245173_at	AT2G47520	HRE2	pd	AT2G41730,protein_coding	AT2G41730	260522_x_at	0.263615	1.00E-40
245173_at	AT2G47520	HRE2	pd	AT1G53540,protein_coding	AT1G53540	260978_at	0.271558	1.00E-40
245173_at	AT2G47520	HRE2	pd	AT1G80000,protein_coding	AT1G80000	262063_at	0.278016	1.00E-50
245173_at	AT2G47520	HRE2	pd	MLP34	AT1G70850	262260_at	0.302084	1.00E-50
245173_at	AT2G47520	HRE2	pd	AT1G70880,protein_coding	AT1G70880	262301_at	0.248753	1.00E-40
245173_at	AT2G47520	HRE2	pd	MLP43	AT1G70890	262304_at	0.258685	1.00E-40
245173_at	AT2G47520	HRE2	pd	AT1G07400,protein_coding;AT1G59860,protein_coding	AT1G07400;AT1G59860	262911_s_at	0.319685	1.00E-50
245173_at	AT2G47520	HRE2	pd	AT2G18190,protein_coding	AT2G18190	263061_at	0.239698	1.00E-40
245173_at	AT2G47520	HRE2	pd	AT1G54050,protein_coding	AT1G54050	263150_at	0.264907	1.00E-40
245173_at	AT2G47520	HRE2	pd	AT2G04050,protein_coding	AT2G04050	263402_at	0.219913	1.00E-30
245173_at	AT2G47520	HRE2	pd	AT2G21640,protein_coding	AT2G21640	263515_at	0.232981	1.00E-40
245173_at	AT2G47520	HRE2	pd	AT2G36950,protein_coding	AT2G36950	263866_at	0.259951	1.00E-40
245173_at	AT2G47520	HRE2	pd	NTF2A	AT1G27310	264446_at	0.25558	1.00E-40
245173_at	AT2G47520	HRE2	pd	AT1G77150,protein_coding;AT1G77170,protein_coding	AT1G77150;AT1G77170	264475_s_at	0.286987	1.00E-50
245173_at	AT2G47520	HRE2	pd	AT2G17850,protein_coding	AT2G17850	264846_at	0.356744	1.00E-60
245173_at	AT2G47520	HRE2	pd	ADH	AT1G77120	264953_at	0.389898	1.00E-70
245173_at	AT2G47520	HRE2	pd	GAD3;GAD4	AT2G02000;AT2G02010	265221_s_at	0.263719	1.00E-40
245173_at	AT2G47520	HRE2	pd	AT2G20230,protein_coding	AT2G20230	265284_at	0.273688	1.00E-40
245173_at	AT2G47520	HRE2	pd	ATPI4K_GAMMA_4	AT2G46500	265461_at	0.25464	1.00E-40
245173_at	AT2G47520	HRE2	pd	MLP329	AT2G01530	266330_at	0.307835	1.00E-50
245173_at	AT2G47520	HRE2	pd	AT2G47720,protein_coding;ATGSTF5	AT2G47720;AT2G47730	266502_at	0.315638	1.00E-50
245173_at	AT2G47520	HRE2	pd	AT2G29870,protein_coding;NIP2;1	AT2G29870;AT2G34390	267024_s_at	0.379609	1.00E-60
245183_at	AT5G12440	AT5G12440,protein_coding	pd	ATGCP4	AT3G53760	251907_at	0.179015	1.00E-30
245183_at	AT5G12440	AT5G12440,protein_coding	pd	CHR35	AT2G16390	263600_at	0.177937	1.00E-30
245186_at	AT1G67710	ARR11	pd	AT4G14600,protein_coding	AT4G14600	245312_at	0.210058	1.00E-30
245186_at	AT1G67710	ARR11	pd	NAMT1	AT5G04370	245713_at	0.297306	1.00E-50
245186_at	AT1G67710	ARR11	pd	AT5G49660,protein_coding	AT5G49660	248590_at	0.538071	1.00E-90
245186_at	AT1G67710	ARR11	pd	LAX1	AT5G01240	251133_at	0.418133	1.00E-70
245186_at	AT1G67710	ARR11	pd	ATNUDT10	AT4G25434	254069_at	0.274344	1.00E-40
245186_at	AT1G67710	ARR11	pd	254766_at_no_match	254766_at_no_match	254766_at	0.392723	1.00E-70
245186_at	AT1G67710	ARR11	pd	CYP71A19;CYP71A20	AT4G13290;AT4G13310	254767_s_at	0.423173	1.00E-70
245186_at	AT1G67710	ARR11	pd	AT2G34080,protein_coding	AT2G34080	256714_at	0.199468	1.00E-30
245186_at	AT1G67710	ARR11	pd	AT3G05640,protein_coding	AT3G05640	258901_at	0.25082	1.00E-40
245186_at	AT1G67710	ARR11	pd	ATEXO70D1	AT1G72470	260423_at	0.353603	1.00E-60
245186_at	AT1G67710	ARR11	pd	AT1G28570,protein_coding	AT1G28570	262736_at	0.335049	1.00E-60
245186_at	AT1G67710	ARR11	pd	AT2G38800,protein_coding	AT2G38800	263296_at	0.485178	1.00E-80
245186_at	AT1G67710	ARR11	pd	AT2G20550,protein_coding	AT2G20550	263365_at	0.457113	1.00E-80
245186_at	AT1G67710	ARR11	pd	AT2G21560,protein_coding	AT2G21560	263545_at	0.470891	1.00E-80
245192_at	AT1G67780	AT1G67780,protein_coding	pd	AT1G25260,protein_coding	AT1G25260	245639_at	0.208861	1.00E-30
245192_at	AT1G67780	AT1G67780,protein_coding	pd	GNL2	AT5G19610	245958_at	0.292227	1.00E-50
245192_at	AT1G67780	AT1G67780,protein_coding	pd	AT5G20290,protein_coding	AT5G20290	246068_at	0.204774	1.00E-30
245192_at	AT1G67780	AT1G67780,protein_coding	pd	AT3G61520,protein_coding;AT5G28370,protein_coding;AT5G28460,protein_coding	AT3G61520;AT5G28370;AT5G28460	246173_s_at	0.216935	1.00E-30
245192_at	AT1G67780	AT1G67780,protein_coding	pd	AT5G33300,protein_coding	AT5G33300	246683_at	0.207196	1.00E-30
245192_at	AT1G67780	AT1G67780,protein_coding	pd	EMB161	AT5G27740	246738_at	0.203452	1.00E-30
245192_at	AT1G67780	AT1G67780,protein_coding	pd	AT5G27770,protein_coding	AT5G27770	246745_at	0.209	1.00E-30
245192_at	AT1G67780	AT1G67780,protein_coding	pd	AT5G27850,protein_coding	AT5G27850	246758_at	0.209145	1.00E-30
245192_at	AT1G67780	AT1G67780,protein_coding	pd	PKP-BETA1	AT5G52920	248283_at	0.207968	1.00E-30
245192_at	AT1G67780	AT1G67780,protein_coding	pd	OLI7	AT5G39740	249466_at	0.229817	1.00E-40
245192_at	AT1G67780	AT1G67780,protein_coding	pd	AT5G36930,protein_coding	AT5G36930	249639_at	0.304842	1.00E-50
245192_at	AT1G67780	AT1G67780,protein_coding	pd	AT5G14520,protein_coding	AT5G14520	250192_at	0.23636	1.00E-40
245192_at	AT1G67780	AT1G67780,protein_coding	pd	AT5G11170,protein_coding;AT5G11200,protein_coding	AT5G11170;AT5G11200	250367_s_at	0.195286	1.00E-30
245192_at	AT1G67780	AT1G67780,protein_coding	pd	EMB3010	AT5G10360	250440_at	0.237707	1.00E-40
245192_at	AT1G67780	AT1G67780,protein_coding	pd	GSTL3	AT5G02790	250967_at	0.225239	1.00E-40
245192_at	AT1G67780	AT1G67780,protein_coding	pd	AT5G02870,protein_coding	AT5G02870	250973_at	0.199737	1.00E-30
245192_at	AT1G67780	AT1G67780,protein_coding	pd	NRPA1	AT3G57660	251593_at	0.207875	1.00E-30
245192_at	AT1G67780	AT1G67780,protein_coding	pd	AT3G55160,protein_coding	AT3G55160	251833_at	0.246705	1.00E-40
245192_at	AT1G67780	AT1G67780,protein_coding	pd	RPS15AD	AT3G46040	252566_at	0.209233	1.00E-30
245192_at	AT1G67780	AT1G67780,protein_coding	pd	AT4G39530,protein_coding	AT4G39530	252899_at	0.181582	1.00E-30
245192_at	AT1G67780	AT1G67780,protein_coding	pd	AT4G35850,protein_coding	AT4G35850	253116_at	0.208123	1.00E-30
245192_at	AT1G67780	AT1G67780,protein_coding	pd	AT4G34670,protein_coding	AT4G34670	253248_at	0.206086	1.00E-30
245192_at	AT1G67780	AT1G67780,protein_coding	pd	AT4G30130,protein_coding	AT4G30130	253661_at	0.26667	1.00E-40
245192_at	AT1G67780	AT1G67780,protein_coding	pd	AT4G27090,protein_coding	AT4G27090	253901_at	0.202831	1.00E-30
245192_at	AT1G67780	AT1G67780,protein_coding	pd	AT4G21820,protein_coding	AT4G21820	254379_at	0.233066	1.00E-40
245192_at	AT1G67780	AT1G67780,protein_coding	pd	ATPP2-A1	AT4G19840	254551_at	0.207531	1.00E-30
245192_at	AT1G67780	AT1G67780,protein_coding	pd	AT4G13530,protein_coding	AT4G13530	254722_at	0.208082	1.00E-30
245192_at	AT1G67780	AT1G67780,protein_coding	pd	AT1G34030,protein_coding	AT1G34030	255977_at	0.208868	1.00E-30
245192_at	AT1G67780	AT1G67780,protein_coding	pd	PGL1	AT1G13700	256098_at	0.193058	1.00E-30
245192_at	AT1G67780	AT1G67780,protein_coding	pd	256101_at_no_match	256101_at_no_match	256101_at	0.306015	1.00E-50
245192_at	AT1G67780	AT1G67780,protein_coding	pd	AT3G12460,protein_coding	AT3G12460	256259_at	0.290317	1.00E-50
245192_at	AT1G67780	AT1G67780,protein_coding	pd	AT3G31310,transposable_element_gene	AT3G31310	256549_at	0.292369	1.00E-50
245192_at	AT1G67780	AT1G67780,protein_coding	pd	AT3G29430,protein_coding	AT3G29430	256738_at	0.227307	1.00E-40
245192_at	AT1G67780	AT1G67780,protein_coding	pd	AT1G63190,protein_coding	AT1G63190	257509_at	0.292076	1.00E-50
245192_at	AT1G67780	AT1G67780,protein_coding	pd	ATL5	AT3G25520	257906_at	0.20537	1.00E-30
245192_at	AT1G67780	AT1G67780,protein_coding	pd	AT3G22790,protein_coding	AT3G22790	258341_at	0.208123	1.00E-30
245192_at	AT1G67780	AT1G67780,protein_coding	pd	AT3G14330,protein_coding	AT3G14330	258355_at	0.171615	1.00E-30
245192_at	AT1G67780	AT1G67780,protein_coding	pd	AT3G11830,protein_coding	AT3G11830	258776_at	0.206937	1.00E-30
245192_at	AT1G67780	AT1G67780,protein_coding	pd	GYRB1;GYRB2	AT3G10270;AT5G04130	259138_s_at	0.206285	1.00E-30
245192_at	AT1G67780	AT1G67780,protein_coding	pd	AT3G03670,protein_coding	AT3G03670	259197_at	0.293321	1.00E-50
245192_at	AT1G67780	AT1G67780,protein_coding	pd	MPPalpha	AT3G16480	259326_at	0.208149	1.00E-30
245192_at	AT1G67780	AT1G67780,protein_coding	pd	AT1G66250,protein_coding	AT1G66250	259823_at	0.207017	1.00E-30
245192_at	AT1G67780	AT1G67780,protein_coding	pd	SS2	AT1G74020	260391_at	0.184024	1.00E-30
245192_at	AT1G67780	AT1G67780,protein_coding	pd	260463_at_no_match	260463_at_no_match	260463_at	0.19984	1.00E-30
245192_at	AT1G67780	AT1G67780,protein_coding	pd	PAB8	AT1G49760	261614_at	0.207911	1.00E-30
245192_at	AT1G67780	AT1G67780,protein_coding	pd	emb2386	AT1G02780	262117_at	0.207759	1.00E-30
245192_at	AT1G67780	AT1G67780,protein_coding	pd	AT2G25210,protein_coding	AT2G25210	263585_at	0.214123	1.00E-30
245192_at	AT1G67780	AT1G67780,protein_coding	pd	THY-1;THY-2	AT2G16370;AT4G34570	263601_s_at	0.202422	1.00E-30
245192_at	AT1G67780	AT1G67780,protein_coding	pd	ATSK1	AT2G21940	263897_at	0.218732	1.00E-30
245192_at	AT1G67780	AT1G67780,protein_coding	pd	PPR336	AT1G61870	264286_at	0.21658	1.00E-30
245192_at	AT1G67780	AT1G67780,protein_coding	pd	AT1G04650,protein_coding	AT1G04650	264604_at	0.117992	1.00E-20
245192_at	AT1G67780	AT1G67780,protein_coding	pd	AT1G61450,protein_coding	AT1G61450	264763_at	0.29199	1.00E-50
245192_at	AT1G67780	AT1G67780,protein_coding	pd	AT2G01250,protein_coding	AT2G01250	265736_at	0.209251	1.00E-30
245192_at	AT1G67780	AT1G67780,protein_coding	pd	LOJ	AT2G39230	267011_at	0.166196	1.00E-20
245192_at	AT1G67780	AT1G67780,protein_coding	pd	ATMEPCT	AT2G02500	267220_at	0.199103	1.00E-30
245207_at	AT5G12310	AT5G12310,protein_coding	pd	AT5G56980,protein_coding	AT5G56980	247933_at	0.133451	1.00E-20
245207_at	AT5G12310	AT5G12310,protein_coding	pd	AT5G46030,protein_coding	AT5G46030	248884_at	0.122967	1.00E-20
245207_at	AT5G12310	AT5G12310,protein_coding	pd	ATST2A	AT5G07010	250662_at	0.123668	1.00E-20
245207_at	AT5G12310	AT5G12310,protein_coding	pd	AT5G03440,protein_coding	AT5G03440	250924_at	0.123288	1.00E-20
245207_at	AT5G12310	AT5G12310,protein_coding	pd	AT3G60410,protein_coding	AT3G60410	251375_at	0.138072	1.00E-20
245207_at	AT5G12310	AT5G12310,protein_coding	pd	AT3G54360,protein_coding	AT3G54360	251897_at	0.129763	1.00E-20
245207_at	AT5G12310	AT5G12310,protein_coding	pd	AT3G47836,protein_coding	AT3G47836	252390_at	0.128979	1.00E-20
245207_at	AT5G12310	AT5G12310,protein_coding	pd	AT4G25670,protein_coding;AT4G25690,protein_coding	AT4G25670;AT4G25690	254050_s_at	0.128974	1.00E-20
245207_at	AT5G12310	AT5G12310,protein_coding	pd	ARA-7	AT4G19640	254530_at	0.156542	1.00E-20
245207_at	AT5G12310	AT5G12310,protein_coding	pd	AT1G32050,protein_coding	AT1G32050	255752_at	0.12103	1.00E-20
245207_at	AT5G12310	AT5G12310,protein_coding	pd	AT3G14180,protein_coding	AT3G14180	256998_at	0.16625	1.00E-20
245207_at	AT5G12310	AT5G12310,protein_coding	pd	AT3G15480,protein_coding	AT3G15480	258393_at	0.125837	1.00E-20
245207_at	AT5G12310	AT5G12310,protein_coding	pd	TCTP	AT3G16640	258433_at	0.129409	1.00E-20
245207_at	AT5G12310	AT5G12310,protein_coding	pd	ERCC1	AT3G05210	259304_at	0.127305	1.00E-20
245207_at	AT5G12310	AT5G12310,protein_coding	pd	AT1G02410,protein_coding	AT1G02410	259446_at	0.16461	1.00E-20
245207_at	AT5G12310	AT5G12310,protein_coding	pd	SDH5	AT1G47420	262442_at	0.127247	1.00E-20
245207_at	AT5G12310	AT5G12310,protein_coding	pd	ATTPS1	AT1G78580	263136_at	0.123896	1.00E-20
245207_at	AT5G12310	AT5G12310,protein_coding	pd	ARI8	AT1G65430	264154_at	0.126133	1.00E-20
245207_at	AT5G12310	AT5G12310,protein_coding	pd	AT1G61150,protein_coding	AT1G61150	264935_at	0.14277	1.00E-20
245207_at	AT5G12310	AT5G12310,protein_coding	pd	QUL1;QUL2	AT1G13860;AT2G03480	265715_s_at	0.130166	1.00E-20
245208_at	AT5G12330	LRP1	pd	RPS12;RPS12	ATCG00905;ATCG01230	244940_at	0.246736	1.00E-40
245208_at	AT5G12330	LRP1	pd	AT1G58807,protein_coding;AT1G59124,protein_coding	AT1G58807;AT1G59124	245219_at	0.277356	1.00E-50
245208_at	AT5G12330	LRP1	pd	AT4G15630,protein_coding	AT4G15630	245304_at	0.295005	1.00E-50
245208_at	AT5G12330	LRP1	pd	DELTA-TIP2	AT4G17340	245399_at	0.229855	1.00E-40
245208_at	AT5G12330	LRP1	pd	SVB	AT1G56580	245629_at	0.278785	1.00E-50
245208_at	AT5G12330	LRP1	pd	AT1G73340,protein_coding	AT1G73340	245728_at	0.281515	1.00E-50
245208_at	AT5G12330	LRP1	pd	sks15	AT4G37160	246229_at	0.261007	1.00E-40
245208_at	AT5G12330	LRP1	pd	ATCESA7	AT5G17420	246425_at	0.241334	1.00E-40
245208_at	AT5G12330	LRP1	pd	AT5G26260,protein_coding	AT5G26260	246825_at	0.298933	1.00E-50
245208_at	AT5G12330	LRP1	pd	RHS19	AT5G67400	246991_at	0.21464	1.00E-30
245208_at	AT5G12330	LRP1	pd	AT5G65440,protein_coding	AT5G65440	247183_at	0.19668	1.00E-30
245208_at	AT5G12330	LRP1	pd	AT5G65140,protein_coding	AT5G65140	247228_at	0.300526	1.00E-50
245208_at	AT5G12330	LRP1	pd	AGD1	AT5G61980	247503_at	0.160085	1.00E-20
245208_at	AT5G12330	LRP1	pd	ATUXS3	AT5G59290	247720_at	0.300606	1.00E-50
245208_at	AT5G12330	LRP1	pd	ATSBT4.12	AT5G59090	247755_at	0.23366	1.00E-40
245208_at	AT5G12330	LRP1	pd	UBC30	AT5G56150	247999_at	0.198267	1.00E-30
245208_at	AT5G12330	LRP1	pd	AT5G54370,protein_coding	AT5G54370	248178_at	0.283232	1.00E-50
245208_at	AT5G12330	LRP1	pd	AT5G48630,protein_coding	AT5G48630	248666_at	0.234294	1.00E-40
245208_at	AT5G12330	LRP1	pd	ADG1	AT5G48300	248687_at	0.181	1.00E-30
245208_at	AT5G12330	LRP1	pd	AT5G47950,protein_coding	AT5G47950	248723_at	0.285879	1.00E-50
245208_at	AT5G12330	LRP1	pd	AT5G47550,protein_coding	AT5G47550	248763_at	0.32244	1.00E-50
245208_at	AT5G12330	LRP1	pd	ATTIP2;3	AT5G47450	248790_at	0.255782	1.00E-40
245208_at	AT5G12330	LRP1	pd	AT5G47070,protein_coding	AT5G47070	248821_at	0.296878	1.00E-50
245208_at	AT5G12330	LRP1	pd	AT5G42420,protein_coding	AT5G42420	249220_at	0.287127	1.00E-50
245208_at	AT5G12330	LRP1	pd	AT5G40920,pseudogene	AT5G40920	249321_at	0.250978	1.00E-40
245208_at	AT5G12330	LRP1	pd	AT5G37380,protein_coding	AT5G37380	249613_at	0.197622	1.00E-30
245208_at	AT5G12330	LRP1	pd	AT5G23760,protein_coding	AT5G23760	249811_at	0.242667	1.00E-40
245208_at	AT5G12330	LRP1	pd	AT5G23830,protein_coding	AT5G23830	249812_at	0.258291	1.00E-40
245208_at	AT5G12330	LRP1	pd	AT5G23840,protein_coding	AT5G23840	249814_at	0.400589	1.00E-70
245208_at	AT5G12330	LRP1	pd	AT5G23820,protein_coding	AT5G23820	249817_at	0.221239	1.00E-30
245208_at	AT5G12330	LRP1	pd	AT5G17760,protein_coding	AT5G17760	250062_at	0.366549	1.00E-60
245208_at	AT5G12330	LRP1	pd	AT5G12890,protein_coding	AT5G12890	250264_at	0.34068	1.00E-60
245208_at	AT5G12330	LRP1	pd	Rap2.6L	AT5G13330	250287_at	0.294747	1.00E-50
245208_at	AT5G12330	LRP1	pd	ATPA2	AT5G06720	250646_at	0.280064	1.00E-50
245208_at	AT5G12330	LRP1	pd	AT5G07080,protein_coding	AT5G07080	250664_at	0.23348	1.00E-40
245208_at	AT5G12330	LRP1	pd	ATFLA11	AT5G03170	250933_at	0.259187	1.00E-40
245208_at	AT5G12330	LRP1	pd	AT3G57160,protein_coding	AT3G57160	251660_at	0.148438	1.00E-20
245208_at	AT5G12330	LRP1	pd	AT3G53540,protein_coding	AT3G53540	251946_at	0.322992	1.00E-50
245208_at	AT5G12330	LRP1	pd	RTH	AT3G51040	252125_at	0.171346	1.00E-30
245208_at	AT5G12330	LRP1	pd	AGP3	AT4G40090	252833_at	0.261658	1.00E-40
245208_at	AT5G12330	LRP1	pd	AT4G35190,protein_coding	AT4G35190	253182_at	0.254145	1.00E-40
245208_at	AT5G12330	LRP1	pd	HAE	AT4G28490	253779_at	0.22475	1.00E-40
245208_at	AT5G12330	LRP1	pd	AT4G27435,protein_coding	AT4G27435	253877_at	0.248325	1.00E-40
245208_at	AT5G12330	LRP1	pd	AT4G26010,protein_coding	AT4G26010	253998_at	0.246786	1.00E-40
245208_at	AT5G12330	LRP1	pd	ATTRE1	AT4G24040	254197_at	0.30164	1.00E-50
245208_at	AT5G12330	LRP1	pd	AT4G22212,protein_coding	AT4G22212	254361_at	0.257764	1.00E-40
245208_at	AT5G12330	LRP1	pd	ENDO5	AT4G21600	254392_at	0.229971	1.00E-40
245208_at	AT5G12330	LRP1	pd	AGD8	AT4G17890	254709_at	0.22911	1.00E-40
245208_at	AT5G12330	LRP1	pd	AT4G11190,protein_coding	AT4G11190	254907_at	0.273829	1.00E-40
245208_at	AT5G12330	LRP1	pd	CINV2	AT4G09510	255038_at	0.185497	1.00E-30
245208_at	AT5G12330	LRP1	pd	RHS13	AT4G02270	255516_at	0.226361	1.00E-40
245208_at	AT5G12330	LRP1	pd	GER2	AT1G17890	255901_at	0.314972	1.00E-50
245208_at	AT5G12330	LRP1	pd	AAP1	AT1G58360	256022_at	0.249984	1.00E-40
245208_at	AT5G12330	LRP1	pd	ATXYN1	AT1G58370	256025_at	0.239423	1.00E-40
245208_at	AT5G12330	LRP1	pd	AT3G19990,protein_coding	AT3G19990	256624_at	0.258321	1.00E-40
245208_at	AT5G12330	LRP1	pd	AT3G24670,protein_coding	AT3G24670	256900_at	0.34249	1.00E-60
245208_at	AT5G12330	LRP1	pd	AT3G22570,protein_coding	AT3G22570	256935_at	0.289388	1.00E-50
245208_at	AT5G12330	LRP1	pd	AT3G28580,protein_coding	AT3G28580	256989_at	0.363293	1.00E-60
245208_at	AT5G12330	LRP1	pd	AT3G14430,protein_coding	AT3G14430	257279_at	0.27921	1.00E-50
245208_at	AT5G12330	LRP1	pd	GAMMA-TIP2	AT3G26520	257313_at	0.240472	1.00E-40
245208_at	AT5G12330	LRP1	pd	ACT2	AT3G18780	257749_at	0.217189	1.00E-30
245208_at	AT5G12330	LRP1	pd	AT3G19430,protein_coding	AT3G19430	258008_at	0.31736	1.00E-50
245208_at	AT5G12330	LRP1	pd	AT3G06035,protein_coding	AT3G06035	258470_at	0.26545	1.00E-40
245208_at	AT5G12330	LRP1	pd	AT3G11800,protein_coding	AT3G11800	258728_at	0.22098	1.00E-30
245208_at	AT5G12330	LRP1	pd	PP2AA3	AT1G13320	259407_at	0.191898	1.00E-30
245208_at	AT5G12330	LRP1	pd	AT1G43910,protein_coding	AT1G43910	259507_at	0.306075	1.00E-50
245208_at	AT5G12330	LRP1	pd	ATPIS	AT1G68000	260006_at	0.228122	1.00E-40
245208_at	AT5G12330	LRP1	pd	ATGA2OX2	AT1G30040	260023_at	0.318824	1.00E-50
245208_at	AT5G12330	LRP1	pd	AT1G70670,protein_coding;AT1G70680,protein_coding	AT1G70670;AT1G70680	260208_s_at	0.256724	1.00E-40
245208_at	AT5G12330	LRP1	pd	ATVLN2	AT2G41740	260521_at	0.253721	1.00E-40
245208_at	AT5G12330	LRP1	pd	APK1	AT1G07570	261089_at	0.215326	1.00E-30
245208_at	AT5G12330	LRP1	pd	ATXYL1	AT1G68560	262230_at	0.244485	1.00E-40
245208_at	AT5G12330	LRP1	pd	ATGSTU26	AT1G17190	262516_at	0.375911	1.00E-60
245208_at	AT5G12330	LRP1	pd	KUF1	AT1G31350	262552_at	0.183259	1.00E-30
245208_at	AT5G12330	LRP1	pd	ATPAP7	AT2G01880	263594_at	0.268926	1.00E-40
245208_at	AT5G12330	LRP1	pd	AT1G09330,protein_coding	AT1G09330	263710_at	0.27969	1.00E-50
245208_at	AT5G12330	LRP1	pd	GAMMA-TIP	AT2G36830	263867_at	0.236473	1.00E-40
245208_at	AT5G12330	LRP1	pd	CLPB-M	AT2G25140	264402_at	0.148048	1.00E-20
245208_at	AT5G12330	LRP1	pd	AT1G05240,protein_coding;AT1G05250,protein_coding	AT1G05240;AT1G05250	264567_s_at	0.212259	1.00E-30
245208_at	AT5G12330	LRP1	pd	ADH	AT1G77120	264953_at	0.366997	1.00E-60
245208_at	AT5G12330	LRP1	pd	AT1G52060,protein_coding	AT1G52060	265049_at	0.242743	1.00E-40
245208_at	AT5G12330	LRP1	pd	AT2G13820,protein_coding	AT2G13820	265656_at	0.247286	1.00E-40
245208_at	AT5G12330	LRP1	pd	AT2G28870,protein_coding	AT2G28870	266227_at	0.194082	1.00E-30
245208_at	AT5G12330	LRP1	pd	AGP16	AT2G46330	266552_at	0.217299	1.00E-30
245208_at	AT5G12330	LRP1	pd	AT2G39350,protein_coding	AT2G39350	267008_at	0.298274	1.00E-50
245208_at	AT5G12330	LRP1	pd	ATMES1	AT2G23620	267128_at	0.250891	1.00E-40
245208_at	AT5G12330	LRP1	pd	ATNRAMP3	AT2G23150	267266_at	0.184272	1.00E-30
245208_at	AT5G12330	LRP1	pd	ATSEH;AT2G26750,protein_coding	AT2G26740;AT2G26750	267607_s_at	0.288546	1.00E-50
245230_at	AT4G25610	AT4G25610,protein_coding	pd	RPS12	ATCG00065	244939_at	0.167183	1.00E-20
245230_at	AT4G25610	AT4G25610,protein_coding	pd	PSBF	ATCG00570	244963_at	0.175071	1.00E-30
245230_at	AT4G25610	AT4G25610,protein_coding	pd	RPL36	ATCG00760	244980_at	0.17259	1.00E-30
245230_at	AT4G25610	AT4G25610,protein_coding	pd	PAB4	AT2G23350	245085_at	0.200302	1.00E-30
245230_at	AT4G25610	AT4G25610,protein_coding	pd	AT5G19840,protein_coding	AT5G19840	245935_at	0.180317	1.00E-30
245230_at	AT4G25610	AT4G25610,protein_coding	pd	HEMC	AT5G08280	246033_at	0.184815	1.00E-30
245230_at	AT4G25610	AT4G25610,protein_coding	pd	AT1G51830,protein_coding	AT1G51830	246375_at	0.189556	1.00E-30
245230_at	AT4G25610	AT4G25610,protein_coding	pd	SHM2	AT5G26780	246800_at	0.178879	1.00E-30
245230_at	AT4G25610	AT4G25610,protein_coding	pd	AT5G26270,protein_coding	AT5G26270	246888_at	0.166912	1.00E-20
245230_at	AT4G25610	AT4G25610,protein_coding	pd	MAPKKK5	AT5G66850	247044_at	0.147574	1.00E-20
245230_at	AT4G25610	AT4G25610,protein_coding	pd	AT5G61670,protein_coding	AT5G61670	247544_at	0.170978	1.00E-30
245230_at	AT4G25610	AT4G25610,protein_coding	pd	AT5G54660,protein_coding	AT5G54660	248172_at	0.169914	1.00E-30
245230_at	AT4G25610	AT4G25610,protein_coding	pd	AT5G50760,protein_coding	AT5G50760	248528_at	0.173279	1.00E-30
245230_at	AT4G25610	AT4G25610,protein_coding	pd	AT5G49990,protein_coding	AT5G49990	248558_at	0.210723	1.00E-30
245230_at	AT4G25610	AT4G25610,protein_coding	pd	AT5G49350,protein_coding	AT5G49350	248621_at	0.17019	1.00E-30
245230_at	AT4G25610	AT4G25610,protein_coding	pd	AT5G42660,protein_coding	AT5G42660	249160_at	0.171539	1.00E-30
245230_at	AT4G25610	AT4G25610,protein_coding	pd	AT5G40600,protein_coding	AT5G40600	249365_at	0.161199	1.00E-20
245230_at	AT4G25610	AT4G25610,protein_coding	pd	AT5G35430,protein_coding	AT5G35430	249723_at	0.172066	1.00E-30
245230_at	AT4G25610	AT4G25610,protein_coding	pd	AT5G24340,protein_coding	AT5G24340	249789_at	0.134911	1.00E-20
245230_at	AT4G25610	AT4G25610,protein_coding	pd	AT5G17910,protein_coding	AT5G17910	250065_at	0.209718	1.00E-30
245230_at	AT4G25610	AT4G25610,protein_coding	pd	ATTIC40	AT5G16620	250080_at	0.178366	1.00E-30
245230_at	AT4G25610	AT4G25610,protein_coding	pd	LRR1	AT5G16590	250102_at	0.199753	1.00E-30
245230_at	AT4G25610	AT4G25610,protein_coding	pd	AT5G13580,protein_coding	AT5G13580	250239_at	0.193761	1.00E-30
245230_at	AT4G25610	AT4G25610,protein_coding	pd	AE3	AT5G05780	250749_at	0.177241	1.00E-30
245230_at	AT4G25610	AT4G25610,protein_coding	pd	MT2B	AT5G02380	250991_at	0.170516	1.00E-30
245230_at	AT4G25610	AT4G25610,protein_coding	pd	AT3G59020,protein_coding	AT3G59020	251495_at	0.20117	1.00E-30
245230_at	AT4G25610	AT4G25610,protein_coding	pd	AT3G50685,protein_coding	AT3G50685	252181_at	0.175309	1.00E-30
245230_at	AT4G25610	AT4G25610,protein_coding	pd	AT3G45090,protein_coding	AT3G45090	252608_at	0.17099	1.00E-30
245230_at	AT4G25610	AT4G25610,protein_coding	pd	AT3G44370,protein_coding	AT3G44370	252682_at	0.193791	1.00E-30
245230_at	AT4G25610	AT4G25610,protein_coding	pd	AT2G45250,protein_coding;AT4G38280,protein_coding;AT4G38330,protein_coding	AT2G45250;AT4G38280;AT4G38330	253004_at	0.15839	1.00E-20
245230_at	AT4G25610	AT4G25610,protein_coding	pd	AT4G31340,protein_coding	AT4G31340	253523_at	0.19409	1.00E-30
245230_at	AT4G25610	AT4G25610,protein_coding	pd	ATCES1	AT4G22330	254306_at	0.166144	1.00E-20
245230_at	AT4G25610	AT4G25610,protein_coding	pd	AT4G21720,protein_coding	AT4G21720	254369_at	0.249762	1.00E-40
245230_at	AT4G25610	AT4G25610,protein_coding	pd	AT3G21100,protein_coding	AT3G21100	256971_at	0.22039	1.00E-30
245230_at	AT4G25610	AT4G25610,protein_coding	pd	APG8H	AT3G15580	257293_at	0.206007	1.00E-30
245230_at	AT4G25610	AT4G25610,protein_coding	pd	AT3G25570,protein_coding	AT3G25570	257960_at	0.167406	1.00E-20
245230_at	AT4G25610	AT4G25610,protein_coding	pd	AT3G17340,protein_coding	AT3G17340	258461_at	0.16005	1.00E-20
245230_at	AT4G25610	AT4G25610,protein_coding	pd	AT3G06060,protein_coding	AT3G06060	258467_at	0.208558	1.00E-30
245230_at	AT4G25610	AT4G25610,protein_coding	pd	AT1G18980,protein_coding	AT1G18980	259478_at	0.175234	1.00E-30
245230_at	AT4G25610	AT4G25610,protein_coding	pd	ATC/VIF1	AT1G47960	259616_at	0.178098	1.00E-30
245230_at	AT4G25610	AT4G25610,protein_coding	pd	AT1G53710,protein_coding	AT1G53710	259960_at	0.171095	1.00E-30
245230_at	AT4G25610	AT4G25610,protein_coding	pd	ATLP-3	AT1G75030	259987_at	0.180565	1.00E-30
245230_at	AT4G25610	AT4G25610,protein_coding	pd	AT1G70480,protein_coding	AT1G70480	260304_at	0.177403	1.00E-30
245230_at	AT4G25610	AT4G25610,protein_coding	pd	CYP708A1	AT1G55940	260599_at	0.214383	1.00E-30
245230_at	AT4G25610	AT4G25610,protein_coding	pd	OSU1	AT1G78240	260800_at	0.169338	1.00E-30
245230_at	AT4G25610	AT4G25610,protein_coding	pd	3BETAHSD/D1	AT1G47290	261685_at	0.192005	1.00E-30
245230_at	AT4G25610	AT4G25610,protein_coding	pd	SMT3	AT1G76090	261727_at	0.19318	1.00E-30
245230_at	AT4G25610	AT4G25610,protein_coding	pd	AT1G53760,protein_coding	AT1G53760	262251_at	0.191718	1.00E-30
245230_at	AT4G25610	AT4G25610,protein_coding	pd	AT1G70770,protein_coding	AT1G70770	262289_at	0.205668	1.00E-30
245230_at	AT4G25610	AT4G25610,protein_coding	pd	emb1273	AT1G49510	262394_at	0.170982	1.00E-30
245230_at	AT4G25610	AT4G25610,protein_coding	pd	AT1G78560,protein_coding	AT1G78560	263132_at	0.170419	1.00E-30
245230_at	AT4G25610	AT4G25610,protein_coding	pd	AT2G22270,protein_coding	AT2G22270	263430_at	0.141871	1.00E-20
245230_at	AT4G25610	AT4G25610,protein_coding	pd	AT1G22730,protein_coding	AT1G22730	264206_at	0.200789	1.00E-30
245230_at	AT4G25610	AT4G25610,protein_coding	pd	FAS1	AT1G65470	264630_at	0.153745	1.00E-20
245230_at	AT4G25610	AT4G25610,protein_coding	pd	AT1G77030,protein_coding	AT1G77030	264948_at	0.161214	1.00E-20
245230_at	AT4G25610	AT4G25610,protein_coding	pd	AT2G01580,protein_coding	AT2G01580	266344_at	0.177817	1.00E-30
245230_at	AT4G25610	AT4G25610,protein_coding	pd	AT2G30050,protein_coding	AT2G30050	267277_at	0.259212	1.00E-40
245234_at	AT4G25560	AtMYB18	pd	AT3G51870,protein_coding	AT3G51870	246303_at	0.205394	1.00E-30
245234_at	AT4G25560	AtMYB18	pd	CYP714A1	AT5G24910	246978_at	0.280896	1.00E-50
245234_at	AT4G25560	AtMYB18	pd	AT5G59930,protein_coding	AT5G59930	247674_at	0.196177	1.00E-30
245234_at	AT4G25560	AtMYB18	pd	AT5G58490,protein_coding	AT5G58490	247834_at	0.228049	1.00E-40
245234_at	AT4G25560	AtMYB18	pd	AT5G54050,protein_coding	AT5G54050	248184_at	0.156985	1.00E-20
245234_at	AT4G25560	AtMYB18	pd	AT5G54020,protein_coding	AT5G54020	248212_at	0.231608	1.00E-40
245234_at	AT4G25560	AtMYB18	pd	AT5G47250,protein_coding	AT5G47250	248835_at	0.18422	1.00E-30
245234_at	AT4G25560	AtMYB18	pd	AT5G45500,protein_coding	AT5G45500	248944_at	0.251102	1.00E-40
245234_at	AT4G25560	AtMYB18	pd	AT5G43910,protein_coding	AT5G43910	249096_at	0.171071	1.00E-30
245234_at	AT4G25560	AtMYB18	pd	AT5G38540,protein_coding;AT5G38550,protein_coding	AT5G38540;AT5G38550	249516_s_at	0.291342	1.00E-50
245234_at	AT4G25560	AtMYB18	pd	AT5G38790,protein_coding	AT5G38790	249533_at	0.191122	1.00E-30
245234_at	AT4G25560	AtMYB18	pd	PGL4	AT5G24410	249729_at	0.292607	1.00E-50
245234_at	AT4G25560	AtMYB18	pd	AT5G12880,protein_coding	AT5G12880	250323_at	0.248718	1.00E-40
245234_at	AT4G25560	AtMYB18	pd	AT3G62780,protein_coding	AT3G62780	251232_at	0.232387	1.00E-40
245234_at	AT4G25560	AtMYB18	pd	AT4G22110,protein_coding	AT4G22110	254344_at	0.229006	1.00E-40
245234_at	AT4G25560	AtMYB18	pd	255291_at_no_match	255291_at_no_match	255291_at	0.167485	1.00E-20
245234_at	AT4G25560	AtMYB18	pd	AT1G66440,protein_coding	AT1G66440	256360_at	0.248106	1.00E-40
245234_at	AT4G25560	AtMYB18	pd	PCC1	AT3G22231	256766_at	0.199713	1.00E-30
245234_at	AT4G25560	AtMYB18	pd	AT3G23190,protein_coding	AT3G23190	257924_at	0.308043	1.00E-50
245234_at	AT4G25560	AtMYB18	pd	AT3G07600,protein_coding	AT3G07600	259251_at	0.291426	1.00E-50
245234_at	AT4G25560	AtMYB18	pd	AT3G11370,protein_coding	AT3G11370	259260_at	0.204825	1.00E-30
245234_at	AT4G25560	AtMYB18	pd	AT1G69150,protein_coding;AT3G43890,protein_coding	AT1G69150;AT3G43890	259369_s_at	0.213744	1.00E-30
245234_at	AT4G25560	AtMYB18	pd	AT1G44050,protein_coding	AT1G44050	259454_at	0.287426	1.00E-50
245234_at	AT4G25560	AtMYB18	pd	AT1G49030,protein_coding	AT1G49030	260752_at	0.188831	1.00E-30
245234_at	AT4G25560	AtMYB18	pd	AT1G29020,protein_coding	AT1G29020	262743_at	0.253229	1.00E-40
245234_at	AT4G25560	AtMYB18	pd	ATCSP4	AT2G21060	264026_at	0.181225	1.00E-30
245239_at	AT4G25530	FWA	pd	AFH3	AT4G15200	245538_at	0.349395	1.00E-60
245239_at	AT4G25530	FWA	pd	GNL2	AT5G19610	245958_at	0.355404	1.00E-60
245239_at	AT4G25530	FWA	pd	246360_at_no_match	246360_at_no_match	246360_at	0.349855	1.00E-60
245239_at	AT4G25530	FWA	pd	AT5G41490,protein_coding	AT5G41490	249305_at	0.360491	1.00E-60
245239_at	AT4G25530	FWA	pd	FLA20	AT5G40940	249323_at	0.349887	1.00E-60
245239_at	AT4G25530	FWA	pd	AT5G36190,protein_coding	AT5G36190	249689_at	0.374305	1.00E-60
245239_at	AT4G25530	FWA	pd	AT5G10090,protein_coding	AT5G10090	250466_at	0.352537	1.00E-60
245239_at	AT4G25530	FWA	pd	AT5G06040,protein_coding	AT5G06040	250760_at	0.351819	1.00E-60
245239_at	AT4G25530	FWA	pd	AT3G53910,protein_coding	AT3G53910	251913_at	0.355172	1.00E-60
245239_at	AT4G25530	FWA	pd	AT4G35820,protein_coding	AT4G35820	253134_at	0.356537	1.00E-60
245239_at	AT4G25530	FWA	pd	AT3G12460,protein_coding	AT3G12460	256259_at	0.362179	1.00E-60
245239_at	AT4G25530	FWA	pd	256550_at_no_match	256550_at_no_match	256550_at	0.350384	1.00E-60
245239_at	AT4G25530	FWA	pd	AT3G02810,protein_coding	AT3G02810	258600_at	0.350131	1.00E-60
245239_at	AT4G25530	FWA	pd	AT1G43970,protein_coding	AT1G43970	259510_at	0.350525	1.00E-60
245239_at	AT4G25530	FWA	pd	AT2G14390,protein_coding	AT2G14390	265601_at	0.367651	1.00E-60
245239_at	AT4G25530	FWA	pd	ATUPS4	AT2G03520	265714_at	0.354778	1.00E-60
245240_at	AT1G44510	AT1G44510,transposable_element_gene	pd	GNL2	AT5G19610	245958_at	0.403132	1.00E-70
245240_at	AT1G44510	AT1G44510,transposable_element_gene	pd	AT5G28930,transposable_element_gene	AT5G28930	246718_at	0.407756	1.00E-70
245240_at	AT1G44510	AT1G44510,transposable_element_gene	pd	AT5G55750,protein_coding	AT5G55750	248076_at	0.412359	1.00E-70
245240_at	AT1G44510	AT1G44510,transposable_element_gene	pd	AT5G54220,protein_coding	AT5G54220	248202_at	0.273712	1.00E-40
245240_at	AT1G44510	AT1G44510,transposable_element_gene	pd	AT5G39220,protein_coding	AT5G39220	249497_at	0.219288	1.00E-30
245240_at	AT1G44510	AT1G44510,transposable_element_gene	pd	ATCHX3	AT5G22900	249883_at	0.403325	1.00E-70
245240_at	AT1G44510	AT1G44510,transposable_element_gene	pd	AT3G60170,transposable_element_gene	AT3G60170	251458_at	0.407092	1.00E-70
245240_at	AT1G44510	AT1G44510,transposable_element_gene	pd	AT3G50570,protein_coding	AT3G50570	252160_at	0.419859	1.00E-70
245240_at	AT1G44510	AT1G44510,transposable_element_gene	pd	AT3G49650,protein_coding	AT3G49650	252268_at	0.13395	1.00E-20
245240_at	AT1G44510	AT1G44510,transposable_element_gene	pd	AT3G42090,transposable_element_gene	AT3G42090	252838_at	0.403613	1.00E-70
245240_at	AT1G44510	AT1G44510,transposable_element_gene	pd	AT4G22390,protein_coding;AT4G22420,protein_coding	AT4G22390;AT4G22420	254309_s_at	0.402445	1.00E-70
245240_at	AT1G44510	AT1G44510,transposable_element_gene	pd	AT4G18180,protein_coding	AT4G18180	254653_at	0.40496	1.00E-70
245240_at	AT1G44510	AT1G44510,transposable_element_gene	pd	AT4G07425,transposable_element_gene	AT4G07425	255195_at	0.407198	1.00E-70
245240_at	AT1G44510	AT1G44510,transposable_element_gene	pd	AOP3	AT4G03050	255471_at	0.245037	1.00E-40
245240_at	AT1G44510	AT1G44510,transposable_element_gene	pd	AT1G16760,protein_coding	AT1G16760	255765_at	0.415089	1.00E-70
245240_at	AT1G44510	AT1G44510,transposable_element_gene	pd	AT1G33460,transposable_element_gene	AT1G33460	256449_at	0.407322	1.00E-70
245240_at	AT1G44510	AT1G44510,transposable_element_gene	pd	AT1G42650,transposable_element_gene	AT1G42650	256474_at	0.408819	1.00E-70
245240_at	AT1G44510	AT1G44510,transposable_element_gene	pd	AT3G23770,protein_coding	AT3G23770	257170_at	0.407794	1.00E-70
245240_at	AT1G44510	AT1G44510,transposable_element_gene	pd	AT3G29792,transposable_element_gene	AT3G29792	257347_at	0.401589	1.00E-70
245240_at	AT1G44510	AT1G44510,transposable_element_gene	pd	AT3G25200,protein_coding	AT3G25200	257837_at	0.405189	1.00E-70
245240_at	AT1G44510	AT1G44510,transposable_element_gene	pd	AT3G17060,protein_coding	AT3G17060	257886_at	0.407651	1.00E-70
245240_at	AT1G44510	AT1G44510,transposable_element_gene	pd	AT3G22340,transposable_element_gene	AT3G22340	258450_at	0.407461	1.00E-70
245240_at	AT1G44510	AT1G44510,transposable_element_gene	pd	JMT	AT1G19640	261150_at	0.415026	1.00E-70
245240_at	AT1G44510	AT1G44510,transposable_element_gene	pd	AT1G23270,protein_coding	AT1G23270	263038_at	0.404411	1.00E-70
245240_at	AT1G44510	AT1G44510,transposable_element_gene	pd	AT2G04220,protein_coding	AT2G04220	263324_at	0.404234	1.00E-70
245240_at	AT1G44510	AT1G44510,transposable_element_gene	pd	AT2G17170,protein_coding	AT2G17170	263416_at	0.405453	1.00E-70
245240_at	AT1G44510	AT1G44510,transposable_element_gene	pd	AT2G13750,transposable_element_gene	AT2G13750	264104_at	0.419432	1.00E-70
245240_at	AT1G44510	AT1G44510,transposable_element_gene	pd	AT2G13270,transposable_element_gene	AT2G13270	265367_at	0.414871	1.00E-70
245240_at	AT1G44510	AT1G44510,transposable_element_gene	pd	266031_at_no_match	266031_at_no_match	266031_at	0.401864	1.00E-70
245240_at	AT1G44510	AT1G44510,transposable_element_gene	pd	AT2G26720,protein_coding	AT2G26720	267615_at	0.401662	1.00E-70
245247_at	AT4G17230	SCL13	pd	FIP1	AT1G28200	245667_at	0.288025	1.00E-50
245247_at	AT4G17230	SCL13	pd	MAP1D	AT4G37040	246202_at	0.222803	1.00E-40
245247_at	AT4G17230	SCL13	pd	ATGCH	AT5G64300	247272_at	0.334337	1.00E-60
245247_at	AT4G17230	SCL13	pd	AT5G63370,protein_coding	AT5G63370	247384_at	0.295121	1.00E-50
245247_at	AT4G17230	SCL13	pd	AT5G62460,protein_coding	AT5G62460	247438_at	0.376301	1.00E-60
245247_at	AT4G17230	SCL13	pd	AT5G53050,protein_coding	AT5G53050	248293_at	0.265983	1.00E-40
245247_at	AT4G17230	SCL13	pd	SCL8	AT5G52510	248366_at	0.306234	1.00E-50
245247_at	AT4G17230	SCL13	pd	AT5G48530,protein_coding	AT5G48530	248706_at	0.206963	1.00E-30
245247_at	AT4G17230	SCL13	pd	ATTOM22-V	AT5G43970	249076_at	0.322129	1.00E-50
245247_at	AT4G17230	SCL13	pd	AT5G18490,protein_coding	AT5G18490	249987_at	0.316808	1.00E-50
245247_at	AT4G17230	SCL13	pd	AT5G12010,protein_coding	AT5G12010	250350_at	0.300464	1.00E-50
245247_at	AT4G17230	SCL13	pd	ATGID1B	AT3G63010	251200_at	0.327414	1.00E-50
245247_at	AT4G17230	SCL13	pd	AT3G62010,protein_coding	AT3G62010	251296_at	0.397348	1.00E-70
245247_at	AT4G17230	SCL13	pd	ATCPK32	AT3G57530	251636_at	0.452492	1.00E-80
245247_at	AT4G17230	SCL13	pd	EDS5	AT4G39030	252921_at	0.287494	1.00E-50
245247_at	AT4G17230	SCL13	pd	AT4G34150,protein_coding	AT4G34150	253284_at	0.474709	1.00E-80
245247_at	AT4G17230	SCL13	pd	ATBAK1	AT4G33430	253338_at	0.253128	1.00E-40
245247_at	AT4G17230	SCL13	pd	AR2	AT4G30210	253664_at	0.326176	1.00E-50
245247_at	AT4G17230	SCL13	pd	AR192	AT4G26780	253949_at	0.28658	1.00E-50
245247_at	AT4G17230	SCL13	pd	AT4G25670,protein_coding;AT4G25690,protein_coding	AT4G25670;AT4G25690	254050_s_at	0.27521	1.00E-40
245247_at	AT4G17230	SCL13	pd	APR3	AT4G21990	254343_at	0.252185	1.00E-40
245247_at	AT4G17230	SCL13	pd	AT4G11570,protein_coding	AT4G11570	254874_at	0.271438	1.00E-40
245247_at	AT4G17230	SCL13	pd	BTI2	AT4G11220	254920_at	0.296148	1.00E-50
245247_at	AT4G17230	SCL13	pd	AT1G16740,protein_coding	AT1G16740	255767_at	0.317813	1.00E-50
245247_at	AT4G17230	SCL13	pd	HEMA1	AT1G58290	256020_at	0.189306	1.00E-30
245247_at	AT4G17230	SCL13	pd	ATBPM2	AT3G06190	256403_at	0.223658	1.00E-40
245247_at	AT4G17230	SCL13	pd	AT-RSH2	AT3G14050	258207_at	0.319958	1.00E-50
245247_at	AT4G17230	SCL13	pd	SEC	AT3G04240	258575_at	0.289436	1.00E-50
245247_at	AT4G17230	SCL13	pd	ATSIK	AT3G08760	258683_at	0.294964	1.00E-50
245247_at	AT4G17230	SCL13	pd	AHG3	AT3G11410	259231_at	0.392134	1.00E-70
245247_at	AT4G17230	SCL13	pd	CAD1	AT1G29690	259792_at	0.361589	1.00E-60
245247_at	AT4G17230	SCL13	pd	AT2G43780,protein_coding	AT2G43780	260605_at	0.327983	1.00E-50
245247_at	AT4G17230	SCL13	pd	NSL1	AT1G28380	261445_at	0.582917	1.00E-100
245247_at	AT4G17230	SCL13	pd	ATSAT32	AT1G27760	261651_at	0.303556	1.00E-50
245247_at	AT4G17230	SCL13	pd	AT1G78070,protein_coding	AT1G78070	262164_at	0.385754	1.00E-70
245247_at	AT4G17230	SCL13	pd	AT1G03370,protein_coding	AT1G03370	264351_at	0.290421	1.00E-50
245247_at	AT4G17230	SCL13	pd	ESL1	AT1G08920	264652_at	0.359301	1.00E-60
245247_at	AT4G17230	SCL13	pd	ATMLO8	AT2G17480	264852_at	0.26842	1.00E-40
245247_at	AT4G17230	SCL13	pd	ATCB5LP	AT1G60660	264926_at	0.317847	1.00E-50
245247_at	AT4G17230	SCL13	pd	AT1G76970,protein_coding	AT1G76970	264951_at	0.274787	1.00E-40
245247_at	AT4G17230	SCL13	pd	AT2G32150,protein_coding	AT2G32150	265680_at	0.347767	1.00E-60
245247_at	AT4G17230	SCL13	pd	AT2G25720,protein_coding	AT2G25720	265909_at	0.267164	1.00E-40
245247_at	AT4G17230	SCL13	pd	AT2G24280,protein_coding	AT2G24280	265990_at	0.19713	1.00E-30
245247_at	AT4G17230	SCL13	pd	AGT3	AT2G38400	267035_at	0.29589	1.00E-50
245247_at	AT4G17230	SCL13	pd	AT2G41950,protein_coding	AT2G41950	267586_at	0.370309	1.00E-60
245250_at	AT4G17490	ATERF6	pd	AT2G41640,protein_coding	AT2G41640	245119_at	0.639197	1.00E-110
245250_at	AT4G17490	ATERF6	pd	ATERF-1	AT4G17500	245252_at	0.574427	1.00E-100
245250_at	AT4G17490	ATERF6	pd	AT1G25275,protein_coding	AT1G25275	245642_at	0.199331	1.00E-30
245250_at	AT4G17490	ATERF6	pd	AT5G66650,protein_coding	AT5G66650	247047_at	0.49973	1.00E-90
245250_at	AT4G17490	ATERF6	pd	AT5G57510,protein_coding	AT5G57510	247913_at	0.500131	1.00E-90
245250_at	AT4G17490	ATERF6	pd	PBP1	AT5G54490	248164_at	0.508551	1.00E-90
245250_at	AT4G17490	ATERF6	pd	CML37	AT5G42380	249197_at	0.580251	1.00E-100
245250_at	AT4G17490	ATERF6	pd	ATMES5	AT5G10300	250483_at	0.319963	1.00E-50
245250_at	AT4G17490	ATERF6	pd	AT3G53810,protein_coding	AT3G53810	251910_at	0.262722	1.00E-40
245250_at	AT4G17490	ATERF6	pd	AT3G53400,protein_coding	AT3G53400	251937_at	0.303346	1.00E-50
245250_at	AT4G17490	ATERF6	pd	AT3G51680,protein_coding	AT3G51680	252070_at	0.222957	1.00E-40
245250_at	AT4G17490	ATERF6	pd	AT4G30520,protein_coding	AT4G30520	253620_at	0.225592	1.00E-40
245250_at	AT4G17490	ATERF6	pd	AT4G25390,protein_coding	AT4G25390	254063_at	0.393894	1.00E-70
245250_at	AT4G17490	ATERF6	pd	EOL1	AT4G02680	255492_at	0.196769	1.00E-30
245250_at	AT4G17490	ATERF6	pd	AT3G02800,protein_coding	AT3G02800	257536_at	0.498057	1.00E-90
245250_at	AT4G17490	ATERF6	pd	AtFaTA	AT3G25110	257814_at	0.221359	1.00E-30
245250_at	AT4G17490	ATERF6	pd	BCE2	AT3G06850	258527_at	0.139547	1.00E-20
245250_at	AT4G17490	ATERF6	pd	AT3G02840,protein_coding	AT3G02840	258606_at	0.631037	1.00E-110
245250_at	AT4G17490	ATERF6	pd	AT1G76600,protein_coding	AT1G76600	259979_at	0.566368	1.00E-100
245250_at	AT4G17490	ATERF6	pd	ATGA3OX2	AT1G80340	260300_at	0.20479	1.00E-30
245250_at	AT4G17490	ATERF6	pd	WAKL5	AT1G16160	261842_at	0.140389	1.00E-20
245250_at	AT4G17490	ATERF6	pd	AT2G32020,protein_coding	AT2G32020	265668_at	0.367308	1.00E-60
245250_at	AT4G17490	ATERF6	pd	AT2G32030,protein_coding	AT2G32030	265725_at	0.340507	1.00E-60
245250_at	AT4G17490	ATERF6	pd	AT2G39980,protein_coding	AT2G39980	267337_at	0.19135	1.00E-30
245252_at	AT4G17500	ATERF-1	pd	U1A	AT2G47580	245124_at	0.307451	1.00E-50
245252_at	AT4G17500	ATERF-1	pd	ATMKK9	AT1G73500	245731_at	0.466787	1.00E-80
245252_at	AT4G17500	ATERF-1	pd	AT5G20500,protein_coding	AT5G20500	246092_at	0.305867	1.00E-50
245252_at	AT4G17500	ATERF-1	pd	ATVDAC3	AT5G15090	246546_at	0.313199	1.00E-50
245252_at	AT4G17500	ATERF-1	pd	AT5G63030,protein_coding	AT5G63030	247418_at	0.197368	1.00E-30
245252_at	AT4G17500	ATERF-1	pd	AT5G12950,protein_coding;AT5G12960,protein_coding	AT5G12950;AT5G12960	250268_s_at	0.227787	1.00E-40
245252_at	AT4G17500	ATERF-1	pd	AT5G02740,protein_coding	AT5G02740	250969_at	0.313724	1.00E-50
245252_at	AT4G17500	ATERF-1	pd	ARO3	AT4G36030	253124_at	0.271228	1.00E-40
245252_at	AT4G17500	ATERF-1	pd	AT4G20390,protein_coding	AT4G20390	254474_at	0.316894	1.00E-50
245252_at	AT4G17500	ATERF-1	pd	AT4G12600,protein_coding	AT4G12600	254831_at	0.318806	1.00E-50
245252_at	AT4G17500	ATERF-1	pd	LPD1	AT3G16950	257895_at	0.318833	1.00E-50
245252_at	AT4G17500	ATERF-1	pd	AT3G15770,protein_coding	AT3G15770	258262_at	0.283792	1.00E-50
245252_at	AT4G17500	ATERF-1	pd	AT3G07140,protein_coding	AT3G07140	258838_at	0.327364	1.00E-50
245252_at	AT4G17500	ATERF-1	pd	ATVDAC1	AT3G01280	259270_at	0.318231	1.00E-50
245252_at	AT4G17500	ATERF-1	pd	AT1G73620,protein_coding	AT1G73620	260077_at	0.304298	1.00E-50
245252_at	AT4G17500	ATERF-1	pd	PKp3	AT1G32440	260653_at	0.264903	1.00E-40
245252_at	AT4G17500	ATERF-1	pd	GRX480	AT1G28480	261443_at	0.597671	1.00E-100
245252_at	AT4G17500	ATERF-1	pd	AT2G36950,protein_coding	AT2G36950	263866_at	0.425657	1.00E-70
245252_at	AT4G17500	ATERF-1	pd	AT1G23710,protein_coding	AT1G23710	265184_at	0.564844	1.00E-100
245252_at	AT4G17500	ATERF-1	pd	AT2G27775,protein_coding	AT2G27775	266264_at	0.31637	1.00E-50
245252_at	AT4G17500	ATERF-1	pd	ATHSPRO2	AT2G40000	267357_at	0.579136	1.00E-100
245256_at	AT4G15090	FAR1	pd	NTRC	AT2G41680	245118_at	0.226549	1.00E-40
245256_at	AT4G15090	FAR1	pd	AT4G16440,protein_coding	AT4G16440	245496_at	0.275585	1.00E-40
245256_at	AT4G15090	FAR1	pd	ATJ2	AT5G22060	245686_at	0.136521	1.00E-20
245256_at	AT4G15090	FAR1	pd	AT3G56720,protein_coding	AT3G56720	246343_at	0.275954	1.00E-40
245256_at	AT4G15090	FAR1	pd	AT1G48900,protein_coding	AT1G48900	246628_at	0.253926	1.00E-40
245256_at	AT4G15090	FAR1	pd	AT1G29710,protein_coding	AT1G29710	246632_at	0.192467	1.00E-30
245256_at	AT4G15090	FAR1	pd	CESA6	AT5G64740	247251_at	0.204	1.00E-30
245256_at	AT4G15090	FAR1	pd	ATATM3	AT5G58270	247806_at	0.285103	1.00E-50
245256_at	AT4G15090	FAR1	pd	AGP22	AT5G53250	248252_at	0.216848	1.00E-30
245256_at	AT4G15090	FAR1	pd	TGH	AT5G23080	249870_at	0.277757	1.00E-50
245256_at	AT4G15090	FAR1	pd	AT5G18750,protein_coding	AT5G18750	250004_at	0.19192	1.00E-30
245256_at	AT4G15090	FAR1	pd	AT5G11350,protein_coding	AT5G11350	250359_at	0.204203	1.00E-30
245256_at	AT4G15090	FAR1	pd	AGP4	AT5G10430	250437_at	0.214629	1.00E-30
245256_at	AT4G15090	FAR1	pd	AT5G06780,protein_coding	AT5G06780	250643_at	0.284708	1.00E-50
245256_at	AT4G15090	FAR1	pd	AT5G04910,protein_coding	AT5G04910	250830_at	0.213547	1.00E-30
245256_at	AT4G15090	FAR1	pd	EMB2752	AT4G29660	253691_at	0.230963	1.00E-40
245256_at	AT4G15090	FAR1	pd	AGP13	AT4G26320	253957_at	0.199468	1.00E-30
245256_at	AT4G15090	FAR1	pd	AT4G22285,protein_coding;AT4G22350,protein_coding	AT4G22285;AT4G22350	254353_s_at	0.276098	1.00E-50
245256_at	AT4G15090	FAR1	pd	AT4G12510,protein_coding;AT4G12520,protein_coding	AT4G12510;AT4G12520	254820_s_at	0.21293	1.00E-30
245256_at	AT4G15090	FAR1	pd	AT4G11190,protein_coding	AT4G11190	254907_at	0.183785	1.00E-30
245256_at	AT4G15090	FAR1	pd	AT4G08580,protein_coding;AT5G17900,protein_coding	AT4G08580;AT5G17900	255093_s_at	0.247673	1.00E-40
245256_at	AT4G15090	FAR1	pd	AT4G08220,transposable_element_gene	AT4G08220	255154_at	0.285627	1.00E-50
245256_at	AT4G15090	FAR1	pd	AT1G16810,protein_coding	AT1G16810	256113_at	0.258968	1.00E-40
245256_at	AT4G15090	FAR1	pd	AT3G24480,protein_coding	AT3G24480	256620_at	0.18861	1.00E-30
245256_at	AT4G15090	FAR1	pd	AT3G17450,protein_coding	AT3G17450	257268_at	0.226998	1.00E-40
245256_at	AT4G15090	FAR1	pd	AT3G04605,transposable_element_gene	AT3G04605	258789_at	0.172404	1.00E-30
245256_at	AT4G15090	FAR1	pd	UNE6	AT3G03340	259055_at	0.269693	1.00E-40
245256_at	AT4G15090	FAR1	pd	AT1G17680,protein_coding	AT1G17680	259397_at	0.253582	1.00E-40
245256_at	AT4G15090	FAR1	pd	AT1G02330,protein_coding	AT1G02330	259415_at	0.290916	1.00E-50
245256_at	AT4G15090	FAR1	pd	HUB2	AT1G55250	259662_at	0.311315	1.00E-50
245256_at	AT4G15090	FAR1	pd	VIP5	AT1G61040	259718_at	0.250801	1.00E-40
245256_at	AT4G15090	FAR1	pd	AT1G55930,protein_coding	AT1G55930	260598_at	0.321506	1.00E-50
245256_at	AT4G15090	FAR1	pd	ATFUT12	AT1G49710	261612_at	0.183227	1.00E-30
245256_at	AT4G15090	FAR1	pd	AT1G80210,protein_coding;AT3G06820,protein_coding	AT1G80210;AT3G06820	262044_s_at	0.20298	1.00E-30
245256_at	AT4G15090	FAR1	pd	FRS6	AT1G52520	262150_at	0.129669	1.00E-20
245256_at	AT4G15090	FAR1	pd	AT2G27285,protein_coding	AT2G27285	265627_at	0.290725	1.00E-50
245256_at	AT4G15090	FAR1	pd	AT2G43190,protein_coding	AT2G43190	266450_s_at	0.299304	1.00E-50
245256_at	AT4G15090	FAR1	pd	emb1579	AT2G03150	266727_at	0.280349	1.00E-50
245256_at	AT4G15090	FAR1	pd	AT2G30930,protein_coding	AT2G30930	267209_at	0.274608	1.00E-40
245271_at	AT4G16430	AT4G16430,protein_coding	pd	AT5G64480,protein_coding	AT5G64480	247291_at	0.168859	1.00E-30
245271_at	AT4G16430	AT4G16430,protein_coding	pd	AT5G59210,protein_coding	AT5G59210	247738_at	0.221469	1.00E-30
245271_at	AT4G16430	AT4G16430,protein_coding	pd	TBL17	AT5G51640	248422_at	0.145318	1.00E-20
245271_at	AT4G16430	AT4G16430,protein_coding	pd	UBP22	AT5G10790	250405_at	0.149867	1.00E-20
245271_at	AT4G16430	AT4G16430,protein_coding	pd	CKL6	AT4G28540	253770_at	0.192599	1.00E-30
245271_at	AT4G16430	AT4G16430,protein_coding	pd	AT4G24530,protein_coding	AT4G24530	254171_at	0.215139	1.00E-30
245271_at	AT4G16430	AT4G16430,protein_coding	pd	CYP706A4	AT4G12300	254834_at	0.146675	1.00E-20
245271_at	AT4G16430	AT4G16430,protein_coding	pd	ATRBL12	AT1G18600	255775_at	0.200204	1.00E-30
245271_at	AT4G16430	AT4G16430,protein_coding	pd	AT5P1	AT1G34120	255984_at	0.214112	1.00E-30
245271_at	AT4G16430	AT4G16430,protein_coding	pd	UGT71C4	AT1G07250	256033_at	0.207414	1.00E-30
245271_at	AT4G16430	AT4G16430,protein_coding	pd	GC2	AT1G18190	256123_at	0.230496	1.00E-40
245271_at	AT4G16430	AT4G16430,protein_coding	pd	ATWI-12	AT3G10985	256433_at	0.221731	1.00E-30
245271_at	AT4G16430	AT4G16430,protein_coding	pd	AT3G26950,protein_coding	AT3G26950	257783_at	0.219516	1.00E-30
245271_at	AT4G16430	AT4G16430,protein_coding	pd	AT3G15610,protein_coding	AT3G15610	258272_at	0.217427	1.00E-30
245271_at	AT4G16430	AT4G16430,protein_coding	pd	AT3G03610,protein_coding	AT3G03610	259198_at	0.168648	1.00E-30
245271_at	AT4G16430	AT4G16430,protein_coding	pd	AT1G55960,protein_coding	AT1G55960	260603_at	0.171844	1.00E-30
245271_at	AT4G16430	AT4G16430,protein_coding	pd	ADT6	AT1G08250	261758_at	0.167444	1.00E-20
245271_at	AT4G16430	AT4G16430,protein_coding	pd	AT1G14230,protein_coding;AT1G14250,protein_coding	AT1G14230;AT1G14250	262661_s_at	0.210339	1.00E-30
245276_at	AT4G16780	ATHB-2	pd	NPQ4	AT1G44575	245213_at	0.158435	1.00E-20
245276_at	AT4G16780	ATHB-2	pd	SDH1-1	AT5G66760	247060_at	0.149499	1.00E-20
245276_at	AT4G16780	ATHB-2	pd	ATCHS	AT5G13930	250207_at	0.177061	1.00E-30
245276_at	AT4G16780	ATHB-2	pd	CI51	AT5G08530	250534_at	0.170608	1.00E-30
245276_at	AT4G16780	ATHB-2	pd	AT5G03690,protein_coding	AT5G03690	250917_at	0.124702	1.00E-20
245276_at	AT4G16780	ATHB-2	pd	AT5G01390,protein_coding	AT5G01390	251089_at	0.181901	1.00E-30
245276_at	AT4G16780	ATHB-2	pd	AT3G62580,protein_coding	AT3G62580	251222_at	0.195412	1.00E-30
245276_at	AT4G16780	ATHB-2	pd	AHA7	AT3G60330	251405_at	0.190666	1.00E-30
245276_at	AT4G16780	ATHB-2	pd	UCC3	AT3G60280	251410_at	0.213803	1.00E-30
245276_at	AT4G16780	ATHB-2	pd	AT3G58730,protein_coding	AT3G58730	251557_at	0.191987	1.00E-30
245276_at	AT4G16780	ATHB-2	pd	SIP2	AT3G56950	251661_at	0.250718	1.00E-40
245276_at	AT4G16780	ATHB-2	pd	ATHRGP1	AT3G54590	251843_x_at	0.186353	1.00E-30
245276_at	AT4G16780	ATHB-2	pd	AT4G38250,protein_coding	AT4G38250	253006_at	0.19031	1.00E-30
245276_at	AT4G16780	ATHB-2	pd	GGT3	AT4G29210	253708_at	0.160316	1.00E-20
245276_at	AT4G16780	ATHB-2	pd	AT4G13390,protein_coding	AT4G13390	254772_at	0.184268	1.00E-30
245276_at	AT4G16780	ATHB-2	pd	AT1G07080,protein_coding	AT1G07080	256034_at	0.179039	1.00E-30
245276_at	AT4G16780	ATHB-2	pd	PGSIP4	AT1G54940	256350_at	0.181626	1.00E-30
245276_at	AT4G16780	ATHB-2	pd	LTA3	AT3G52200	256682_at	0.16916	1.00E-30
245276_at	AT4G16780	ATHB-2	pd	AT3G14067,protein_coding	AT3G14067	256997_at	0.196153	1.00E-30
245276_at	AT4G16780	ATHB-2	pd	AT3G01930,protein_coding	AT3G01930	259005_at	0.228097	1.00E-40
245276_at	AT4G16780	ATHB-2	pd	AT3G02320,protein_coding	AT3G02320	259075_at	0.176044	1.00E-30
245276_at	AT4G16780	ATHB-2	pd	AT3G01720,protein_coding	AT3G01720	259191_at	0.253917	1.00E-40
245276_at	AT4G16780	ATHB-2	pd	AT1G18940,protein_coding	AT1G18940	259462_at	0.184365	1.00E-30
245276_at	AT4G16780	ATHB-2	pd	ATEXP7	AT1G12560	259525_at	0.175226	1.00E-30
245276_at	AT4G16780	ATHB-2	pd	ATCTL1	AT1G05850	261279_at	0.199296	1.00E-30
245276_at	AT4G16780	ATHB-2	pd	AT1G50020,protein_coding	AT1G50020	261635_at	0.1776	1.00E-30
245276_at	AT4G16780	ATHB-2	pd	IAR4	AT1G24180	264871_at	0.158156	1.00E-20
245276_at	AT4G16780	ATHB-2	pd	ZIP3	AT2G32270	266336_at	0.185467	1.00E-30
245276_at	AT4G16780	ATHB-2	pd	GLU2	AT2G41220	266365_at	0.167397	1.00E-20
245276_at	AT4G16780	ATHB-2	pd	266445_at_no_match	266445_at_no_match	266445_at	0.158418	1.00E-20
245276_at	AT4G16780	ATHB-2	pd	ABR	AT2G34650	266908_at	0.218305	1.00E-30
245280_at	AT4G16845	VRN2	pd	AT4G17650,protein_coding	AT4G17650	245390_at	0.25925	1.00E-40
245280_at	AT4G16845	VRN2	pd	AT4G16180,protein_coding	AT4G16180	245481_at	0.203678	1.00E-30
245280_at	AT4G16845	VRN2	pd	ATESD4	AT4G15880	245521_at	0.215342	1.00E-30
245280_at	AT4G16845	VRN2	pd	AT1G73430,protein_coding	AT1G73430	245722_at	0.27491	1.00E-40
245280_at	AT4G16845	VRN2	pd	GME	AT5G28840	246051_at	0.265862	1.00E-40
245280_at	AT4G16845	VRN2	pd	AT1G16570,protein_coding	AT1G16570	246351_at	0.3468	1.00E-60
245280_at	AT4G16845	VRN2	pd	AT5G16210,protein_coding	AT5G16210	246496_at	0.241439	1.00E-40
245280_at	AT4G16845	VRN2	pd	AT5G15880,protein_coding	AT5G15880	246533_at	0.280105	1.00E-50
245280_at	AT4G16845	VRN2	pd	246950_at_no_match	246950_at_no_match	246950_at	0.30363	1.00E-50
245280_at	AT4G16845	VRN2	pd	AT5G24970,protein_coding	AT5G24970	246973_at	0.286027	1.00E-50
245280_at	AT4G16845	VRN2	pd	ATGRIP	AT5G66030	247082_at	0.292999	1.00E-50
245280_at	AT4G16845	VRN2	pd	AT5G64600,protein_coding	AT5G64600	247237_at	0.303361	1.00E-50
245280_at	AT4G16845	VRN2	pd	ATATM3	AT5G58270	247806_at	0.299327	1.00E-50
245280_at	AT4G16845	VRN2	pd	AtTRS130	AT5G54440	248158_at	0.302051	1.00E-50
245280_at	AT4G16845	VRN2	pd	AT5G53540,protein_coding	AT5G53540	248220_at	0.291073	1.00E-50
245280_at	AT4G16845	VRN2	pd	AT5G49060,protein_coding	AT5G49060	248637_at	0.225837	1.00E-40
245280_at	AT4G16845	VRN2	pd	ETFBETA	AT5G43430	249158_at	0.172355	1.00E-30
245280_at	AT4G16845	VRN2	pd	AT5G38460,protein_coding	AT5G38460	249513_at	0.232349	1.00E-40
245280_at	AT4G16845	VRN2	pd	AT5G17250,protein_coding	AT5G17250	250085_at	0.313995	1.00E-50
245280_at	AT4G16845	VRN2	pd	GC3	AT3G61570	251318_at	0.294406	1.00E-50
245280_at	AT4G16845	VRN2	pd	AT3G59800,protein_coding	AT3G59800	251463_at	0.29763	1.00E-50
245280_at	AT4G16845	VRN2	pd	AT3G55520,protein_coding	AT3G55520	251799_at	0.207371	1.00E-30
245280_at	AT4G16845	VRN2	pd	MAG2	AT3G47700	252431_at	0.327162	1.00E-50
245280_at	AT4G16845	VRN2	pd	AT4G38500,protein_coding	AT4G38500	252999_at	0.314011	1.00E-50
245280_at	AT4G16845	VRN2	pd	ATSPPL1	AT4G33410	253341_at	0.279954	1.00E-50
245280_at	AT4G16845	VRN2	pd	AT4G28570,protein_coding	AT4G28570	253789_at	0.176752	1.00E-30
245280_at	AT4G16845	VRN2	pd	AT4G27120,protein_coding	AT4G27120	253897_at	0.313354	1.00E-50
245280_at	AT4G16845	VRN2	pd	CK1	AT4G26100	253995_at	0.283795	1.00E-50
245280_at	AT4G16845	VRN2	pd	AT4G19185,protein_coding	AT4G19185	254558_at	0.286801	1.00E-50
245280_at	AT4G16845	VRN2	pd	AT4G02030,protein_coding	AT4G02030	255560_at	0.266216	1.00E-40
245280_at	AT4G16845	VRN2	pd	255643_at_no_match	255643_at_no_match	255643_at	0.207912	1.00E-30
245280_at	AT4G16845	VRN2	pd	GC2	AT1G18190	256123_at	0.286301	1.00E-50
245280_at	AT4G16845	VRN2	pd	AT1G31500,protein_coding	AT1G31500	256491_at	0.217768	1.00E-30
245280_at	AT4G16845	VRN2	pd	AT3G13610,protein_coding	AT3G13610	256647_at	0.301148	1.00E-50
245280_at	AT4G16845	VRN2	pd	AT3G18860,protein_coding	AT3G18860	256657_at	0.251349	1.00E-40
245280_at	AT4G16845	VRN2	pd	ATPDI12	AT3G20560	257095_at	0.275901	1.00E-40
245280_at	AT4G16845	VRN2	pd	ATHDA15	AT3G18520	257729_at	0.287766	1.00E-50
245280_at	AT4G16845	VRN2	pd	AtCASP	AT3G18480	257732_at	0.318924	1.00E-50
245280_at	AT4G16845	VRN2	pd	AT3G20720,protein_coding	AT3G20720	257973_at	0.24847	1.00E-40
245280_at	AT4G16845	VRN2	pd	ATSUN2	AT3G10730	258773_at	0.300021	1.00E-50
245280_at	AT4G16845	VRN2	pd	AT3G07180,protein_coding	AT3G07180	258825_at	0.235872	1.00E-40
245280_at	AT4G16845	VRN2	pd	TPLATE	AT3G01780	259190_at	0.284248	1.00E-50
245280_at	AT4G16845	VRN2	pd	AT1G60995,protein_coding	AT1G60995	259716_at	0.248048	1.00E-40
245280_at	AT4G16845	VRN2	pd	SIK1	AT1G69220	260339_at	0.221161	1.00E-30
245280_at	AT4G16845	VRN2	pd	AT1G73930,protein_coding	AT1G73930	260377_at	0.264945	1.00E-40
245280_at	AT4G16845	VRN2	pd	AT1G14560,protein_coding	AT1G14560	260777_at	0.221813	1.00E-30
245280_at	AT4G16845	VRN2	pd	AT1G34470,protein_coding	AT1G34470	261164_at	0.236357	1.00E-40
245280_at	AT4G16845	VRN2	pd	AT1G49350,protein_coding	AT1G49350	262398_at	0.238298	1.00E-40
245280_at	AT4G16845	VRN2	pd	AT1G34270,protein_coding	AT1G34270	262513_at	0.302012	1.00E-50
245280_at	AT4G16845	VRN2	pd	ARP3	AT1G13180	262769_at	0.257638	1.00E-40
245280_at	AT4G16845	VRN2	pd	AT2G21380,protein_coding	AT2G21380	263762_at	0.296036	1.00E-50
245280_at	AT4G16845	VRN2	pd	AT2G42700,protein_coding	AT2G42700	263976_at	0.299398	1.00E-50
245280_at	AT4G16845	VRN2	pd	GCS1	AT1G67490	264228_at	0.251969	1.00E-40
245280_at	AT4G16845	VRN2	pd	AT1G61850,protein_coding	AT1G61850	264283_at	0.223512	1.00E-40
245280_at	AT4G16845	VRN2	pd	AT1G78800,protein_coding	AT1G78800	264291_at	0.183201	1.00E-30
245280_at	AT4G16845	VRN2	pd	AT1G61690,protein_coding	AT1G61690	264423_at	0.217743	1.00E-30
245280_at	AT4G16845	VRN2	pd	AT1G77260,protein_coding	AT1G77260	264484_at	0.297254	1.00E-50
245280_at	AT4G16845	VRN2	pd	AT1G09010,protein_coding	AT1G09010	264656_at	0.214944	1.00E-30
245280_at	AT4G16845	VRN2	pd	ATRX	AT1G08600	264805_at	0.3405	1.00E-60
245280_at	AT4G16845	VRN2	pd	AT1G05090,protein_coding;AT4G20720,protein_coding	AT1G05090;AT4G20720	265217_s_at	0.224331	1.00E-40
245280_at	AT4G16845	VRN2	pd	GAUT10	AT2G20810	265391_at	0.246403	1.00E-40
245280_at	AT4G16845	VRN2	pd	AT2G32170,protein_coding	AT2G32170	265697_at	0.196206	1.00E-30
245280_at	AT4G16845	VRN2	pd	ATCSLA07	AT2G35650	265824_at	0.268133	1.00E-40
245280_at	AT4G16845	VRN2	pd	ALG3	AT2G47760	266467_at	0.298446	1.00E-50
245280_at	AT4G16845	VRN2	pd	ATSCC3	AT2G47980	266484_at	0.369155	1.00E-60
245280_at	AT4G16845	VRN2	pd	AT2G35330,protein_coding	AT2G35330	266628_at	0.285109	1.00E-50
245280_at	AT4G16845	VRN2	pd	emb1579	AT2G03150	266727_at	0.349558	1.00E-60
245280_at	AT4G16845	VRN2	pd	AT2G26780,protein_coding	AT2G26780	267609_at	0.281088	1.00E-50
245283_at	AT4G13980	AT-HSFA5	pd	CKB2	AT4G17640	245351_at	0.186622	1.00E-30
245283_at	AT4G13980	AT-HSFA5	pd	AT1G27850,protein_coding	AT1G27850	245763_at	0.177572	1.00E-30
245283_at	AT4G13980	AT-HSFA5	pd	AT4G36400,protein_coding	AT4G36400	246162_at	0.225685	1.00E-40
245283_at	AT4G13980	AT-HSFA5	pd	AT5G32440,protein_coding	AT5G32440	246171_at	0.22395	1.00E-40
245283_at	AT4G13980	AT-HSFA5	pd	ACX4	AT3G51840	246304_at	0.196168	1.00E-30
245283_at	AT4G13980	AT-HSFA5	pd	AT5G23340,protein_coding	AT5G23340	249831_at	0.196729	1.00E-30
245283_at	AT4G13980	AT-HSFA5	pd	ATDCP2	AT5G13570	250238_at	0.239474	1.00E-40
245283_at	AT4G13980	AT-HSFA5	pd	AT5G11960,protein_coding	AT5G11960	250347_at	0.19147	1.00E-30
245283_at	AT4G13980	AT-HSFA5	pd	AT3G58670,protein_coding	AT3G58670	251554_at	0.198682	1.00E-30
245283_at	AT4G13980	AT-HSFA5	pd	ATP5CS;P5CS2	AT2G39800;AT3G55610	251775_s_at	0.190592	1.00E-30
245283_at	AT4G13980	AT-HSFA5	pd	ATVAMP727	AT3G54300	251877_at	0.176236	1.00E-30
245283_at	AT4G13980	AT-HSFA5	pd	AT3G51370,protein_coding	AT3G51370	252067_at	0.21845	1.00E-30
245283_at	AT4G13980	AT-HSFA5	pd	SNRK2-2	AT3G50500	252166_at	0.188032	1.00E-30
245283_at	AT4G13980	AT-HSFA5	pd	AT3G48880,protein_coding	AT3G48880	252336_at	0.289174	1.00E-50
245283_at	AT4G13980	AT-HSFA5	pd	CRCK2	AT4G00330	255716_at	0.181903	1.00E-30
245283_at	AT4G13980	AT-HSFA5	pd	AT3G12620,protein_coding	AT3G12620	256279_at	0.182581	1.00E-30
245283_at	AT4G13980	AT-HSFA5	pd	ATVPS9A	AT3G19770	257989_at	0.210755	1.00E-30
245283_at	AT4G13980	AT-HSFA5	pd	AT3G02700,protein_coding	AT3G02700	258491_at	0.159934	1.00E-20
245283_at	AT4G13980	AT-HSFA5	pd	AT3G04350,protein_coding	AT3G04350	258565_at	0.208817	1.00E-30
245283_at	AT4G13980	AT-HSFA5	pd	AT3G09030,protein_coding	AT3G09030	259205_at	0.144109	1.00E-20
245283_at	AT4G13980	AT-HSFA5	pd	ARG1	AT1G68370	260445_at	0.174823	1.00E-30
245283_at	AT4G13980	AT-HSFA5	pd	AT1G35550,protein_coding	AT1G35550	262017_at	0.177838	1.00E-30
245283_at	AT4G13980	AT-HSFA5	pd	ATMPK2	AT1G59580	262076_at	0.199129	1.00E-30
245283_at	AT4G13980	AT-HSFA5	pd	ATSAC1	AT1G22620	264197_at	0.172143	1.00E-30
245283_at	AT4G13980	AT-HSFA5	pd	AT1G55680,protein_coding	AT1G55680	264548_at	0.207336	1.00E-30
245283_at	AT4G13980	AT-HSFA5	pd	PIRL5	AT2G17440	264908_at	0.21249	1.00E-30
245283_at	AT4G13980	AT-HSFA5	pd	AT1G76920,protein_coding	AT1G76920	264955_at	0.228465	1.00E-40
245283_at	AT4G13980	AT-HSFA5	pd	ATCOAD	AT2G18250	265324_at	0.199156	1.00E-30
245283_at	AT4G13980	AT-HSFA5	pd	ATOFP7	AT2G18500	265951_at	0.120342	1.00E-20
245288_at	AT4G16420	ADA2B	pd	SLK1	AT4G25520	245237_at	0.232024	1.00E-40
245288_at	AT4G16420	ADA2B	pd	SBP1	AT1G45976	245781_at	0.234513	1.00E-40
245288_at	AT4G16420	ADA2B	pd	AT5G62910,protein_coding	AT5G62910	247395_at	0.225149	1.00E-40
245288_at	AT4G16420	ADA2B	pd	AT5G55100,protein_coding	AT5G55100	248106_at	0.260707	1.00E-40
245288_at	AT4G16420	ADA2B	pd	AT3G45830,protein_coding	AT3G45830	252546_at	0.264304	1.00E-40
245288_at	AT4G16420	ADA2B	pd	AT1G51720,protein_coding	AT1G51720	256174_at	0.305553	1.00E-50
245288_at	AT4G16420	ADA2B	pd	FYD	AT3G12570	256232_at	0.166851	1.00E-20
245288_at	AT4G16420	ADA2B	pd	AT3G12140,protein_coding	AT3G12140	256271_at	0.296439	1.00E-50
245288_at	AT4G16420	ADA2B	pd	XTH16	AT3G23730	257203_at	0.164081	1.00E-20
245288_at	AT4G16420	ADA2B	pd	AT3G21610,protein_coding	AT3G21610	258171_at	0.171339	1.00E-30
245288_at	AT4G16420	ADA2B	pd	AT3G17250,protein_coding	AT3G17250	258440_at	0.188643	1.00E-30
245288_at	AT4G16420	ADA2B	pd	CHR11	AT3G06400	258904_at	0.270454	1.00E-40
245288_at	AT4G16420	ADA2B	pd	AT1G80230,protein_coding	AT1G80230	262048_at	0.211348	1.00E-30
245288_at	AT4G16420	ADA2B	pd	MBD10	AT1G15340	262600_at	0.311341	1.00E-50
245288_at	AT4G16420	ADA2B	pd	AT2G16580,protein_coding	AT2G16580	263238_at	0.181173	1.00E-30
245288_at	AT4G16420	ADA2B	pd	AT2G38820,protein_coding	AT2G38820	263265_at	0.220551	1.00E-30
245288_at	AT4G16420	ADA2B	pd	ELP	AT1G12090	264371_at	0.209077	1.00E-30
245288_at	AT4G16420	ADA2B	pd	AT2G38000,protein_coding	AT2G38000	266090_at	0.206774	1.00E-30
245288_at	AT4G16420	ADA2B	pd	AT2G27090,protein_coding	AT2G27090	266304_at	0.1972	1.00E-30
245302_at	AT4G17695	KAN3	pd	AT5G44400,protein_coding	AT5G44400	249046_at	0.362206	1.00E-60
245302_at	AT4G17695	KAN3	pd	AT3G51520,protein_coding	AT3G51520	252064_at	0.163313	1.00E-20
245302_at	AT4G17695	KAN3	pd	CYP87A2	AT1G12740	255934_at	0.223861	1.00E-40
245302_at	AT4G17695	KAN3	pd	AtVGT1	AT3G03090	258869_at	0.21987	1.00E-30
245302_at	AT4G17695	KAN3	pd	AT1G24575,protein_coding	AT1G24575	265025_at	0.351778	1.00E-60
245313_at	AT4G15420	AT4G15420,protein_coding	pd	AT5G56190,protein_coding	AT5G56190	248000_at	0.219798	1.00E-30
245313_at	AT4G15420	AT4G15420,protein_coding	pd	ATFH5	AT5G54650	248176_at	0.240913	1.00E-40
245313_at	AT4G15420	AT4G15420,protein_coding	pd	AT5G51740,protein_coding	AT5G51740	248426_at	0.20671	1.00E-30
245313_at	AT4G15420	AT4G15420,protein_coding	pd	AT4G27640,protein_coding	AT4G27640	253881_at	0.292576	1.00E-50
245313_at	AT4G15420	AT4G15420,protein_coding	pd	HSP21	AT4G27670	253884_at	0.164287	1.00E-20
245313_at	AT4G15420	AT4G15420,protein_coding	pd	AT4G10450,protein_coding	AT4G10450	254980_at	0.281539	1.00E-50
245313_at	AT4G15420	AT4G15420,protein_coding	pd	tic20-IV	AT4G03320	255430_at	0.197885	1.00E-30
245313_at	AT4G15420	AT4G15420,protein_coding	pd	PMZ	AT3G28210	256576_at	0.259052	1.00E-40
245313_at	AT4G15420	AT4G15420,protein_coding	pd	AT3G14075,protein_coding	AT3G14075	257006_at	0.2808	1.00E-50
245313_at	AT4G15420	AT4G15420,protein_coding	pd	ATRBL14	AT3G17611	258406_at	0.199705	1.00E-30
245313_at	AT4G15420	AT4G15420,protein_coding	pd	AK3;CARAB-AK-LYS	AT3G02020;AT5G14060	258977_s_at	0.293759	1.00E-50
245313_at	AT4G15420	AT4G15420,protein_coding	pd	ATERDJ3A	AT3G08970	258984_at	0.193667	1.00E-30
245313_at	AT4G15420	AT4G15420,protein_coding	pd	NRP1	AT1G74560	260235_at	0.279621	1.00E-50
245313_at	AT4G15420	AT4G15420,protein_coding	pd	AT1G70590,protein_coding	AT1G70590	260310_at	0.277096	1.00E-50
245313_at	AT4G15420	AT4G15420,protein_coding	pd	AT2G16710,protein_coding	AT2G16710	265358_at	0.189322	1.00E-30
245327_at	AT4G16850	AT4G16850,protein_coding	pd	ATRER1C1	AT2G23310	245083_at	0.366883	1.00E-60
245327_at	AT4G16850	AT4G16850,protein_coding	pd	IMPA-2	AT4G16143	245216_at	0.298132	1.00E-50
245327_at	AT4G16850	AT4G16850,protein_coding	pd	TUA6	AT4G14960	245270_at	0.324345	1.00E-50
245327_at	AT4G16850	AT4G16850,protein_coding	pd	AT4G14160,protein_coding	AT4G14160	245625_at	0.32539	1.00E-50
245327_at	AT4G16850	AT4G16850,protein_coding	pd	AGP31	AT1G28290	245688_at	0.236197	1.00E-40
245327_at	AT4G16850	AT4G16850,protein_coding	pd	AT5G01010,protein_coding	AT5G01010	245862_at	0.296075	1.00E-50
245327_at	AT4G16850	AT4G16850,protein_coding	pd	ATATP-PRT1	AT1G58080	245867_at	0.180148	1.00E-30
245327_at	AT4G16850	AT4G16850,protein_coding	pd	TUA3;TUA5	AT5G19770;AT5G19780	245915_s_at	0.29152	1.00E-50
245327_at	AT4G16850	AT4G16850,protein_coding	pd	AT5G19510,protein_coding	AT5G19510	245949_at	0.254589	1.00E-40
245327_at	AT4G16850	AT4G16850,protein_coding	pd	AT5G28850,protein_coding;AT5G28900,protein_coding	AT5G28850;AT5G28900	246050_s_at	0.268283	1.00E-40
245327_at	AT4G16850	AT4G16850,protein_coding	pd	AT5G20500,protein_coding	AT5G20500	246092_at	0.302081	1.00E-50
245327_at	AT4G16850	AT4G16850,protein_coding	pd	GONST4	AT5G19980	246143_at	0.27189	1.00E-40
245327_at	AT4G16850	AT4G16850,protein_coding	pd	AT4G36440,protein_coding	AT4G36440	246245_at	0.245308	1.00E-40
245327_at	AT4G16850	AT4G16850,protein_coding	pd	AT1G16560,protein_coding	AT1G16560	246320_at	0.321843	1.00E-50
245327_at	AT4G16850	AT4G16850,protein_coding	pd	AT3G56840,protein_coding	AT3G56840	246348_at	0.292824	1.00E-50
245327_at	AT4G16850	AT4G16850,protein_coding	pd	AT1G57620,protein_coding	AT1G57620	246378_at	0.239707	1.00E-40
245327_at	AT4G16850	AT4G16850,protein_coding	pd	AT1G57680,protein_coding	AT1G57680	246408_at	0.223553	1.00E-40
245327_at	AT4G16850	AT4G16850,protein_coding	pd	AT5G26360,protein_coding	AT5G26360	246830_at	0.292082	1.00E-50
245327_at	AT4G16850	AT4G16850,protein_coding	pd	AT5G62575,protein_coding	AT5G62575	247434_at	0.29419	1.00E-50
245327_at	AT4G16850	AT4G16850,protein_coding	pd	COB	AT5G60920	247552_at	0.327187	1.00E-50
245327_at	AT4G16850	AT4G16850,protein_coding	pd	AT1G07920,protein_coding;AT1G07930,protein_coding;AT1G07940,protein_coding;AT5G60390,protein_coding	AT1G07920;AT1G07930;AT1G07940;AT5G60390	247644_s_at	0.290355	1.00E-50
245327_at	AT4G16850	AT4G16850,protein_coding	pd	eIFiso4G1	AT5G57870	247839_at	0.304899	1.00E-50
245327_at	AT4G16850	AT4G16850,protein_coding	pd	ATKCO1	AT5G55630	248027_at	0.293096	1.00E-50
245327_at	AT4G16850	AT4G16850,protein_coding	pd	AT5G54830,protein_coding	AT5G54830	248131_at	0.29283	1.00E-50
245327_at	AT4G16850	AT4G16850,protein_coding	pd	ATPHOS32	AT5G54430	248165_at	0.328407	1.00E-50
245327_at	AT4G16850	AT4G16850,protein_coding	pd	AtMAPR5	AT5G52240	248349_at	0.294411	1.00E-50
245327_at	AT4G16850	AT4G16850,protein_coding	pd	AFB5	AT5G49980	248557_at	0.290786	1.00E-50
245327_at	AT4G16850	AT4G16850,protein_coding	pd	FKBP15-2	AT5G48580	248664_at	0.253921	1.00E-40
245327_at	AT4G16850	AT4G16850,protein_coding	pd	AT5G48220,protein_coding	AT5G48220	248688_at	0.306471	1.00E-50
245327_at	AT4G16850	AT4G16850,protein_coding	pd	FPS1	AT5G47770	248718_at	0.258709	1.00E-40
245327_at	AT4G16850	AT4G16850,protein_coding	pd	AT5G47030,protein_coding	AT5G47030	248825_at	0.366442	1.00E-60
245327_at	AT4G16850	AT4G16850,protein_coding	pd	AT5G46390,protein_coding	AT5G46390	248899_at	0.168405	1.00E-30
245327_at	AT4G16850	AT4G16850,protein_coding	pd	AT5G42090,protein_coding	AT5G42090	249229_at	0.389062	1.00E-70
245327_at	AT4G16850	AT4G16850,protein_coding	pd	AT5G41940,protein_coding	AT5G41940	249281_at	0.268572	1.00E-40
245327_at	AT4G16850	AT4G16850,protein_coding	pd	AT5G39990,protein_coding	AT5G39990	249437_at	0.299512	1.00E-50
245327_at	AT4G16850	AT4G16850,protein_coding	pd	ERMO1	AT5G39500	249452_at	0.232702	1.00E-40
245327_at	AT4G16850	AT4G16850,protein_coding	pd	ATGLN1;1	AT5G37600	249581_at	0.250523	1.00E-40
245327_at	AT4G16850	AT4G16850,protein_coding	pd	AT5G37310,protein_coding	AT5G37310	249608_at	0.2617	1.00E-40
245327_at	AT4G16850	AT4G16850,protein_coding	pd	AT5G37480,protein_coding	AT5G37480	249625_at	0.218104	1.00E-30
245327_at	AT4G16850	AT4G16850,protein_coding	pd	AT5G24230,protein_coding	AT5G24230	249779_at	0.289085	1.00E-50
245327_at	AT4G16850	AT4G16850,protein_coding	pd	AT5G23680,protein_coding	AT5G23680	249793_at	0.213072	1.00E-30
245327_at	AT4G16850	AT4G16850,protein_coding	pd	AT5G23830,protein_coding	AT5G23830	249812_at	0.1818	1.00E-30
245327_at	AT4G16850	AT4G16850,protein_coding	pd	TUB8	AT5G23860	249818_at	0.282165	1.00E-50
245327_at	AT4G16850	AT4G16850,protein_coding	pd	MIA	AT5G23630	249846_at	0.262583	1.00E-40
245327_at	AT4G16850	AT4G16850,protein_coding	pd	alpha-ADR;AT5G22780,protein_coding	AT5G22770;AT5G22780	249909_s_at	0.293601	1.00E-50
245327_at	AT4G16850	AT4G16850,protein_coding	pd	AT5G18520,protein_coding	AT5G18520	249982_at	0.291943	1.00E-50
245327_at	AT4G16850	AT4G16850,protein_coding	pd	AT5G18500,protein_coding	AT5G18500	249985_at	0.206297	1.00E-30
245327_at	AT4G16850	AT4G16850,protein_coding	pd	AT5G17190,protein_coding	AT5G17190	250096_at	0.261834	1.00E-40
245327_at	AT4G16850	AT4G16850,protein_coding	pd	PHT3;1	AT5G14040	250206_at	0.363423	1.00E-60
245327_at	AT4G16850	AT4G16850,protein_coding	pd	ATP5	AT5G13450	250236_at	0.303815	1.00E-50
245327_at	AT4G16850	AT4G16850,protein_coding	pd	DiT1	AT5G12860	250278_at	0.193971	1.00E-30
245327_at	AT4G16850	AT4G16850,protein_coding	pd	AT5G11280,protein_coding	AT5G11280	250368_at	0.358562	1.00E-60
245327_at	AT4G16850	AT4G16850,protein_coding	pd	AT5G11500,protein_coding	AT5G11500	250384_at	0.28924	1.00E-50
245327_at	AT4G16850	AT4G16850,protein_coding	pd	AT5G11230,protein_coding	AT5G11230	250417_at	0.199653	1.00E-30
245327_at	AT4G16850	AT4G16850,protein_coding	pd	AT5G06660,protein_coding	AT5G06660	250687_at	0.332035	1.00E-60
245327_at	AT4G16850	AT4G16850,protein_coding	pd	AT5G02410,protein_coding	AT5G02410	251048_at	0.206158	1.00E-30
245327_at	AT4G16850	AT4G16850,protein_coding	pd	PBF1	AT3G60820	251337_at	0.255947	1.00E-40
245327_at	AT4G16850	AT4G16850,protein_coding	pd	AT3G60950,protein_coding;AT3G61030,protein_coding;NTMC2T4	AT3G60950;AT3G61030;AT3G61050	251351_s_at	0.303985	1.00E-50
245327_at	AT4G16850	AT4G16850,protein_coding	pd	ATUTR6	AT3G59360	251465_at	0.310623	1.00E-50
245327_at	AT4G16850	AT4G16850,protein_coding	pd	EPC1	AT3G55830	251764_at	0.309632	1.00E-50
245327_at	AT4G16850	AT4G16850,protein_coding	pd	ATTSC13	AT3G55360	251796_at	0.319565	1.00E-50
245327_at	AT4G16850	AT4G16850,protein_coding	pd	MMZ4	AT3G52560	252059_at	0.297246	1.00E-50
245327_at	AT4G16850	AT4G16850,protein_coding	pd	GMD2	AT3G51160	252121_at	0.276753	1.00E-50
245327_at	AT4G16850	AT4G16850,protein_coding	pd	AT3G47670,protein_coding	AT3G47670	252406_at	0.323503	1.00E-50
245327_at	AT4G16850	AT4G16850,protein_coding	pd	ATPUB13	AT3G46510	252486_at	0.289703	1.00E-50
245327_at	AT4G16850	AT4G16850,protein_coding	pd	ATCAP1	AT4G34490	253205_at	0.222082	1.00E-40
245327_at	AT4G16850	AT4G16850,protein_coding	pd	ATCYP1	AT4G34870	253221_at	0.308293	1.00E-50
245327_at	AT4G16850	AT4G16850,protein_coding	pd	AT4G32390,protein_coding	AT4G32390	253427_at	0.307127	1.00E-50
245327_at	AT4G16850	AT4G16850,protein_coding	pd	AT4G32470,protein_coding	AT4G32470	253436_at	0.300287	1.00E-50
245327_at	AT4G16850	AT4G16850,protein_coding	pd	AT4G32640,protein_coding	AT4G32640	253448_at	0.30726	1.00E-50
245327_at	AT4G16850	AT4G16850,protein_coding	pd	253460_at_no_match	253460_at_no_match	253460_at	0.328136	1.00E-50
245327_at	AT4G16850	AT4G16850,protein_coding	pd	AT4G31080,protein_coding	AT4G31080	253555_at	0.329629	1.00E-50
245327_at	AT4G16850	AT4G16850,protein_coding	pd	AT4G27270,protein_coding	AT4G27270	253909_at	0.248598	1.00E-40
245327_at	AT4G16850	AT4G16850,protein_coding	pd	ATRBP45C	AT4G27000	253955_at	0.295337	1.00E-50
245327_at	AT4G16850	AT4G16850,protein_coding	pd	AR1	AT4G24520	254127_at	0.33992	1.00E-60
245327_at	AT4G16850	AT4G16850,protein_coding	pd	AT4G23470,protein_coding	AT4G23470	254262_at	0.301447	1.00E-50
245327_at	AT4G16850	AT4G16850,protein_coding	pd	ATUTR2	AT4G23010	254291_at	0.228104	1.00E-40
245327_at	AT4G16850	AT4G16850,protein_coding	pd	ATCES1	AT4G22330	254306_at	0.277604	1.00E-50
245327_at	AT4G16850	AT4G16850,protein_coding	pd	SOBER1	AT4G22300	254351_at	0.288328	1.00E-50
245327_at	AT4G16850	AT4G16850,protein_coding	pd	AT4G21903,protein_coding;AT4G21910,protein_coding	AT4G21903;AT4G21910	254389_s_at	0.301109	1.00E-50
245327_at	AT4G16850	AT4G16850,protein_coding	pd	HAP6	AT4G21150	254456_at	0.258631	1.00E-40
245327_at	AT4G16850	AT4G16850,protein_coding	pd	AT-NLM1	AT4G19030	254606_at	0.204777	1.00E-30
245327_at	AT4G16850	AT4G16850,protein_coding	pd	AtENODL19	AT4G12880	254789_at	0.284305	1.00E-50
245327_at	AT4G16850	AT4G16850,protein_coding	pd	AT4G12590,protein_coding	AT4G12590	254830_at	0.302888	1.00E-50
245327_at	AT4G16850	AT4G16850,protein_coding	pd	AT4G02580,protein_coding	AT4G02580	255442_at	0.261689	1.00E-40
245327_at	AT4G16850	AT4G16850,protein_coding	pd	GLB1	AT4G01900	255558_at	0.243502	1.00E-40
245327_at	AT4G16850	AT4G16850,protein_coding	pd	RGXT2;RGXT1	AT4G01750;AT4G01770	255564_s_at	0.230949	1.00E-40
245327_at	AT4G16850	AT4G16850,protein_coding	pd	ADNT1	AT4G01100	255570_at	0.354875	1.00E-60
245327_at	AT4G16850	AT4G16850,protein_coding	pd	AT4G01220,protein_coding	AT4G01220	255571_at	0.209127	1.00E-30
245327_at	AT4G16850	AT4G16850,protein_coding	pd	BSK3	AT4G00710	255631_at	0.275459	1.00E-40
245327_at	AT4G16850	AT4G16850,protein_coding	pd	GAUT11	AT1G18580	255780_at	0.291147	1.00E-50
245327_at	AT4G16850	AT4G16850,protein_coding	pd	SIRANBP	AT1G07140	256035_at	0.307682	1.00E-50
245327_at	AT4G16850	AT4G16850,protein_coding	pd	LAG13	AT1G13580	256157_at	0.257148	1.00E-40
245327_at	AT4G16850	AT4G16850,protein_coding	pd	GAUT9	AT3G02350	256327_at	0.258458	1.00E-40
245327_at	AT4G16850	AT4G16850,protein_coding	pd	AT3G08530,protein_coding;AT3G11130,protein_coding	AT3G08530;AT3G11130	256437_s_at	0.297309	1.00E-50
245327_at	AT4G16850	AT4G16850,protein_coding	pd	ATMSD1	AT3G10920	256439_at	0.330871	1.00E-60
245327_at	AT4G16850	AT4G16850,protein_coding	pd	AT1G75190,protein_coding	AT1G75190	256455_at	0.233759	1.00E-40
245327_at	AT4G16850	AT4G16850,protein_coding	pd	AT3G13690,protein_coding	AT3G13690	256769_at	0.178608	1.00E-30
245327_at	AT4G16850	AT4G16850,protein_coding	pd	MED6	AT3G21350	256812_at	0.328815	1.00E-50
245327_at	AT4G16850	AT4G16850,protein_coding	pd	AMT1;5;AMT1;3	AT3G24290;AT3G24300	257162_s_at	0.306589	1.00E-50
245327_at	AT4G16850	AT4G16850,protein_coding	pd	RHD3	AT3G13870	257606_at	0.291859	1.00E-50
245327_at	AT4G16850	AT4G16850,protein_coding	pd	257901_at_no_match	257901_at_no_match	257901_at	0.215295	1.00E-30
245327_at	AT4G16850	AT4G16850,protein_coding	pd	LAG1	AT3G25540	257913_at	0.36738	1.00E-60
245327_at	AT4G16850	AT4G16850,protein_coding	pd	CBB1	AT3G19820	257938_at	0.32468	1.00E-50
245327_at	AT4G16850	AT4G16850,protein_coding	pd	AT3G19460,protein_coding	AT3G19460	258022_at	0.197368	1.00E-30
245327_at	AT4G16850	AT4G16850,protein_coding	pd	ROD1;AT3G15830,protein_coding	AT3G15820;AT3G15830	258249_s_at	0.168467	1.00E-30
245327_at	AT4G16850	AT4G16850,protein_coding	pd	ATPDI4	AT3G16110	258329_at	0.240781	1.00E-40
245327_at	AT4G16850	AT4G16850,protein_coding	pd	AT3G07950,protein_coding	AT3G07950	258638_at	0.395793	1.00E-70
245327_at	AT4G16850	AT4G16850,protein_coding	pd	AT3G07190,protein_coding	AT3G07190	258824_at	0.168284	1.00E-30
245327_at	AT4G16850	AT4G16850,protein_coding	pd	ERMO2	AT3G07100	258829_at	0.301083	1.00E-50
245327_at	AT4G16850	AT4G16850,protein_coding	pd	AT-P4H-2	AT3G06300	258852_at	0.268344	1.00E-40
245327_at	AT4G16850	AT4G16850,protein_coding	pd	ATCSLC06	AT3G07330	259041_at	0.292109	1.00E-50
245327_at	AT4G16850	AT4G16850,protein_coding	pd	ATRGP1;ATRGP2	AT3G02230;AT5G15650	259077_s_at	0.255569	1.00E-40
245327_at	AT4G16850	AT4G16850,protein_coding	pd	ACP	AT3G05020	259095_at	0.290854	1.00E-50
245327_at	AT4G16850	AT4G16850,protein_coding	pd	AT3G01360,protein_coding	AT3G01360	259115_at	0.263386	1.00E-40
245327_at	AT4G16850	AT4G16850,protein_coding	pd	AT3G10220,protein_coding	AT3G10220	259141_at	0.358306	1.00E-60
245327_at	AT4G16850	AT4G16850,protein_coding	pd	AT3G01720,protein_coding	AT3G01720	259191_at	0.277798	1.00E-50
245327_at	AT4G16850	AT4G16850,protein_coding	pd	AT3G01190,protein_coding	AT3G01190	259276_at	0.272541	1.00E-40
245327_at	AT4G16850	AT4G16850,protein_coding	pd	PBC2	AT1G77440	259712_at	0.358768	1.00E-60
245327_at	AT4G16850	AT4G16850,protein_coding	pd	ATTIM23-2	AT1G72750	259890_at	0.29011	1.00E-50
245327_at	AT4G16850	AT4G16850,protein_coding	pd	CYCA3;2	AT1G47210	260506_at	0.31824	1.00E-50
245327_at	AT4G16850	AT4G16850,protein_coding	pd	WPP2	AT1G47200	260507_at	0.289985	1.00E-50
245327_at	AT4G16850	AT4G16850,protein_coding	pd	AT1G19360,protein_coding	AT1G19360	260665_at	0.223022	1.00E-40
245327_at	AT4G16850	AT4G16850,protein_coding	pd	ACT8	AT1G49240	260765_at	0.304122	1.00E-50
245327_at	AT4G16850	AT4G16850,protein_coding	pd	AT1G12850,protein_coding	AT1G12850	261201_at	0.219723	1.00E-30
245327_at	AT4G16850	AT4G16850,protein_coding	pd	HYD1	AT1G20050	261228_at	0.414446	1.00E-70
245327_at	AT4G16850	AT4G16850,protein_coding	pd	AT1G53035,protein_coding	AT1G53035	261318_at	0.178698	1.00E-30
245327_at	AT4G16850	AT4G16850,protein_coding	pd	AT1G33230,protein_coding	AT1G33230	261566_at	0.258083	1.00E-40
245327_at	AT4G16850	AT4G16850,protein_coding	pd	SMT3	AT1G76090	261727_at	0.303559	1.00E-50
245327_at	AT4G16850	AT4G16850,protein_coding	pd	ARFA1F	AT1G10630	261831_at	0.288537	1.00E-50
245327_at	AT4G16850	AT4G16850,protein_coding	pd	ATPLMT	AT1G80860	261902_at	0.256898	1.00E-40
245327_at	AT4G16850	AT4G16850,protein_coding	pd	AtENODL8	AT1G64640	261975_at	0.267152	1.00E-40
245327_at	AT4G16850	AT4G16850,protein_coding	pd	AT1G33800,protein_coding	AT1G33800	261999_at	0.266225	1.00E-40
245327_at	AT4G16850	AT4G16850,protein_coding	pd	ATPDI5	AT1G21750	262504_at	0.370262	1.00E-60
245327_at	AT4G16850	AT4G16850,protein_coding	pd	AT1G31300,protein_coding	AT1G31300	262559_at	0.239989	1.00E-40
245327_at	AT4G16850	AT4G16850,protein_coding	pd	ATHSRP54A	AT1G15310	262601_at	0.231262	1.00E-40
245327_at	AT4G16850	AT4G16850,protein_coding	pd	AT1G59710,protein_coding	AT1G59710	262910_at	0.213336	1.00E-30
245327_at	AT4G16850	AT4G16850,protein_coding	pd	AT1G75760,protein_coding	AT1G75760	262966_at	0.307655	1.00E-50
245327_at	AT4G16850	AT4G16850,protein_coding	pd	AT2G31670,protein_coding	AT2G31670	263449_at	0.278197	1.00E-50
245327_at	AT4G16850	AT4G16850,protein_coding	pd	ATRER1B	AT2G21600	263516_at	0.347622	1.00E-60
245327_at	AT4G16850	AT4G16850,protein_coding	pd	AT2G25310,protein_coding	AT2G25310	263638_at	0.284369	1.00E-50
245327_at	AT4G16850	AT4G16850,protein_coding	pd	263833_at_no_match	263833_at_no_match	263833_at	0.33082	1.00E-60
245327_at	AT4G16850	AT4G16850,protein_coding	pd	MAT3	AT2G36880	263838_at	0.218404	1.00E-30
245327_at	AT4G16850	AT4G16850,protein_coding	pd	MGP1	AT2G21870	263874_at	0.289723	1.00E-50
245327_at	AT4G16850	AT4G16850,protein_coding	pd	AT2G36300,protein_coding	AT2G36300	263930_at	0.267709	1.00E-40
245327_at	AT4G16850	AT4G16850,protein_coding	pd	AT1G61790,protein_coding	AT1G61790	264428_at	0.305754	1.00E-50
245327_at	AT4G16850	AT4G16850,protein_coding	pd	NTF2A	AT1G27310	264446_at	0.332161	1.00E-60
245327_at	AT4G16850	AT4G16850,protein_coding	pd	AT1G09660,protein_coding	AT1G09660	264665_at	0.284976	1.00E-50
245327_at	AT4G16850	AT4G16850,protein_coding	pd	AT1G04040,protein_coding	AT1G04040	265042_at	0.273572	1.00E-40
245327_at	AT4G16850	AT4G16850,protein_coding	pd	AT1G51980,protein_coding	AT1G51980	265056_at	0.289873	1.00E-50
245327_at	AT4G16850	AT4G16850,protein_coding	pd	AT2G20780,protein_coding	AT2G20780	265424_at	0.290954	1.00E-50
245327_at	AT4G16850	AT4G16850,protein_coding	pd	AT2G25520,protein_coding	AT2G25520	265617_at	0.310548	1.00E-50
245327_at	AT4G16850	AT4G16850,protein_coding	pd	AT2G17972,protein_coding	AT2G17972	265819_at	0.244708	1.00E-40
245327_at	AT4G16850	AT4G16850,protein_coding	pd	XEG113	AT2G35610	265845_at	0.289884	1.00E-50
245327_at	AT4G16850	AT4G16850,protein_coding	pd	AT2G45060,protein_coding	AT2G45060	266136_at	0.2969	1.00E-50
245327_at	AT4G16850	AT4G16850,protein_coding	pd	AT2G32380,protein_coding	AT2G32380	266334_at	0.319842	1.00E-50
245327_at	AT4G16850	AT4G16850,protein_coding	pd	ARA-4	AT2G43130	266394_at	0.330196	1.00E-50
245327_at	AT4G16850	AT4G16850,protein_coding	pd	266445_at_no_match	266445_at_no_match	266445_at	0.271548	1.00E-40
245327_at	AT4G16850	AT4G16850,protein_coding	pd	AT2G43090,protein_coding	AT2G43090	266451_at	0.275514	1.00E-40
245327_at	AT4G16850	AT4G16850,protein_coding	pd	AGP26	AT2G47930	266460_at	0.199728	1.00E-30
245327_at	AT4G16850	AT4G16850,protein_coding	pd	UGT71C1	AT2G29750	266669_at	0.287768	1.00E-50
245327_at	AT4G16850	AT4G16850,protein_coding	pd	ATSPP	AT2G03120	266709_at	0.265053	1.00E-40
245327_at	AT4G16850	AT4G16850,protein_coding	pd	AT2G26900,protein_coding	AT2G26900	266857_at	0.252775	1.00E-40
245327_at	AT4G16850	AT4G16850,protein_coding	pd	ATRAB6A	AT2G44610	266885_at	0.3277	1.00E-50
245327_at	AT4G16850	AT4G16850,protein_coding	pd	AT2G39130,protein_coding	AT2G39130	267019_at	0.303191	1.00E-50
245327_at	AT4G16850	AT4G16850,protein_coding	pd	AT2G34250,protein_coding	AT2G34250	267023_at	0.275201	1.00E-40
245327_at	AT4G16850	AT4G16850,protein_coding	pd	AT2G32580,protein_coding	AT2G32580	267060_at	0.259197	1.00E-40
245327_at	AT4G16850	AT4G16850,protein_coding	pd	AT2G14835,protein_coding	AT2G14835	267114_at	0.307351	1.00E-50
245327_at	AT4G16850	AT4G16850,protein_coding	pd	AT2G45540,protein_coding	AT2G45540	267501_at	0.229355	1.00E-40
245327_at	AT4G16850	AT4G16850,protein_coding	pd	AT2G45670,protein_coding	AT2G45670	267511_at	0.351763	1.00E-60
245327_at	AT4G16850	AT4G16850,protein_coding	pd	ATNUDT23	AT2G42070	267533_at	0.191855	1.00E-30
245328_at	AT4G14465	AHL20	pd	CYP98A3	AT2G40890	245101_at	0.340568	1.00E-60
245328_at	AT4G14465	AHL20	pd	AT4G15093,protein_coding	AT4G15093	245292_at	0.541515	1.00E-90
245328_at	AT4G14465	AHL20	pd	AT4G16920,protein_coding	AT4G16920	245454_at	0.267273	1.00E-40
245328_at	AT4G14465	AHL20	pd	GLP9	AT4G14630	245567_at	0.475178	1.00E-80
245328_at	AT4G14465	AHL20	pd	AT1G24800,protein_coding;AT1G24881,protein_coding;AT1G25055,protein_coding;AT1G25150,protein_coding;AT1G25211,protein_coding	AT1G24800;AT1G24881;AT1G25055;AT1G25150;AT1G25211	245651_s_at	0.182585	1.00E-30
245328_at	AT4G14465	AHL20	pd	245843_at_no_match	245843_at_no_match	245843_at	0.216924	1.00E-30
245328_at	AT4G14465	AHL20	pd	245874_at_no_match	245874_at_no_match	245874_at	0.443687	1.00E-80
245328_at	AT4G14465	AHL20	pd	AT5G09480,protein_coding	AT5G09480	245889_at	0.468928	1.00E-80
245328_at	AT4G14465	AHL20	pd	AT5G24760,protein_coding	AT5G24760	245929_at	0.28118	1.00E-50
245328_at	AT4G14465	AHL20	pd	AT5G10690,protein_coding	AT5G10690	246019_at	0.32693	1.00E-50
245328_at	AT4G14465	AHL20	pd	AT5G21090,protein_coding	AT5G21090	246029_at	0.56688	1.00E-100
245328_at	AT4G14465	AHL20	pd	AGAL2	AT5G08370	246036_at	0.300489	1.00E-50
245328_at	AT4G14465	AHL20	pd	FBX2	AT5G21040	246160_at	0.272002	1.00E-40
245328_at	AT4G14465	AHL20	pd	AT4G36430,protein_coding	AT4G36430	246228_at	0.470359	1.00E-80
245328_at	AT4G14465	AHL20	pd	AT5G17620,protein_coding	AT5G17620	246443_at	0.450011	1.00E-80
245328_at	AT4G14465	AHL20	pd	AT5G15070,protein_coding	AT5G15070	246551_at	0.284924	1.00E-50
245328_at	AT4G14465	AHL20	pd	ACBP5	AT5G27630	246731_at	0.412484	1.00E-70
245328_at	AT4G14465	AHL20	pd	AT5G26960,protein_coding	AT5G26960	246822_at	0.195851	1.00E-30
245328_at	AT4G14465	AHL20	pd	AT5G25510,protein_coding	AT5G25510	246907_at	0.236408	1.00E-40
245328_at	AT4G14465	AHL20	pd	AT5G24990,protein_coding;AT5G25020,protein_coding	AT5G24990;AT5G25020	246979_s_at	0.315598	1.00E-50
245328_at	AT4G14465	AHL20	pd	STR16	AT5G66040	247107_at	0.483397	1.00E-80
245328_at	AT4G14465	AHL20	pd	AT5G65530,protein_coding	AT5G65530	247170_at	0.346863	1.00E-60
245328_at	AT4G14465	AHL20	pd	JK218	AT5G64330	247288_at	0.283114	1.00E-50
245328_at	AT4G14465	AHL20	pd	AT5G63905,protein_coding	AT5G63905	247305_at	0.252816	1.00E-40
245328_at	AT4G14465	AHL20	pd	AT5G59700,protein_coding	AT5G59700	247686_at	0.42519	1.00E-70
245328_at	AT4G14465	AHL20	pd	AT5G58375,protein_coding	AT5G58375	247817_at	0.513314	1.00E-90
245328_at	AT4G14465	AHL20	pd	ATSERAT1;1	AT5G56760	247982_at	0.43781	1.00E-70
245328_at	AT4G14465	AHL20	pd	AT5G55560,protein_coding	AT5G55560	248060_at	0.514388	1.00E-90
245328_at	AT4G14465	AHL20	pd	AT5G49780,protein_coding	AT5G49780	248570_at	0.393035	1.00E-70
245328_at	AT4G14465	AHL20	pd	AT5G49390,protein_coding	AT5G49390	248600_at	0.217988	1.00E-30
245328_at	AT4G14465	AHL20	pd	ACLB-2	AT5G49460	248608_at	0.365195	1.00E-60
245328_at	AT4G14465	AHL20	pd	AT5G48060,protein_coding	AT5G48060	248731_at	0.241634	1.00E-40
245328_at	AT4G14465	AHL20	pd	AT5G47360,protein_coding	AT5G47360	248783_at	0.313675	1.00E-50
245328_at	AT4G14465	AHL20	pd	AT5G43150,protein_coding	AT5G43150	249134_at	0.457049	1.00E-80
245328_at	AT4G14465	AHL20	pd	ATH3	AT5G42980	249176_at	0.297512	1.00E-50
245328_at	AT4G14465	AHL20	pd	AT5G41400,protein_coding	AT5G41400	249306_at	0.21618	1.00E-30
245328_at	AT4G14465	AHL20	pd	AT5G37710,protein_coding	AT5G37710	249577_at	0.246785	1.00E-40
245328_at	AT4G14465	AHL20	pd	AT5G37740,protein_coding	AT5G37740	249580_at	0.46794	1.00E-80
245328_at	AT4G14465	AHL20	pd	AT5G37450,protein_coding	AT5G37450	249617_at	0.317091	1.00E-50
245328_at	AT4G14465	AHL20	pd	ACS	AT5G36880	249638_at	0.262093	1.00E-40
245328_at	AT4G14465	AHL20	pd	AT5G35680,protein_coding	AT5G35680	249711_at	0.322883	1.00E-50
245328_at	AT4G14465	AHL20	pd	AILP1	AT5G19140	249922_at	0.446035	1.00E-80
245328_at	AT4G14465	AHL20	pd	AT5G14080,protein_coding	AT5G14080	250215_at	0.321306	1.00E-50
245328_at	AT4G14465	AHL20	pd	CBB3	AT5G05690	250752_at	0.310265	1.00E-50
245328_at	AT4G14465	AHL20	pd	AT5G05960,protein_coding	AT5G05960	250764_at	0.47222	1.00E-80
245328_at	AT4G14465	AHL20	pd	AT5G04080,protein_coding	AT5G04080	250881_at	0.462364	1.00E-80
245328_at	AT4G14465	AHL20	pd	AT5G03320,protein_coding	AT5G03320	250941_at	0.290692	1.00E-50
245328_at	AT4G14465	AHL20	pd	AT3G61990,protein_coding	AT3G61990	251304_at	0.459688	1.00E-80
245328_at	AT4G14465	AHL20	pd	AT3G60800,protein_coding	AT3G60800	251386_at	0.18917	1.00E-30
245328_at	AT4G14465	AHL20	pd	BIGYIN	AT3G57090	251659_at	0.216893	1.00E-30
245328_at	AT4G14465	AHL20	pd	TRP3	AT3G54640	251847_at	0.303642	1.00E-50
245328_at	AT4G14465	AHL20	pd	AT3G54040,protein_coding	AT3G54040	251918_at	0.545276	1.00E-90
245328_at	AT4G14465	AHL20	pd	AT3G53040,protein_coding	AT3G53040	252019_at	0.287916	1.00E-50
245328_at	AT4G14465	AHL20	pd	VFB2	AT3G50080	252242_at	0.197327	1.00E-30
245328_at	AT4G14465	AHL20	pd	PHS1	AT3G47390	252438_at	0.362504	1.00E-60
245328_at	AT4G14465	AHL20	pd	ADT4	AT3G44720	252652_at	0.422155	1.00E-70
245328_at	AT4G14465	AHL20	pd	AT4G34920,protein_coding;AT4G34930,protein_coding	AT4G34920;AT4G34930	253220_s_at	0.412993	1.00E-70
245328_at	AT4G14465	AHL20	pd	AT4G34600,protein_coding	AT4G34600	253246_at	0.476193	1.00E-80
245328_at	AT4G14465	AHL20	pd	AT4G34180,protein_coding	AT4G34180	253273_at	0.4204	1.00E-70
245328_at	AT4G14465	AHL20	pd	CCoAOMT1	AT4G34050	253276_at	0.344682	1.00E-60
245328_at	AT4G14465	AHL20	pd	AT4G33720,protein_coding	AT4G33720	253301_at	0.383164	1.00E-60
245328_at	AT4G14465	AHL20	pd	AT4G30940,protein_coding	AT4G30940	253554_at	0.286961	1.00E-50
245328_at	AT4G14465	AHL20	pd	AT4G30530,protein_coding	AT4G30530	253606_at	0.380496	1.00E-60
245328_at	AT4G14465	AHL20	pd	UBC9;UBC10	AT4G27960;AT5G53300	253826_s_at	0.49617	1.00E-90
245328_at	AT4G14465	AHL20	pd	ATPDI7	AT4G27080	253899_at	0.39803	1.00E-70
245328_at	AT4G14465	AHL20	pd	AT4G25270,protein_coding	AT4G25270	254051_at	0.176766	1.00E-30
245328_at	AT4G14465	AHL20	pd	AT4G19810,protein_coding	AT4G19810	254543_at	0.470891	1.00E-80
245328_at	AT4G14465	AHL20	pd	ATPP2-A1	AT4G19840	254551_at	0.435503	1.00E-70
245328_at	AT4G14465	AHL20	pd	IBR1	AT4G05530	255240_at	0.236135	1.00E-40
245328_at	AT4G14465	AHL20	pd	AT4G04460,protein_coding	AT4G04460	255345_at	0.224734	1.00E-40
245328_at	AT4G14465	AHL20	pd	UBQ14	AT4G02890	255459_at	0.23227	1.00E-40
245328_at	AT4G14465	AHL20	pd	AT4G02090,protein_coding	AT4G02090	255528_at	0.329945	1.00E-50
245328_at	AT4G14465	AHL20	pd	AT4G02030,protein_coding	AT4G02030	255560_at	0.31264	1.00E-50
245328_at	AT4G14465	AHL20	pd	BAM2	AT4G00490	255676_at	0.34374	1.00E-60
245328_at	AT4G14465	AHL20	pd	AT4G00320,protein_coding;AT5G41830,protein_coding	AT4G00320;AT5G41830	255715_s_at	0.240512	1.00E-40
245328_at	AT4G14465	AHL20	pd	ATSOT17	AT1G18590	255773_at	0.467917	1.00E-80
245328_at	AT4G14465	AHL20	pd	AT2G30320,protein_coding	AT2G30320	255864_at	0.286432	1.00E-50
245328_at	AT4G14465	AHL20	pd	AT1G51750,transposable_element_gene;AT3G14517,transposable_element_gene	AT1G51750;AT3G14517	256171_s_at	0.363813	1.00E-60
245328_at	AT4G14465	AHL20	pd	4CL.1	AT1G51680	256186_at	0.364078	1.00E-60
245328_at	AT4G14465	AHL20	pd	AT1G33360,protein_coding	AT1G33360	256510_at	0.270078	1.00E-40
245328_at	AT4G14465	AHL20	pd	AT1G33350,protein_coding	AT1G33350	256532_at	0.288067	1.00E-50
245328_at	AT4G14465	AHL20	pd	AT3G13610,protein_coding	AT3G13610	256647_at	0.499372	1.00E-90
245328_at	AT4G14465	AHL20	pd	TBL37	AT2G34070	256725_at	0.311321	1.00E-50
245328_at	AT4G14465	AHL20	pd	AT3G13650,protein_coding	AT3G13650	256781_at	0.318241	1.00E-50
245328_at	AT4G14465	AHL20	pd	AT3G18560,protein_coding	AT3G18560	256799_at	0.460199	1.00E-80
245328_at	AT4G14465	AHL20	pd	NQR	AT3G27890	257228_at	0.404419	1.00E-70
245328_at	AT4G14465	AHL20	pd	AT3G14510,protein_coding	AT3G14510	257274_at	0.353299	1.00E-60
245328_at	AT4G14465	AHL20	pd	AT2G14440,protein_coding;AT2G14510,protein_coding	AT2G14440;AT2G14510	257387_s_at	0.425623	1.00E-70
245328_at	AT4G14465	AHL20	pd	AT3G20790,protein_coding	AT3G20790	257983_at	0.489501	1.00E-80
245328_at	AT4G14465	AHL20	pd	AT3G28940,protein_coding	AT3G28940	258000_at	0.578063	1.00E-100
245328_at	AT4G14465	AHL20	pd	4CL2	AT3G21240	258047_at	0.361899	1.00E-60
245328_at	AT4G14465	AHL20	pd	AT3G04310,protein_coding	AT3G04310	258587_at	0.201403	1.00E-30
245328_at	AT4G14465	AHL20	pd	AT3G04360,protein_coding	AT3G04360	258591_at	0.249083	1.00E-40
245328_at	AT4G14465	AHL20	pd	ATSUN2	AT3G10730	258773_at	0.30335	1.00E-50
245328_at	AT4G14465	AHL20	pd	AT3G11760,protein_coding	AT3G11760	258783_at	0.299008	1.00E-50
245328_at	AT4G14465	AHL20	pd	GAPC-2	AT1G13440	259361_at	0.406054	1.00E-70
245328_at	AT4G14465	AHL20	pd	GLP4	AT1G18970	259481_at	0.540681	1.00E-90
245328_at	AT4G14465	AHL20	pd	AT1G28070,protein_coding	AT1G28070	259583_at	0.202544	1.00E-30
245328_at	AT4G14465	AHL20	pd	AT1G43020,protein_coding	AT1G43020	259624_at	0.323536	1.00E-50
245328_at	AT4G14465	AHL20	pd	AT1G64405,protein_coding	AT1G64405	259735_at	0.382842	1.00E-60
245328_at	AT4G14465	AHL20	pd	AT1G52200,protein_coding	AT1G52200	259841_at	0.446379	1.00E-80
245328_at	AT4G14465	AHL20	pd	PFI	AT1G71440	259895_at	0.376961	1.00E-60
245328_at	AT4G14465	AHL20	pd	ATFT4	AT1G71990	260169_at	0.381842	1.00E-60
245328_at	AT4G14465	AHL20	pd	ATSOT16	AT1G74100	260387_at	0.364053	1.00E-60
245328_at	AT4G14465	AHL20	pd	ACBK1	AT1G01340	261027_at	0.353585	1.00E-60
245328_at	AT4G14465	AHL20	pd	GONST2	AT1G07290	261074_at	0.327785	1.00E-50
245328_at	AT4G14465	AHL20	pd	AT1G19690,protein_coding	AT1G19690	261147_at	0.397709	1.00E-70
245328_at	AT4G14465	AHL20	pd	AT1G18700,protein_coding	AT1G18700	261424_at	0.26014	1.00E-40
245328_at	AT4G14465	AHL20	pd	AT1G32760,protein_coding	AT1G32760	261702_at	0.41438	1.00E-70
245328_at	AT4G14465	AHL20	pd	AAE14	AT1G30520	261801_at	0.323883	1.00E-50
245328_at	AT4G14465	AHL20	pd	ATPMEPCRA	AT1G11580	261826_at	0.317222	1.00E-50
245328_at	AT4G14465	AHL20	pd	261855_at_no_match	261855_at_no_match	261855_at	0.335035	1.00E-60
245328_at	AT4G14465	AHL20	pd	ATGST11;ATGST1	AT1G02920;AT1G02930	262119_s_at	0.421033	1.00E-70
245328_at	AT4G14465	AHL20	pd	AT1G48320,protein_coding	AT1G48320	262237_at	0.363784	1.00E-60
245328_at	AT4G14465	AHL20	pd	AT1G70810,protein_coding	AT1G70810	262314_at	0.42255	1.00E-70
245328_at	AT4G14465	AHL20	pd	AT1G49310,protein_coding	AT1G49310	262446_at	0.546266	1.00E-90
245328_at	AT4G14465	AHL20	pd	CYP89A6	AT1G64940	262866_at	0.187974	1.00E-30
245328_at	AT4G14465	AHL20	pd	AT2G28670,protein_coding	AT2G28670	263437_at	0.360034	1.00E-60
245328_at	AT4G14465	AHL20	pd	AT2G17050,protein_coding	AT2G17050	263571_at	0.372632	1.00E-60
245328_at	AT4G14465	AHL20	pd	AT2G17060,protein_coding	AT2G17060	263572_at	0.390063	1.00E-70
245328_at	AT4G14465	AHL20	pd	ADF6	AT2G31200	264089_at	0.340739	1.00E-60
245328_at	AT4G14465	AHL20	pd	AT1G70360,protein_coding	AT1G70360	264336_at	0.220826	1.00E-30
245328_at	AT4G14465	AHL20	pd	AT1G03180,protein_coding	AT1G03180	264358_at	0.327703	1.00E-50
245328_at	AT4G14465	AHL20	pd	ATGLX1	AT1G11840	264372_at	0.418794	1.00E-70
245328_at	AT4G14465	AHL20	pd	AT1G22885,protein_coding	AT1G22885	264725_at	0.515698	1.00E-90
245328_at	AT4G14465	AHL20	pd	AT1G22830,protein_coding	AT1G22830	264749_at	0.143266	1.00E-20
245328_at	AT4G14465	AHL20	pd	AT1G61350,protein_coding	AT1G61350	264769_at	0.224706	1.00E-40
245328_at	AT4G14465	AHL20	pd	ATB2	AT1G60710	264928_at	0.364169	1.00E-60
245328_at	AT4G14465	AHL20	pd	AT1G67400,protein_coding;AT3G43400,protein_coding	AT1G67400;AT3G43400	264991_s_at	0.296228	1.00E-50
245328_at	AT4G14465	AHL20	pd	AT1G05000,protein_coding	AT1G05000	265214_at	0.475671	1.00E-80
245328_at	AT4G14465	AHL20	pd	AT2G42920,protein_coding	AT2G42920	265267_at	0.245284	1.00E-40
245328_at	AT4G14465	AHL20	pd	UBC29	AT2G16740	265357_at	0.503808	1.00E-90
245328_at	AT4G14465	AHL20	pd	atnudt17	AT2G01670	265872_at	0.543508	1.00E-90
245328_at	AT4G14465	AHL20	pd	YLS5	AT2G38860	266167_at	0.224695	1.00E-40
245328_at	AT4G14465	AHL20	pd	AT2G46690,protein_coding	AT2G46690	266322_at	0.458062	1.00E-80
245328_at	AT4G14465	AHL20	pd	ATCB5-C	AT2G46650	266326_at	0.407533	1.00E-70
245328_at	AT4G14465	AHL20	pd	AT2G16980,protein_coding	AT2G16980	266526_at	0.305764	1.00E-50
245328_at	AT4G14465	AHL20	pd	AT2G16880,protein_coding	AT2G16880	266529_at	0.209661	1.00E-30
245328_at	AT4G14465	AHL20	pd	ATGSTF3;ATGSTF2	AT2G02930;AT4G02520	266746_s_at	0.536203	1.00E-90
245328_at	AT4G14465	AHL20	pd	AT2G39430,protein_coding	AT2G39430	266978_at	0.336219	1.00E-60
245328_at	AT4G14465	AHL20	pd	AT2G41200,protein_coding	AT2G41200	267079_at	0.208668	1.00E-30
245328_at	AT4G14465	AHL20	pd	AT2G44010,protein_coding	AT2G44010	267226_at	0.515027	1.00E-90
245328_at	AT4G14465	AHL20	pd	ATC4H	AT2G30490	267470_at	0.431037	1.00E-70
245328_at	AT4G14465	AHL20	pd	ARPN	AT2G02850	267472_at	0.394566	1.00E-70
245328_at	AT4G14465	AHL20	pd	AT2G32970,protein_coding	AT2G32970	267602_at	0.223492	1.00E-40
245331_at	AT4G14410	bHLH104	pd	AT4G37240,protein_coding	AT4G37240	246200_at	0.153394	1.00E-20
245331_at	AT4G14410	bHLH104	pd	AT5G14970,protein_coding	AT5G14970	246547_at	0.176271	1.00E-30
245331_at	AT4G14410	bHLH104	pd	ATCNFU2	AT5G49940	248532_at	0.184824	1.00E-30
245331_at	AT4G14410	bHLH104	pd	AT5G12940,protein_coding	AT5G12940	250277_at	0.249981	1.00E-40
245331_at	AT4G14410	bHLH104	pd	AT5G05710,protein_coding	AT5G05710	250748_at	0.22033	1.00E-30
245331_at	AT4G14410	bHLH104	pd	AT5G05100,protein_coding	AT5G05100	250819_at	0.174089	1.00E-30
245331_at	AT4G14410	bHLH104	pd	PRA1.B1	AT3G56110	251732_at	0.169554	1.00E-30
245331_at	AT4G14410	bHLH104	pd	ARI1	AT4G34370	253236_at	0.161879	1.00E-20
245331_at	AT4G14410	bHLH104	pd	PPH1	AT4G27800	253834_at	0.169837	1.00E-30
245331_at	AT4G14410	bHLH104	pd	AT4G22160,protein_coding	AT4G22160	254362_at	0.226636	1.00E-40
245331_at	AT4G14410	bHLH104	pd	ORP1C	AT4G08180	255151_at	0.189961	1.00E-30
245331_at	AT4G14410	bHLH104	pd	ATHM2	AT4G03520	255379_at	0.195388	1.00E-30
245331_at	AT4G14410	bHLH104	pd	AT3G12950,protein_coding	AT3G12950	257852_at	0.16682	1.00E-20
245331_at	AT4G14410	bHLH104	pd	AT3G22750,protein_coding	AT3G22750	258323_at	0.208135	1.00E-30
245331_at	AT4G14410	bHLH104	pd	AT3G01690,protein_coding	AT3G01690	259181_at	0.166711	1.00E-20
245331_at	AT4G14410	bHLH104	pd	AT1G28100,protein_coding	AT1G28100	259586_at	0.188485	1.00E-30
245331_at	AT4G14410	bHLH104	pd	ATZIP4	AT1G10970	260462_at	0.147193	1.00E-20
245331_at	AT4G14410	bHLH104	pd	AT1G47330,protein_coding	AT1G47330	261682_at	0.201663	1.00E-30
245331_at	AT4G14410	bHLH104	pd	GONST3	AT1G76340	261753_at	0.223095	1.00E-40
245331_at	AT4G14410	bHLH104	pd	AT1G80240,protein_coding	AT1G80240	262045_at	0.168042	1.00E-30
245331_at	AT4G14410	bHLH104	pd	ARA-5	AT1G02130	264122_at	0.146928	1.00E-20
245331_at	AT4G14410	bHLH104	pd	ATSERAT3;1	AT2G17640	264594_at	0.180931	1.00E-30
245331_at	AT4G14410	bHLH104	pd	AT1G62250,protein_coding	AT1G62250	264738_at	0.173311	1.00E-30
245331_at	AT4G14410	bHLH104	pd	LIP1	AT2G20860	265392_at	0.198129	1.00E-30
245354_at	AT4G17600	LIL3:1	pd	AT2G26500,protein_coding	AT2G26500	245044_at	0.163337	1.00E-20
245354_at	AT4G17600	LIL3:1	pd	ATRER1C1	AT2G23310	245083_at	0.141463	1.00E-20
245354_at	AT4G17600	LIL3:1	pd	PSBY	AT1G67740	245195_at	0.162372	1.00E-20
245354_at	AT4G17600	LIL3:1	pd	NPQ4	AT1G44575	245213_at	0.173735	1.00E-30
245354_at	AT4G17600	LIL3:1	pd	AT4G14890,protein_coding	AT4G14890	245347_at	0.17109	1.00E-30
245354_at	AT4G17600	LIL3:1	pd	AT4G14160,protein_coding	AT4G14160	245625_at	0.152896	1.00E-20
245354_at	AT4G17600	LIL3:1	pd	FD-GOGAT	AT5G04140	245701_at	0.146399	1.00E-20
245354_at	AT4G17600	LIL3:1	pd	AT1G32220,protein_coding	AT1G32220	245793_at	0.138067	1.00E-20
245354_at	AT4G17600	LIL3:1	pd	LHCA5	AT1G45474	245806_at	0.206479	1.00E-30
245354_at	AT4G17600	LIL3:1	pd	AT5G28500,protein_coding	AT5G28500	245952_at	0.261968	1.00E-40
245354_at	AT4G17600	LIL3:1	pd	AT4G36530,protein_coding	AT4G36530	246199_at	0.180266	1.00E-30
245354_at	AT4G17600	LIL3:1	pd	CYP97A3	AT1G31800	246268_at	0.164388	1.00E-20
245354_at	AT4G17600	LIL3:1	pd	ATG4	AT3G51820	246308_at	0.29081	1.00E-50
245354_at	AT4G17600	LIL3:1	pd	AT5G16110,protein_coding	AT5G16110	246506_at	0.148786	1.00E-20
245354_at	AT4G17600	LIL3:1	pd	ATLFNR1	AT5G66190	247131_at	0.135859	1.00E-20
245354_at	AT4G17600	LIL3:1	pd	ATATH13	AT5G64940	247232_at	0.142953	1.00E-20
245354_at	AT4G17600	LIL3:1	pd	NPL1	AT5G58140	247853_at	0.138142	1.00E-20
245354_at	AT4G17600	LIL3:1	pd	AT5G53580,protein_coding	AT5G53580	248242_at	0.146645	1.00E-20
245354_at	AT4G17600	LIL3:1	pd	AT5G52970,protein_coding	AT5G52970	248287_at	0.182696	1.00E-30
245354_at	AT4G17600	LIL3:1	pd	LPA2	AT5G51545	248409_at	0.12581	1.00E-20
245354_at	AT4G17600	LIL3:1	pd	AT5G51110,protein_coding	AT5G51110	248449_at	0.170464	1.00E-30
245354_at	AT4G17600	LIL3:1	pd	AT5G50100,protein_coding	AT5G50100	248537_at	0.168994	1.00E-30
245354_at	AT4G17600	LIL3:1	pd	ATGH9A1	AT5G49720	248573_at	0.146059	1.00E-20
245354_at	AT4G17600	LIL3:1	pd	KAT5	AT5G48880	248625_at	0.143699	1.00E-20
245354_at	AT4G17600	LIL3:1	pd	LPA66	AT5G48910	248640_at	0.157712	1.00E-20
245354_at	AT4G17600	LIL3:1	pd	LIL3:2	AT5G47110	248828_at	0.202295	1.00E-30
245354_at	AT4G17600	LIL3:1	pd	AT5G42310,protein_coding	AT5G42310	249247_at	0.134734	1.00E-20
245354_at	AT4G17600	LIL3:1	pd	AT5G38520,protein_coding	AT5G38520	249524_at	0.175333	1.00E-30
245354_at	AT4G17600	LIL3:1	pd	HCF136	AT5G23120	249875_at	0.163256	1.00E-20
245354_at	AT4G17600	LIL3:1	pd	ATF2	AT5G16400	250133_at	0.21292	1.00E-30
245354_at	AT4G17600	LIL3:1	pd	ABAR	AT5G13630	250243_at	0.19739	1.00E-30
245354_at	AT4G17600	LIL3:1	pd	AT5G13720,protein_coding	AT5G13720	250247_at	0.217466	1.00E-30
245354_at	AT4G17600	LIL3:1	pd	AT5G13770,protein_coding	AT5G13770	250257_at	0.189808	1.00E-30
245354_at	AT4G17600	LIL3:1	pd	AT5G07020,protein_coding	AT5G07020	250668_at	0.150636	1.00E-20
245354_at	AT4G17600	LIL3:1	pd	OHP	AT5G02120	251031_at	0.198279	1.00E-30
245354_at	AT4G17600	LIL3:1	pd	CSP41A	AT3G63140	251157_at	0.138602	1.00E-20
245354_at	AT4G17600	LIL3:1	pd	CP12	AT3G62410	251218_at	0.141411	1.00E-20
245354_at	AT4G17600	LIL3:1	pd	AT3G61870,protein_coding	AT3G61870	251243_at	0.22725	1.00E-40
245354_at	AT4G17600	LIL3:1	pd	AT3G61220,protein_coding	AT3G61220	251309_at	0.189677	1.00E-30
245354_at	AT4G17600	LIL3:1	pd	ACSF	AT3G56940	251664_at	0.182238	1.00E-30
245354_at	AT4G17600	LIL3:1	pd	AT3G57190,protein_coding	AT3G57190	251670_at	0.193574	1.00E-30
245354_at	AT4G17600	LIL3:1	pd	CYP94D2	AT3G56630	251699_at	0.137498	1.00E-20
245354_at	AT4G17600	LIL3:1	pd	AT3G56650,protein_coding	AT3G56650	251701_at	0.143361	1.00E-20
245354_at	AT4G17600	LIL3:1	pd	SBPASE	AT3G55800	251762_at	0.186642	1.00E-30
245354_at	AT4G17600	LIL3:1	pd	A11	AT3G55120	251827_at	0.135806	1.00E-20
245354_at	AT4G17600	LIL3:1	pd	AT3G53990,protein_coding	AT3G53990	251927_at	0.137878	1.00E-20
245354_at	AT4G17600	LIL3:1	pd	AT3G51510,protein_coding	AT3G51510	252116_at	0.179788	1.00E-30
245354_at	AT4G17600	LIL3:1	pd	AT3G47650,protein_coding	AT3G47650	252409_at	0.206199	1.00E-30
245354_at	AT4G17600	LIL3:1	pd	AT3G47560,protein_coding	AT3G47560	252433_at	0.170306	1.00E-30
245354_at	AT4G17600	LIL3:1	pd	AT3G47070,protein_coding	AT3G47070	252463_at	0.191439	1.00E-30
245354_at	AT4G17600	LIL3:1	pd	FBA2	AT4G38970	252929_at	0.163523	1.00E-20
245354_at	AT4G17600	LIL3:1	pd	SHM1	AT4G37930	253009_at	0.14858	1.00E-20
245354_at	AT4G17600	LIL3:1	pd	AT4G35250,protein_coding	AT4G35250	253197_at	0.20627	1.00E-30
245354_at	AT4G17600	LIL3:1	pd	SEP1	AT4G34190	253272_at	0.164173	1.00E-20
245354_at	AT4G17600	LIL3:1	pd	AT4G32030,protein_coding	AT4G32030	253464_at	0.165947	1.00E-20
245354_at	AT4G17600	LIL3:1	pd	AT4G28740,protein_coding	AT4G28740	253765_at	0.160322	1.00E-20
245354_at	AT4G17600	LIL3:1	pd	PSB28	AT4G28660	253790_at	0.163753	1.00E-20
245354_at	AT4G17600	LIL3:1	pd	VTC2	AT4G26850	253922_at	0.170118	1.00E-30
245354_at	AT4G17600	LIL3:1	pd	ATCNFU3	AT4G25910	254038_at	0.150934	1.00E-20
245354_at	AT4G17600	LIL3:1	pd	ACP4	AT4G25050	254102_at	0.187496	1.00E-30
245354_at	AT4G17600	LIL3:1	pd	PSBQ	AT4G21280	254398_at	0.244201	1.00E-40
245354_at	AT4G17600	LIL3:1	pd	CH-42	AT4G18480	254623_at	0.200682	1.00E-30
245354_at	AT4G17600	LIL3:1	pd	PTAC5	AT4G13670	254727_at	0.143342	1.00E-20
245354_at	AT4G17600	LIL3:1	pd	LHCB5	AT4G10340	254970_at	0.147844	1.00E-20
245354_at	AT4G17600	LIL3:1	pd	APX4	AT4G09010	255078_at	0.172822	1.00E-30
245354_at	AT4G17600	LIL3:1	pd	ATPC1	AT4G04640	255290_at	0.194101	1.00E-30
245354_at	AT4G17600	LIL3:1	pd	PETC	AT4G03280	255435_at	0.176485	1.00E-30
245354_at	AT4G17600	LIL3:1	pd	AT4G02530,protein_coding	AT4G02530	255440_at	0.228412	1.00E-40
245354_at	AT4G17600	LIL3:1	pd	AT4G01150,protein_coding	AT4G01150	255567_at	0.191172	1.00E-30
245354_at	AT4G17600	LIL3:1	pd	DRT112	AT1G20340	255886_at	0.186983	1.00E-30
245354_at	AT4G17600	LIL3:1	pd	AT1G18060,protein_coding	AT1G18060	256076_at	0.167597	1.00E-20
245354_at	AT4G17600	LIL3:1	pd	AT3G12630,protein_coding	AT3G12630	256231_at	0.142297	1.00E-20
245354_at	AT4G17600	LIL3:1	pd	PSAK	AT1G30380	256309_at	0.180956	1.00E-30
245354_at	AT4G17600	LIL3:1	pd	AT1G72030,protein_coding	AT1G72030	256336_at	0.17192	1.00E-30
245354_at	AT4G17600	LIL3:1	pd	PMI1	AT1G42550	256542_at	0.177415	1.00E-30
245354_at	AT4G17600	LIL3:1	pd	HCF101	AT3G24430	257168_at	0.184924	1.00E-30
245354_at	AT4G17600	LIL3:1	pd	ORF02	AT3G26570	257311_at	0.170585	1.00E-30
245354_at	AT4G17600	LIL3:1	pd	AT3G25805,protein_coding	AT3G25805	257647_at	0.148299	1.00E-20
245354_at	AT4G17600	LIL3:1	pd	GAPA	AT3G26650	257807_at	0.143165	1.00E-20
245354_at	AT4G17600	LIL3:1	pd	CCB1	AT3G26710	257831_at	0.15504	1.00E-20
245354_at	AT4G17600	LIL3:1	pd	AT3G25480,protein_coding	AT3G25480	257909_at	0.138593	1.00E-20
245354_at	AT4G17600	LIL3:1	pd	HCF107	AT3G17040	257932_at	0.157466	1.00E-20
245354_at	AT4G17600	LIL3:1	pd	AT3G26070,protein_coding;AT3G26080,protein_coding	AT3G26070;AT3G26080	258071_s_at	0.178141	1.00E-30
245354_at	AT4G17600	LIL3:1	pd	ATPRX_Q	AT3G26060	258087_at	0.182326	1.00E-30
245354_at	AT4G17600	LIL3:1	pd	PLSP1	AT3G24590	258128_at	0.148955	1.00E-20
245354_at	AT4G17600	LIL3:1	pd	PSAH-1	AT3G16140	258285_at	0.181572	1.00E-30
245354_at	AT4G17600	LIL3:1	pd	AT3G15520,protein_coding	AT3G15520	258386_at	0.154678	1.00E-20
245354_at	AT4G17600	LIL3:1	pd	ATF1	AT3G02730	258607_at	0.239064	1.00E-40
245354_at	AT4G17600	LIL3:1	pd	ATAB2	AT3G08010	258643_at	0.197013	1.00E-30
245354_at	AT4G17600	LIL3:1	pd	CRM3	AT3G09650	258696_at	0.140495	1.00E-20
245354_at	AT4G17600	LIL3:1	pd	AT-SYR1	AT3G11820	258786_at	0.14196	1.00E-20
245354_at	AT4G17600	LIL3:1	pd	AT3G04760,protein_coding	AT3G04760	258804_at	0.16695	1.00E-20
245354_at	AT4G17600	LIL3:1	pd	ATS6A.2	AT3G05530	259114_at	0.162629	1.00E-20
245354_at	AT4G17600	LIL3:1	pd	ATCYP38	AT3G01480	259193_at	0.222636	1.00E-40
245354_at	AT4G17600	LIL3:1	pd	CP24	AT1G15820	259491_at	0.158232	1.00E-20
245354_at	AT4G17600	LIL3:1	pd	GAPB	AT1G42970	259625_at	0.186195	1.00E-30
245354_at	AT4G17600	LIL3:1	pd	ATFD2	AT1G60950	259727_at	0.140067	1.00E-20
245354_at	AT4G17600	LIL3:1	pd	AT1G52220,protein_coding	AT1G52220	259838_at	0.21749	1.00E-30
245354_at	AT4G17600	LIL3:1	pd	AT1G76730,protein_coding	AT1G76730	259880_at	0.222601	1.00E-40
245354_at	AT4G17600	LIL3:1	pd	AT1G71500,protein_coding	AT1G71500	259896_at	0.177378	1.00E-30
245354_at	AT4G17600	LIL3:1	pd	ATHPR1	AT1G68010	260014_at	0.141766	1.00E-20
245354_at	AT4G17600	LIL3:1	pd	AT1G73650,protein_coding	AT1G73650	260072_at	0.147755	1.00E-20
245354_at	AT4G17600	LIL3:1	pd	AT1G63240,protein_coding	AT1G63240	260086_at	0.152582	1.00E-20
245354_at	AT4G17600	LIL3:1	pd	AT1G35420,protein_coding	AT1G35420	260106_at	0.165378	1.00E-20
245354_at	AT4G17600	LIL3:1	pd	AT1G74470,protein_coding	AT1G74470	260236_at	0.168458	1.00E-30
245354_at	AT4G17600	LIL3:1	pd	SHW1	AT1G69935	260409_at	0.17195	1.00E-30
245354_at	AT4G17600	LIL3:1	pd	ATFD1	AT1G10960	260481_at	0.142474	1.00E-20
245354_at	AT4G17600	LIL3:1	pd	AT1G32470,protein_coding	AT1G32470	260704_at	0.156592	1.00E-20
245354_at	AT4G17600	LIL3:1	pd	emb2184	AT1G75350	261119_at	0.195379	1.00E-30
245354_at	AT4G17600	LIL3:1	pd	AT1G44920,protein_coding	AT1G44920	261338_at	0.149236	1.00E-20
245354_at	AT4G17600	LIL3:1	pd	AT1G14270,protein_coding	AT1G14270	261483_at	0.185047	1.00E-30
245354_at	AT4G17600	LIL3:1	pd	AT1G14345,protein_coding	AT1G14345	261488_at	0.187222	1.00E-30
245354_at	AT4G17600	LIL3:1	pd	NDF1	AT1G15980	261788_at	0.14478	1.00E-20
245354_at	AT4G17600	LIL3:1	pd	UGT78D1	AT1G30530	261804_at	0.13348	1.00E-20
245354_at	AT4G17600	LIL3:1	pd	AT1G50450,protein_coding	AT1G50450	261861_at	0.144821	1.00E-20
245354_at	AT4G17600	LIL3:1	pd	AT1G64500,protein_coding	AT1G64500	261958_at	0.140613	1.00E-20
245354_at	AT4G17600	LIL3:1	pd	AT1G74730,protein_coding	AT1G74730	262168_at	0.252358	1.00E-40
245354_at	AT4G17600	LIL3:1	pd	AT1G68590,protein_coding	AT1G68590	262283_at	0.189214	1.00E-30
245354_at	AT4G17600	LIL3:1	pd	FTSH1	AT1G50250	262473_at	0.173708	1.00E-30
245354_at	AT4G17600	LIL3:1	pd	FUG1	AT1G17220	262483_at	0.24083	1.00E-40
245354_at	AT4G17600	LIL3:1	pd	AT1G17100,protein_coding	AT1G17100	262536_at	0.187176	1.00E-30
245354_at	AT4G17600	LIL3:1	pd	PSAF	AT1G31330	262557_at	0.1563	1.00E-20
245354_at	AT4G17600	LIL3:1	pd	OE23	AT1G06680	262632_at	0.159713	1.00E-20
245354_at	AT4G17600	LIL3:1	pd	NDF2	AT1G64770	262878_at	0.138414	1.00E-20
245354_at	AT4G17600	LIL3:1	pd	AT1G54500,protein_coding	AT1G54500	262954_at	0.136148	1.00E-20
245354_at	AT4G17600	LIL3:1	pd	AT1G75690,protein_coding	AT1G75690	262970_at	0.144252	1.00E-20
245354_at	AT4G17600	LIL3:1	pd	AT2G05310,protein_coding;AT4G13500,protein_coding	AT2G05310;AT4G13500	263048_s_at	0.182169	1.00E-30
245354_at	AT4G17600	LIL3:1	pd	CRB	AT1G09340	263676_at	0.200445	1.00E-30
245354_at	AT4G17600	LIL3:1	pd	IMPL1	AT1G31190	263705_at	0.186002	1.00E-30
245354_at	AT4G17600	LIL3:1	pd	AT1G60000,protein_coding	AT1G60000	263736_at	0.247388	1.00E-40
245354_at	AT4G17600	LIL3:1	pd	AFR	AT2G24540	263796_at	0.161808	1.00E-20
245354_at	AT4G17600	LIL3:1	pd	AT2G21960,protein_coding	AT2G21960	263880_at	0.198846	1.00E-30
245354_at	AT4G17600	LIL3:1	pd	TLP18.3	AT1G54780	264185_at	0.233186	1.00E-40
245354_at	AT4G17600	LIL3:1	pd	BGLU6	AT1G60270	264271_at	0.13187	1.00E-20
245354_at	AT4G17600	LIL3:1	pd	POR_C	AT1G03630	264839_at	0.16486	1.00E-20
245354_at	AT4G17600	LIL3:1	pd	ATHM1	AT1G03680	264845_at	0.195591	1.00E-30
245354_at	AT4G17600	LIL3:1	pd	AT1G77090,protein_coding	AT1G77090	264959_at	0.146531	1.00E-20
245354_at	AT4G17600	LIL3:1	pd	ZKT	AT1G55480	265073_at	0.187575	1.00E-30
245354_at	AT4G17600	LIL3:1	pd	AT1G23740,protein_coding	AT1G23740	265182_at	0.24595	1.00E-40
245354_at	AT4G17600	LIL3:1	pd	PGR5	AT2G05620	265569_at	0.13297	1.00E-20
245354_at	AT4G17600	LIL3:1	pd	AT2G01320,protein_coding	AT2G01320	265741_at	0.133982	1.00E-20
245354_at	AT4G17600	LIL3:1	pd	AT2G17972,protein_coding	AT2G17972	265819_at	0.203277	1.00E-30
245354_at	AT4G17600	LIL3:1	pd	AT2G24190,protein_coding	AT2G24190	266015_at	0.227405	1.00E-40
245354_at	AT4G17600	LIL3:1	pd	PY	AT2G29630	266673_at	0.139186	1.00E-20
245354_at	AT4G17600	LIL3:1	pd	PSAP	AT2G46820	266716_at	0.180019	1.00E-30
245354_at	AT4G17600	LIL3:1	pd	AT2G34510,protein_coding	AT2G34510	266956_at	0.138936	1.00E-20
245354_at	AT4G17600	LIL3:1	pd	AT2G34460,protein_coding	AT2G34460	267005_at	0.16637	1.00E-20
245354_at	AT4G17600	LIL3:1	pd	ATMES8;ACL	AT2G23590;AT2G23600	267126_s_at	0.138645	1.00E-20
245354_at	AT4G17600	LIL3:1	pd	AT2G37660,protein_coding	AT2G37660	267172_at	0.19569	1.00E-30
245354_at	AT4G17600	LIL3:1	pd	scpl10;SCPL9	AT2G23000;AT2G23010	267256_s_at	0.145279	1.00E-20
245354_at	AT4G17600	LIL3:1	pd	AT2G45670,protein_coding	AT2G45670	267511_at	0.143691	1.00E-20
245354_at	AT4G17600	LIL3:1	pd	PSBW	AT2G30570	267526_at	0.21569	1.00E-30
245354_at	AT4G17600	LIL3:1	pd	AT2G42220,protein_coding	AT2G42220	267635_at	0.146681	1.00E-20
245362_at	AT4G17460	HAT1	pd	AT2G47440,protein_coding	AT2G47440	245176_at	0.325141	1.00E-50
245362_at	AT4G17460	HAT1	pd	CYP702A2	AT4G15300	245547_at	0.216058	1.00E-30
245362_at	AT4G17460	HAT1	pd	AT5G32450,protein_coding	AT5G32450	246170_at	0.176882	1.00E-30
245362_at	AT4G17460	HAT1	pd	AT4G37240,protein_coding	AT4G37240	246200_at	0.177438	1.00E-30
245362_at	AT4G17460	HAT1	pd	AT1G51940,protein_coding	AT1G51940	246371_at	0.289234	1.00E-50
245362_at	AT4G17460	HAT1	pd	AT5G17620,protein_coding	AT5G17620	246443_at	0.363027	1.00E-60
245362_at	AT4G17460	HAT1	pd	LNG1	AT5G15580	246562_at	0.367392	1.00E-60
245362_at	AT4G17460	HAT1	pd	ATRPA70D	AT5G61000	247606_at	0.336005	1.00E-60
245362_at	AT4G17460	HAT1	pd	HTA6	AT5G59870	247651_at	0.308785	1.00E-50
245362_at	AT4G17460	HAT1	pd	AT5G59010,protein_coding	AT5G59010	247743_at	0.277869	1.00E-50
245362_at	AT4G17460	HAT1	pd	AT5G49100,protein_coding	AT5G49100	248646_at	0.381644	1.00E-60
245362_at	AT4G17460	HAT1	pd	GAS41	AT5G45600	248955_at	0.36231	1.00E-60
245362_at	AT4G17460	HAT1	pd	SIP1	AT5G40390	249411_at	0.226262	1.00E-40
245362_at	AT4G17460	HAT1	pd	AT5G12940,protein_coding	AT5G12940	250277_at	0.375193	1.00E-60
245362_at	AT4G17460	HAT1	pd	AT5G05340,protein_coding	AT5G05340	250798_at	0.185647	1.00E-30
245362_at	AT4G17460	HAT1	pd	AT5G05110,protein_coding	AT5G05110	250811_at	0.365773	1.00E-60
245362_at	AT4G17460	HAT1	pd	AT3G62630,protein_coding	AT3G62630	251183_at	0.359041	1.00E-60
245362_at	AT4G17460	HAT1	pd	PMR6	AT3G54920	251864_at	0.330227	1.00E-50
245362_at	AT4G17460	HAT1	pd	AT3G49720,protein_coding	AT3G49720	252231_at	0.319997	1.00E-50
245362_at	AT4G17460	HAT1	pd	ATGB2	AT4G35860	253114_at	0.323002	1.00E-50
245362_at	AT4G17460	HAT1	pd	AT4G35200,protein_coding	AT4G35200	253179_at	0.332239	1.00E-60
245362_at	AT4G17460	HAT1	pd	EXO	AT4G08950	255064_at	0.186655	1.00E-30
245362_at	AT4G17460	HAT1	pd	MCM7	AT4G02060	255513_at	0.326527	1.00E-50
245362_at	AT4G17460	HAT1	pd	AT2G40600,protein_coding	AT2G40600	255827_at	0.141764	1.00E-20
245362_at	AT4G17460	HAT1	pd	AT1G07080,protein_coding	AT1G07080	256034_at	0.291783	1.00E-50
245362_at	AT4G17460	HAT1	pd	HTA13	AT3G20670	256666_at	0.289284	1.00E-50
245362_at	AT4G17460	HAT1	pd	ACR4	AT1G69040	257516_at	0.375459	1.00E-60
245362_at	AT4G17460	HAT1	pd	AT3G20260,protein_coding	AT3G20260	257663_at	0.32768	1.00E-50
245362_at	AT4G17460	HAT1	pd	AT3G20790,protein_coding	AT3G20790	257983_at	0.375178	1.00E-60
245362_at	AT4G17460	HAT1	pd	AT3G07000,protein_coding	AT3G07000	258541_at	0.296589	1.00E-50
245362_at	AT4G17460	HAT1	pd	AHG3	AT3G11410	259231_at	0.267494	1.00E-40
245362_at	AT4G17460	HAT1	pd	HISN6B;ATHPA1	AT1G71920;AT5G10330	260172_s_at	0.282578	1.00E-50
245362_at	AT4G17460	HAT1	pd	AT1G74530,protein_coding	AT1G74530	260215_at	0.181852	1.00E-30
245362_at	AT4G17460	HAT1	pd	AT1G44760,protein_coding	AT1G44760	261323_at	0.330756	1.00E-60
245362_at	AT4G17460	HAT1	pd	AT1G21090,protein_coding	AT1G21090	261454_at	0.298992	1.00E-50
245362_at	AT4G17460	HAT1	pd	IQD18	AT1G01110	261580_at	0.352887	1.00E-60
245362_at	AT4G17460	HAT1	pd	AtCXE5	AT1G49660	261607_at	0.25441	1.00E-40
245362_at	AT4G17460	HAT1	pd	AT1G11280,protein_coding	AT1G11280	262458_at	0.310581	1.00E-50
245362_at	AT4G17460	HAT1	pd	AT2G20515,protein_coding	AT2G20515	263373_at	0.328825	1.00E-50
245362_at	AT4G17460	HAT1	pd	AT2G17070,protein_coding	AT2G17070	263575_at	0.34631	1.00E-60
245362_at	AT4G17460	HAT1	pd	AT2G17080,protein_coding	AT2G17080	263576_at	0.362874	1.00E-60
245362_at	AT4G17460	HAT1	pd	AT1G04430,protein_coding	AT1G04430	263662_at	0.353889	1.00E-60
245362_at	AT4G17460	HAT1	pd	APA1	AT1G11910	264344_at	0.312496	1.00E-50
245362_at	AT4G17460	HAT1	pd	APR2	AT1G62180	264745_at	0.19093	1.00E-30
245362_at	AT4G17460	HAT1	pd	AT2G02620,protein_coding	AT2G02620	267216_at	0.228384	1.00E-40
245378_at	AT4G17710	HDG4	pd	CRR4	AT2G45350	245129_at	0.437833	1.00E-70
245378_at	AT4G17710	HDG4	pd	ATOEP16-2	AT4G16160	245335_at	0.425873	1.00E-70
245378_at	AT4G17710	HDG4	pd	AT4G15680,protein_coding	AT4G15680	245392_at	0.209286	1.00E-30
245378_at	AT4G17710	HDG4	pd	AFH3	AT4G15200	245538_at	0.425198	1.00E-70
245378_at	AT4G17710	HDG4	pd	AT5G04210,protein_coding	AT5G04210	245720_at	0.385649	1.00E-70
245378_at	AT4G17710	HDG4	pd	AT5G28790,transposable_element_gene	AT5G28790	245920_at	0.38808	1.00E-70
245378_at	AT4G17710	HDG4	pd	GNL2	AT5G19610	245958_at	0.437323	1.00E-70
245378_at	AT4G17710	HDG4	pd	AT5G28470,protein_coding	AT5G28470	246136_at	0.426624	1.00E-70
245378_at	AT4G17710	HDG4	pd	AT5G28440,transposable_element_gene	AT5G28440	246179_at	0.426524	1.00E-70
245378_at	AT4G17710	HDG4	pd	AT5G16030,protein_coding	AT5G16030	246487_at	0.363885	1.00E-60
245378_at	AT4G17710	HDG4	pd	AT5G27220,protein_coding	AT5G27220	246815_at	0.302062	1.00E-50
245378_at	AT4G17710	HDG4	pd	AT5G65610,protein_coding	AT5G65610	247146_at	0.373838	1.00E-60
245378_at	AT4G17710	HDG4	pd	AT5G55750,protein_coding	AT5G55750	248076_at	0.433456	1.00E-70
245378_at	AT4G17710	HDG4	pd	AT5G53410,protein_coding	AT5G53410	248257_at	0.287251	1.00E-50
245378_at	AT4G17710	HDG4	pd	AT5G49380,protein_coding	AT5G49380	248599_at	0.35814	1.00E-60
245378_at	AT4G17710	HDG4	pd	KCS21	AT5G49070	248638_at	0.422427	1.00E-70
245378_at	AT4G17710	HDG4	pd	AT5G48200,protein_coding	AT5G48200	248742_at	0.373657	1.00E-60
245378_at	AT4G17710	HDG4	pd	AT5G46770,protein_coding	AT5G46770	248840_at	0.388704	1.00E-70
245378_at	AT4G17710	HDG4	pd	AT5G44570,protein_coding	AT5G44570	249004_at	0.430515	1.00E-70
245378_at	AT4G17710	HDG4	pd	AT5G41490,protein_coding	AT5G41490	249305_at	0.433502	1.00E-70
245378_at	AT4G17710	HDG4	pd	FLA20	AT5G40940	249323_at	0.427985	1.00E-70
245378_at	AT4G17710	HDG4	pd	PGL5	AT5G24420	249732_at	0.370937	1.00E-60
245378_at	AT4G17710	HDG4	pd	AT5G19170,protein_coding	AT5G19170	249946_at	0.43015	1.00E-70
245378_at	AT4G17710	HDG4	pd	AT5G18060,protein_coding	AT5G18060	250012_x_at	0.26373	1.00E-40
245378_at	AT4G17710	HDG4	pd	AT5G17740,protein_coding;AT5G17750,protein_coding	AT5G17740;AT5G17750	250048_s_at	0.378381	1.00E-60
245378_at	AT4G17710	HDG4	pd	AT5G13380,protein_coding	AT5G13380	250294_at	0.262306	1.00E-40
245378_at	AT4G17710	HDG4	pd	AT5G06040,protein_coding	AT5G06040	250760_at	0.425627	1.00E-70
245378_at	AT4G17710	HDG4	pd	AT3G60560,protein_coding	AT3G60560	251424_at	0.430306	1.00E-70
245378_at	AT4G17710	HDG4	pd	AT3G60060,protein_coding	AT3G60060	251452_at	0.410072	1.00E-70
245378_at	AT4G17710	HDG4	pd	AT3G56670,protein_coding	AT3G56670	251703_at	0.435371	1.00E-70
245378_at	AT4G17710	HDG4	pd	LTP12	AT3G51590	252063_at	0.38118	1.00E-60
245378_at	AT4G17710	HDG4	pd	AT3G46750,protein_coding	AT3G46750	252493_at	0.426332	1.00E-70
245378_at	AT4G17710	HDG4	pd	AT3G44800,protein_coding	AT3G44800	252658_at	0.307828	1.00E-50
245378_at	AT4G17710	HDG4	pd	AT3G43950,protein_coding	AT3G43950	252719_at	0.424279	1.00E-70
245378_at	AT4G17710	HDG4	pd	AT3G43310,pseudogene	AT3G43310	252744_at	0.425557	1.00E-70
245378_at	AT4G17710	HDG4	pd	AT4G38820,protein_coding	AT4G38820	252963_at	0.418484	1.00E-70
245378_at	AT4G17710	HDG4	pd	ATSAUR15	AT4G38850	252970_at	0.326294	1.00E-50
245378_at	AT4G17710	HDG4	pd	ATNAP15	AT4G30300	253611_at	0.420531	1.00E-70
245378_at	AT4G17710	HDG4	pd	AT4G26460,protein_coding	AT4G26460	253962_at	0.315736	1.00E-50
245378_at	AT4G17710	HDG4	pd	AT4G21650,protein_coding	AT4G21650	254377_at	0.288468	1.00E-50
245378_at	AT4G17710	HDG4	pd	AT4G21300,protein_coding	AT4G21300	254401_at	0.279639	1.00E-50
245378_at	AT4G17710	HDG4	pd	AT4G20510,transposable_element_gene	AT4G20510	254472_at	0.371225	1.00E-60
245378_at	AT4G17710	HDG4	pd	AT4G20800,protein_coding	AT4G20800	254489_at	0.338655	1.00E-60
245378_at	AT4G17710	HDG4	pd	AT4G19530,protein_coding	AT4G19530	254553_at	0.275404	1.00E-40
245378_at	AT4G17710	HDG4	pd	AT4G13450,protein_coding	AT4G13450	254775_at	0.412147	1.00E-70
245378_at	AT4G17710	HDG4	pd	EPFL9	AT4G12970	254794_at	0.339284	1.00E-60
245378_at	AT4G17710	HDG4	pd	AT4G08750,transposable_element_gene;AT4G08760,protein_coding	AT4G08750;AT4G08760	255109_s_at	0.434497	1.00E-70
245378_at	AT4G17710	HDG4	pd	255145_at_no_match	255145_at_no_match	255145_at	0.44759	1.00E-80
245378_at	AT4G17710	HDG4	pd	AT4G02490,transposable_element_gene	AT4G02490	255476_at	0.333318	1.00E-60
245378_at	AT4G17710	HDG4	pd	emb2204	AT1G22090	255954_at	0.443892	1.00E-80
245378_at	AT4G17710	HDG4	pd	256101_at_no_match	256101_at_no_match	256101_at	0.438511	1.00E-70
245378_at	AT4G17710	HDG4	pd	AT3G12460,protein_coding	AT3G12460	256259_at	0.436462	1.00E-70
245378_at	AT4G17710	HDG4	pd	AT1G66490,protein_coding	AT1G66490	256357_at	0.353171	1.00E-60
245378_at	AT4G17710	HDG4	pd	AT1G42650,transposable_element_gene	AT1G42650	256474_at	0.427769	1.00E-70
245378_at	AT4G17710	HDG4	pd	256550_at_no_match	256550_at_no_match	256550_at	0.424361	1.00E-70
245378_at	AT4G17710	HDG4	pd	AT3G28240,transposable_element_gene;AT5G10670,transposable_element_gene	AT3G28240;AT5G10670	256634_s_at	0.427022	1.00E-70
245378_at	AT4G17710	HDG4	pd	AT3G23960,protein_coding	AT3G23960	256903_at	0.337267	1.00E-60
245378_at	AT4G17710	HDG4	pd	AT3G28680,protein_coding	AT3G28680	257015_at	0.301105	1.00E-50
245378_at	AT4G17710	HDG4	pd	AT3G23770,protein_coding	AT3G23770	257170_at	0.431668	1.00E-70
245378_at	AT4G17710	HDG4	pd	ABCG26	AT3G13220	257183_at	0.425525	1.00E-70
245378_at	AT4G17710	HDG4	pd	AT3G28080,protein_coding	AT3G28080	257300_at	0.32413	1.00E-50
245378_at	AT4G17710	HDG4	pd	AT3G30750,transposable_element_gene	AT3G30750	257316_at	0.430252	1.00E-70
245378_at	AT4G17710	HDG4	pd	AT1G30800,protein_coding	AT1G30800	257419_at	0.426024	1.00E-70
245378_at	AT4G17710	HDG4	pd	AT3G11000,protein_coding	AT3G11000	257579_at	0.373692	1.00E-60
245378_at	AT4G17710	HDG4	pd	AT3G25160,protein_coding	AT3G25160	257869_at	0.437617	1.00E-70
245378_at	AT4G17710	HDG4	pd	AT3G28980,protein_coding	AT3G28980	258058_at	0.321971	1.00E-50
245378_at	AT4G17710	HDG4	pd	AT3G02500,protein_coding	AT3G02500	258503_at	0.335119	1.00E-60
245378_at	AT4G17710	HDG4	pd	258508_at_no_match	258508_at_no_match	258508_at	0.288923	1.00E-50
245378_at	AT4G17710	HDG4	pd	AT3G10750,protein_coding	AT3G10750	258762_at	0.360993	1.00E-60
245378_at	AT4G17710	HDG4	pd	AT3G11640,protein_coding	AT3G11640	259101_at	0.285051	1.00E-50
245378_at	AT4G17710	HDG4	pd	CRK1	AT1G19090	259482_at	0.426228	1.00E-70
245378_at	AT4G17710	HDG4	pd	AT1G28030,protein_coding	AT1G28030	259580_at	0.352948	1.00E-60
245378_at	AT4G17710	HDG4	pd	SAUR68	AT1G29510	259783_at	0.297106	1.00E-50
245378_at	AT4G17710	HDG4	pd	AT1G72270,protein_coding	AT1G72270	259827_at	0.288543	1.00E-50
245378_at	AT4G17710	HDG4	pd	AT1G75050,protein_coding	AT1G75050	259986_at	0.3295	1.00E-50
245378_at	AT4G17710	HDG4	pd	AT1G45090,transposable_element_gene;AT2G12100,transposable_element_gene	AT1G45090;AT2G12100	260965_s_at	0.433346	1.00E-70
245378_at	AT4G17710	HDG4	pd	AT1G01310,protein_coding	AT1G01310	261045_at	0.423896	1.00E-70
245378_at	AT4G17710	HDG4	pd	JMT	AT1G19640	261150_at	0.424085	1.00E-70
245378_at	AT4G17710	HDG4	pd	AT1G34545,transposable_element_gene	AT1G34545	261184_at	0.40085	1.00E-70
245378_at	AT4G17710	HDG4	pd	AT1G63400,protein_coding	AT1G63400	261554_at	0.295464	1.00E-50
245378_at	AT4G17710	HDG4	pd	AT1G47300,protein_coding	AT1G47300	261683_at	0.424182	1.00E-70
245378_at	AT4G17710	HDG4	pd	CRR23	AT1G70760	262288_at	0.410663	1.00E-70
245378_at	AT4G17710	HDG4	pd	AT1G50280,protein_coding	AT1G50280	262464_at	0.341086	1.00E-60
245378_at	AT4G17710	HDG4	pd	FUT8	AT1G14100	262651_at	0.441456	1.00E-80
245378_at	AT4G17710	HDG4	pd	AT1G28590,protein_coding	AT1G28590	262740_at	0.304407	1.00E-50
245378_at	AT4G17710	HDG4	pd	NDF2	AT1G64770	262878_at	0.207929	1.00E-30
245378_at	AT4G17710	HDG4	pd	AT1G23270,protein_coding	AT1G23270	263038_at	0.431602	1.00E-70
245378_at	AT4G17710	HDG4	pd	AT1G30740,protein_coding	AT1G30740	263217_at	0.425328	1.00E-70
245378_at	AT4G17710	HDG4	pd	263568_at_no_match	263568_at_no_match	263568_at	0.413685	1.00E-70
245378_at	AT4G17710	HDG4	pd	CESA09	AT2G21770	263872_at	0.252768	1.00E-40
245378_at	AT4G17710	HDG4	pd	AT2G03580,protein_coding	AT2G03580	264033_at	0.298153	1.00E-50
245378_at	AT4G17710	HDG4	pd	264073_at_no_match	264073_at_no_match	264073_at	0.256519	1.00E-40
245378_at	AT4G17710	HDG4	pd	AT2G28490,protein_coding	AT2G28490	264079_at	0.382482	1.00E-60
245378_at	AT4G17710	HDG4	pd	CYP79C1	AT1G79370	264090_at	0.360064	1.00E-60
245378_at	AT4G17710	HDG4	pd	AT1G11990,protein_coding	AT1G11990	264387_at	0.427532	1.00E-70
245378_at	AT4G17710	HDG4	pd	AT1G76960,protein_coding	AT1G76960	264958_at	0.426225	1.00E-70
245378_at	AT4G17710	HDG4	pd	AT2G14080,protein_coding	AT2G14080	265297_at	0.290885	1.00E-50
245378_at	AT4G17710	HDG4	pd	AT2G07630,transposable_element_gene	AT2G07630	265551_at	0.433906	1.00E-70
245378_at	AT4G17710	HDG4	pd	AT2G14390,protein_coding	AT2G14390	265601_at	0.429363	1.00E-70
245378_at	AT4G17710	HDG4	pd	AT2G11120,transposable_element_gene	AT2G11120	265976_at	0.433505	1.00E-70
245378_at	AT4G17710	HDG4	pd	POL2B	AT2G27120	266305_at	0.381969	1.00E-60
245378_at	AT4G17710	HDG4	pd	266397_at_no_match	266397_at_no_match	266397_at	0.326251	1.00E-50
245378_at	AT4G17710	HDG4	pd	AT2G31080,transposable_element_gene	AT2G31080	266470_at	0.360634	1.00E-60
245378_at	AT4G17710	HDG4	pd	scpl23	AT2G24010	266565_at	0.361335	1.00E-60
245378_at	AT4G17710	HDG4	pd	AT2G23830,protein_coding	AT2G23830	266571_at	0.340165	1.00E-60
245378_at	AT4G17710	HDG4	pd	AT2G46050,protein_coding	AT2G46050	266602_at	0.298606	1.00E-50
245378_at	AT4G17710	HDG4	pd	AT2G47050,protein_coding	AT2G47050	266764_at	0.362402	1.00E-60
245378_at	AT4G17710	HDG4	pd	AT2G38185,protein_coding	AT2G38185	267091_at	0.247825	1.00E-40
245378_at	AT4G17710	HDG4	pd	ATEXP3	AT2G37640	267158_at	0.250071	1.00E-40
245378_at	AT4G17710	HDG4	pd	AT2G26720,protein_coding	AT2G26720	267615_at	0.433946	1.00E-70
245379_at	AT4G17750	ATHSF1	pd	RPT3	AT5G58290	247810_at	0.193638	1.00E-30
245379_at	AT4G17750	ATHSF1	pd	AT5G56240,protein_coding	AT5G56240	248005_at	0.205305	1.00E-30
245379_at	AT4G17750	ATHSF1	pd	AT5G44290,protein_coding	AT5G44290	249050_at	0.199693	1.00E-30
245379_at	AT4G17750	ATHSF1	pd	ADSS	AT3G57610	251599_at	0.208827	1.00E-30
245379_at	AT4G17750	ATHSF1	pd	AT3G54750,protein_coding	AT3G54750	251852_at	0.19922	1.00E-30
245379_at	AT4G17750	ATHSF1	pd	GTE4	AT1G06230	260787_at	0.211064	1.00E-30
245379_at	AT4G17750	ATHSF1	pd	AT1G53520,protein_coding	AT1G53520	260982_at	0.214754	1.00E-30
245379_at	AT4G17750	ATHSF1	pd	AT2G17340,protein_coding	AT2G17340	264850_at	0.261292	1.00E-40
245379_at	AT4G17750	ATHSF1	pd	ATNLP1	AT2G27450	265642_at	0.196865	1.00E-30
245379_at	AT4G17750	ATHSF1	pd	ACK2	AT2G32710	267557_at	0.209457	1.00E-30
245381_at	AT4G17785	MYB39	pd	SIP1;2	AT5G18290	250025_at	0.120818	1.00E-20
245381_at	AT4G17785	MYB39	pd	AT4G31150,protein_coding	AT4G31150	253563_at	0.172736	1.00E-30
245381_at	AT4G17785	MYB39	pd	AT1G29470,protein_coding	AT1G29470	259771_at	0.153368	1.00E-20
245381_at	AT4G17785	MYB39	pd	ARF12	AT1G34310	262566_at	0.245677	1.00E-40
245382_at	AT4G17800	AT4G17800,protein_coding	pd	AT4G15730,protein_coding	AT4G15730	245509_at	0.218658	1.00E-30
245382_at	AT4G17800	AT4G17800,protein_coding	pd	AT1G26230,protein_coding	AT1G26230	245876_at	0.226157	1.00E-40
245382_at	AT4G17800	AT4G17800,protein_coding	pd	WAV2	AT5G20520	246090_at	0.389269	1.00E-70
245382_at	AT4G17800	AT4G17800,protein_coding	pd	AT5G14880,protein_coding	AT5G14880	246591_at	0.34708	1.00E-60
245382_at	AT4G17800	AT4G17800,protein_coding	pd	ARLA1D	AT5G67560	247008_at	0.366421	1.00E-60
245382_at	AT4G17800	AT4G17800,protein_coding	pd	14-3-3KAPPA	AT5G65430	247188_at	0.338157	1.00E-60
245382_at	AT4G17800	AT4G17800,protein_coding	pd	AT5G61865,protein_coding	AT5G61865	247499_at	0.309169	1.00E-50
245382_at	AT4G17800	AT4G17800,protein_coding	pd	AT5G35460,protein_coding	AT5G35460	249701_at	0.334726	1.00E-60
245382_at	AT4G17800	AT4G17800,protein_coding	pd	EMB3007	AT5G18820	249977_at	0.290729	1.00E-50
245382_at	AT4G17800	AT4G17800,protein_coding	pd	AT5G13810,protein_coding	AT5G13810	250260_at	0.330989	1.00E-60
245382_at	AT4G17800	AT4G17800,protein_coding	pd	AT5G11970,protein_coding	AT5G11970	250301_at	0.261746	1.00E-40
245382_at	AT4G17800	AT4G17800,protein_coding	pd	WIT1	AT5G11390	250363_at	0.264374	1.00E-40
245382_at	AT4G17800	AT4G17800,protein_coding	pd	AT5G10960,protein_coding	AT5G10960	250404_at	0.434176	1.00E-70
245382_at	AT4G17800	AT4G17800,protein_coding	pd	14-3-3lambda	AT5G10450	250439_at	0.412369	1.00E-70
245382_at	AT4G17800	AT4G17800,protein_coding	pd	PYL5	AT5G05440	250777_at	0.302774	1.00E-50
245382_at	AT4G17800	AT4G17800,protein_coding	pd	ALPHA-SNAP2;ALPHA-SNAP1	AT3G56190;AT3G56450	251721_s_at	0.247607	1.00E-40
245382_at	AT4G17800	AT4G17800,protein_coding	pd	PIP2	AT3G53420	251962_at	0.359228	1.00E-60
245382_at	AT4G17800	AT4G17800,protein_coding	pd	AT3G47840,protein_coding	AT3G47840	252386_at	0.267744	1.00E-40
245382_at	AT4G17800	AT4G17800,protein_coding	pd	EDS5	AT4G39030	252921_at	0.277866	1.00E-50
245382_at	AT4G17800	AT4G17800,protein_coding	pd	AT4G34920,protein_coding;AT4G34930,protein_coding	AT4G34920;AT4G34930	253220_s_at	0.434958	1.00E-70
245382_at	AT4G17800	AT4G17800,protein_coding	pd	AT4G33100,protein_coding	AT4G33100	253361_at	0.355695	1.00E-60
245382_at	AT4G17800	AT4G17800,protein_coding	pd	AT4G33170,protein_coding	AT4G33170	253365_at	0.194939	1.00E-30
245382_at	AT4G17800	AT4G17800,protein_coding	pd	AT4G05150,protein_coding	AT4G05150	255221_at	0.458886	1.00E-80
245382_at	AT4G17800	AT4G17800,protein_coding	pd	GT72B1	AT4G01070	255622_at	0.306222	1.00E-50
245382_at	AT4G17800	AT4G17800,protein_coding	pd	GPK1	AT3G17420	257295_at	0.40146	1.00E-70
245382_at	AT4G17800	AT4G17800,protein_coding	pd	UBC37	AT3G24515	258137_at	0.283813	1.00E-50
245382_at	AT4G17800	AT4G17800,protein_coding	pd	SAMDC	AT3G02470	258500_at	0.311804	1.00E-50
245382_at	AT4G17800	AT4G17800,protein_coding	pd	PATL1	AT1G72150	259803_at	0.335533	1.00E-60
245382_at	AT4G17800	AT4G17800,protein_coding	pd	GCR2	AT1G52920	260145_at	0.220112	1.00E-30
245382_at	AT4G17800	AT4G17800,protein_coding	pd	HWI1	AT1G70690	260179_at	0.389386	1.00E-70
245382_at	AT4G17800	AT4G17800,protein_coding	pd	ASK1	AT1G10940	260480_at	0.330117	1.00E-50
245382_at	AT4G17800	AT4G17800,protein_coding	pd	AtSAM1	AT1G02500	260913_at	0.399705	1.00E-70
245382_at	AT4G17800	AT4G17800,protein_coding	pd	RKL1	AT1G48480	261308_at	0.228831	1.00E-40
245382_at	AT4G17800	AT4G17800,protein_coding	pd	ATRALF1	AT1G02900	262131_at	0.366173	1.00E-60
245382_at	AT4G17800	AT4G17800,protein_coding	pd	RAP2.12	AT1G53910	262197_at	0.476695	1.00E-80
245382_at	AT4G17800	AT4G17800,protein_coding	pd	AT1G34750,protein_coding	AT1G34750	262408_at	0.376477	1.00E-60
245382_at	AT4G17800	AT4G17800,protein_coding	pd	SRD2	AT1G28560	262737_at	0.298135	1.00E-50
245382_at	AT4G17800	AT4G17800,protein_coding	pd	ARL2	AT1G59980	263732_at	0.166395	1.00E-20
245382_at	AT4G17800	AT4G17800,protein_coding	pd	AT2G36320,protein_coding	AT2G36320	263901_at	0.391704	1.00E-70
245382_at	AT4G17800	AT4G17800,protein_coding	pd	AT2G36410,protein_coding	AT2G36410	263920_at	0.360594	1.00E-60
245382_at	AT4G17800	AT4G17800,protein_coding	pd	UGT74B1	AT1G24100	264873_at	0.332312	1.00E-60
245382_at	AT4G17800	AT4G17800,protein_coding	pd	AT2G20230,protein_coding	AT2G20230	265284_at	0.4402	1.00E-80
245382_at	AT4G17800	AT4G17800,protein_coding	pd	PIP2;2;PIP2;3	AT2G37170;AT2G37180	265444_s_at	0.429115	1.00E-70
245382_at	AT4G17800	AT4G17800,protein_coding	pd	GIK	AT2G35270	266546_at	0.348282	1.00E-60
245382_at	AT4G17800	AT4G17800,protein_coding	pd	UCC2	AT2G44790	266884_at	0.355879	1.00E-60
245382_at	AT4G17800	AT4G17800,protein_coding	pd	ATGSTF10	AT2G30870	267154_at	0.393524	1.00E-70
245382_at	AT4G17800	AT4G17800,protein_coding	pd	AT2G44500,protein_coding	AT2G44500	267393_at	0.290623	1.00E-50
245383_at	AT4G17810	AT4G17810,protein_coding	pd	AT5G17970,protein_coding	AT5G17970	250069_at	0.270975	1.00E-40
245383_at	AT4G17810	AT4G17810,protein_coding	pd	AT3G42240,transposable_element_gene	AT3G42240	252792_at	0.288429	1.00E-50
245383_at	AT4G17810	AT4G17810,protein_coding	pd	AT3G04170,protein_coding	AT3G04170	258580_at	0.272459	1.00E-40
[truncated: 80,059 more rows]
