# Supplementary material for: ARACNe-based inference, using curated microarray data, of Arabidopsis thaliana root transcriptional regulatory networks
Source: BMC Plant Biol. 2014 Apr 16;14:97. doi: 10.1186/1471-2229-14-97 (PMC4021103; doi:10.1186/1471-2229-14-97)
Supplement: Additional file 4 — Table of experimental evidence of root expression for all TFs present in the TFsNet and FullNet. [file 1471-2229-14-97-S4.xls]

## Sheet: TFsNet
Additional file 4A. Experimental evidence of root expression for all TFs present in the TfsNet.
qPCR: genes detected by qPCR in Czechowski et al. -1 in qPCR column indicates genes not probed.
Proteomics: proteins detected experiments 3332, 15486, 15489, 15517, 15518, 15519, 15525, 15526 and 15528 from the PRIDE database
PO: genes flagged as expressed in the Plant Ontology table from TAIR (October 2010)
SRR: genes detected in RNA-Seq experiment accessions SRR314814 and SRR331219
Detected: gene was detected by at least one method
0 indicates mRNA or protein was not detected.
1 indicates mRNA or protein was detected.
AGI	Symbol	Agris family	qPCR	Proteomics	PO	SRR314814	SRR314819	Detected
AT1G01010	ANAC001	NAC	1	0	0	1	1	1
AT1G01030	NGA3	ABI3VP1	1	0	0	1	0	1
AT1G01060	LHY	MYB-related	1	0	0	1	1	1
AT1G01160	GIF2	---	-1	0	0	1	1	1
AT1G01250	AT1G01250,protein_coding	AP2-EREBP	1	0	0	0	1	1
AT1G01260	AT1G01260,protein_coding	bHLH	0	1	0	1	1	1
AT1G01380	ETC1	MYB-related	1	0	0	1	1	1
AT1G01520	AT1G01520,protein_coding	MYB-related	1	0	0	1	0	1
AT1G01530	AGL28	MADS	0	0	1	0	0	1
AT1G01720	ANAC002	NAC	1	0	0	1	1	1
AT1G01780	AT1G01780,protein_coding	---	-1	1	0	1	1	1
AT1G01920	AT1G01920,protein_coding	---	-1	1	0	1	1	1
AT1G01930	AT1G01930,protein_coding	C2H2	1	1	0	1	1	1
AT1G02220	ANAC003	NAC	1	0	0	1	1	1
AT1G02250	anac005	NAC	1	0	0	1	1	1
AT1G02340	FBI1	bHLH	1	0	0	1	1	1
AT1G02580	EMB173	---	-1	0	0	1	1	1
AT1G02680	TAF13	---	-1	0	1	1	1	1
AT1G03040	AT1G03040,protein_coding	bHLH	1	0	0	1	1	1
AT1G03790	SOM	---	-1	0	0	1	1	1
AT1G03840	MGP	C2H2	1	0	1	1	1	1
AT1G03970	GBF4	bZIP	1	0	0	1	1	1
AT1G04050	SDG13	---	-1	1	0	1	1	1
AT1G04100	IAA10	---	1	0	0	1	1	1
AT1G04240	IAA3	---	1	0	0	1	1	1
AT1G04250	AXR3	---	1	0	0	1	1	1
AT1G04360	AT1G04360,protein_coding	C3H	-1	0	0	1	1	1
AT1G04500	AT1G04500,protein_coding	---	-1	0	0	0	0	0
AT1G04550	BDL	---	1	0	0	1	1	1
AT1G04790	AT1G04790,protein_coding	C3H	-1	1	0	1	1	1
AT1G04850	AT1G04850,protein_coding	C2H2	-1	1	0	1	1	1
AT1G04880	AT1G04880,protein_coding	ARID	1	0	0	1	1	1
AT1G04990	AT1G04990,protein_coding	C3H	-1	1	0	1	1	1
AT1G05230	HDG2	Homeobox	1	0	1	1	1	1
AT1G05290	AT1G05290,protein_coding	---	-1	0	0	0	0	0
AT1G05380	AT1G05380,protein_coding	PHD	-1	0	0	1	1	1
AT1G05690	BT3	---	-1	0	0	1	1	1
AT1G05710	AT1G05710,protein_coding	bHLH	-1	0	0	1	1	1
AT1G05805	AT1G05805,protein_coding	bHLH	1	1	0	1	1	1
AT1G05920	AT1G05920,protein_coding	---	-1	0	0	0	0	0
AT1G06040	STO	Orphan	1	0	1	1	1	1
AT1G06070	AT1G06070,protein_coding	bZIP	1	1	0	1	1	1
AT1G06150	EMB1444	---	-1	0	0	1	1	1
AT1G06160	ORA59	AP2-EREBP	1	0	0	1	1	1
AT1G06170	AT1G06170,protein_coding	bHLH	1	0	0	1	1	1
AT1G06180	ATMYB13	MYB	1	0	0	1	1	1
AT1G06850	AtbZIP52	bZIP	1	1	0	1	1	1
AT1G07050	AT1G07050,protein_coding	---	-1	0	0	1	1	1
AT1G07520	AT1G07520,protein_coding	GRAS	1	0	0	1	1	1
AT1G07530	ATGRAS2	GRAS	0	1	0	1	1	1
AT1G07540	TRFL2	MYB-related	-1	0	0	0	0	0
AT1G07640	OBP2	C2C2-Dof	1	1	1	1	1	1
AT1G07980	NF-YC10	CCAAT-HAP5	1	0	0	1	1	1
AT1G08320	bZIP21	bZIP	1	0	0	1	1	1
AT1G08540	ABC1	---	-1	0	0	1	1	1
AT1G08620	PKDM7D	JUMONJI	1	0	0	1	1	1
AT1G08780	AIP3	---	-1	1	0	1	1	1
AT1G08810	AtMYB60	MYB	1	0	0	1	1	1
AT1G08970	HAP5C	CCAAT-HAP5	1	1	0	1	1	1
AT1G09030	NF-YB4	CCAAT-HAP3	1	0	0	0	0	1
AT1G09060	AT1G09060,protein_coding	---	-1	1	0	1	1	1
AT1G09250	AT1G09250,protein_coding	bHLH	-1	0	0	1	1	1
AT1G09530	PAP3	bHLH	1	0	0	1	1	1
AT1G09770	ATCDC5	MYB-related	1	1	0	1	1	1
AT1G09950	RAS1	---	-1	0	0	1	1	1
AT1G10120	AT1G10120,protein_coding	bHLH	1	0	0	1	1	1
AT1G10170	ATNFXL1	---	-1	1	1	1	1	1
AT1G10200	WLIM1	---	1	1	1	1	1	1
AT1G10320	AT1G10320,protein_coding	---	-1	0	0	1	1	1
AT1G10480	ZFP5	C2H2	1	0	0	1	1	1
AT1G10585	AT1G10585,protein_coding	---	-1	0	0	0	0	0
AT1G10610	AT1G10610,protein_coding	bHLH	1	0	0	1	1	1
AT1G11020	AT1G11020,protein_coding	C3H	-1	1	0	1	1	1
AT1G11100	AT1G11100,protein_coding	---	-1	1	0	1	1	1
AT1G11950	AT1G11950,protein_coding	---	-1	1	0	1	1	1
AT1G12040	LRX1	Trihelix	-1	1	1	1	1	1
AT1G12260	ANAC007	NAC	1	0	1	1	1	1
AT1G12610	DDF1	AP2-EREBP	1	0	0	0	0	1
AT1G12630	AT1G12630,protein_coding	AP2-EREBP	1	0	0	1	1	1
AT1G12860	ICE2	bHLH	0	0	0	1	1	1
AT1G12880	atnudt12	---	-1	0	0	1	1	1
AT1G13260	EDF4	RAV	1	0	0	1	1	1
AT1G13290	DOT5	C2H2	1	0	0	0	0	1
AT1G13300	HRS1	G2-like	1	0	1	1	1	1
AT1G13400	JGL	C2H2	0	0	0	0	0	0
AT1G13450	AT1G13450,protein_coding	Trihelix	1	0	0	1	1	1
AT1G13600	AtbZIP58	bZIP	1	0	0	1	1	1
AT1G13880	AT1G13880,protein_coding	---	-1	0	0	1	1	1
AT1G13960	WRKY4	WRKY	0	1	0	1	1	1
AT1G14030	AT1G14030,protein_coding	---	-1	0	0	1	1	1
AT1G14200	AT1G14200,protein_coding	C3H	-1	0	0	1	1	1
AT1G14350	AtMYB124	MYB	1	1	0	1	1	1
AT1G14410	ATWHY1	Whirly	-1	1	0	1	1	1
AT1G14440	AtHB31	ZF-HD	-1	0	0	1	1	1
AT1G14490	AT1G14490,protein_coding	---	-1	0	0	1	1	1
AT1G14510	AL7	Alfin-like	1	1	0	1	1	1
AT1G14580	AT1G14580,protein_coding	C2H2	1	0	0	1	1	1
AT1G14685	ATBPC2	BBR/BPC	-1	1	0	1	1	1
AT1G14687	AtHB32	ZF-HD	-1	0	0	1	1	1
AT1G14920	GAI	GRAS	-1	0	0	1	1	1
AT1G15050	IAA34	---	-1	0	0	1	1	1
AT1G15100	RHA2A	C3H	-1	0	1	1	1	1
AT1G15320	AT1G15320,protein_coding	---	-1	0	0	1	1	1
AT1G15360	SHN1	AP2-EREBP	1	0	0	0	0	1
AT1G15580	ATAUX2-27	---	0	0	0	1	0	1
AT1G15720	TRFL5	MYB-related	1	0	0	1	1	1
AT1G16060	ADAP	AP2-EREBP	1	0	1	1	1	1
AT1G16070	AtTLP8	TUB	1	0	0	1	1	1
AT1G16490	ATMYB58	MYB	1	0	0	1	1	1
AT1G16530	ASL9	---	-1	0	0	1	1	1
AT1G16640	AT1G16640,protein_coding	---	-1	0	0	1	1	1
AT1G16690	AT1G16690,protein_coding	---	-1	0	0	1	1	1
AT1G16710	HAC12	---	-1	0	1	1	1	1
AT1G17040	ATSHA	---	-1	1	1	1	1	1
AT1G17310	AGL100	MADS	1	0	1	1	1	1
AT1G17380	JAZ5	---	-1	0	0	1	1	1
AT1G17460	TRFL3	MYB-related	1	0	0	1	1	1
AT1G17520	AT1G17520,protein_coding	MYB-related	1	0	0	1	1	1
AT1G17590	NF-YA8	CCAAT-HAP2	1	0	0	1	1	1
AT1G17880	ATBTF3	---	-1	1	1	1	1	1
AT1G17950	ATMYB52	MYB	1	0	1	1	1	1
AT1G18330	EPR1	MYB-related	1	0	0	1	1	1
AT1G18400	BEE1	bHLH	-1	0	0	1	1	1
AT1G18470	AT1G18470,protein_coding	C3H	-1	0	0	1	1	1
AT1G18570	AtMYB51	MYB	1	0	1	1	1	1
AT1G18710	AtMYB47	MYB	1	0	0	0	0	1
AT1G18750	AGL65	MADS	1	0	0	1	1	1
AT1G18860	ATWRKY61	WRKY	1	1	0	1	1	1
AT1G19000	AT1G19000,protein_coding	MYB-related	1	0	0	1	1	1
AT1G19040	AT1G19040,protein_coding	---	-1	0	0	0	0	0
AT1G19180	JAZ1	---	-1	0	0	1	1	1
AT1G19210	AT1G19210,protein_coding	AP2-EREBP	1	0	0	1	0	1
AT1G19220	ARF11	ARF	1	0	1	1	1	1
AT1G19270	DA1	---	-1	0	0	1	1	1
AT1G19310	AT1G19310,protein_coding	C3H	-1	0	0	1	1	1
AT1G19510	ATRL5	MYB-related	0	0	0	0	0	0
AT1G19700	BEL10	Homeobox	1	1	0	1	1	1
AT1G19850	ARF5	ARF	1	1	0	1	1	1
AT1G20640	AT1G20640,protein_coding	NLP	1	0	0	1	1	1
AT1G20693	HMG_BETA_1	---	-1	1	0	1	1	1
AT1G20696	HMGB3	---	-1	1	0	1	1	1
AT1G20700	ATWOX14	Homeobox	1	0	0	1	1	1
AT1G20823	AT1G20823,protein_coding	C3H	-1	1	0	1	1	1
AT1G20900	AHL27	---	-1	1	0	1	1	1
AT1G20910	AT1G20910,protein_coding	ARID	1	1	0	1	1	1
AT1G20980	ATSPL14	SBP	1	0	0	1	1	1
AT1G21000	AT1G21000,protein_coding	---	-1	0	0	1	1	1
AT1G21160	AT1G21160,protein_coding	---	-1	1	0	1	1	1
AT1G21200	AT1G21200,protein_coding	---	-1	1	0	1	1	1
AT1G21340	AT1G21340,protein_coding	C2C2-Dof	1	0	0	1	1	1
AT1G21450	SCL1	GRAS	-1	1	0	1	1	1
AT1G21700	ATSWI3C	---	1	1	0	1	1	1
AT1G21740	AT1G21740,protein_coding	---	-1	0	0	1	1	1
AT1G21910	AT1G21910,protein_coding	AP2-EREBP	1	1	1	1	1	1
AT1G21970	EMB_212	CCAAT-HAP3	0	0	0	0	0	0
AT1G22070	TGA3	bZIP	1	0	1	1	1	1
AT1G22130	AGL104	MADS	0	0	0	0	0	0
AT1G22190	AT1G22190,protein_coding	AP2-EREBP	1	0	0	1	1	1
AT1G22380	AtUGT85A3	bHLH	-1	0	1	0	0	1
AT1G22490	AT1G22490,protein_coding	bHLH	0	0	0	1	1	1
AT1G22510	AT1G22510,protein_coding	C3H	-1	1	0	1	1	1
AT1G22590	AGL87	MADS	1	0	0	1	1	1
AT1G22640	ATMYB3	MYB	1	0	0	1	1	1
AT1G22670	AT1G22670,protein_coding	C3H	-1	0	0	0	0	0
AT1G22810	AT1G22810,protein_coding	AP2-EREBP	1	0	0	1	1	1
AT1G22985	AT1G22985,protein_coding	AP2-EREBP	-1	0	1	1	1	1
AT1G23380	KNAT6	Homeobox	1	0	0	1	1	1
AT1G23420	INO	C2C2-YABBY	0	0	0	0	0	0
AT1G23540	AtPERK12	Trihelix	-1	0	1	1	1	1
AT1G24260	AGL9	MADS	0	0	0	0	1	1
AT1G24610	AT1G24610,protein_coding	---	-1	1	0	1	1	1
AT1G24625	ZFP7	C2H2	1	0	0	1	1	1
AT1G25250	AtIDD16	C2H2	1	0	0	1	1	1
AT1G25280	AtTLP10	TUB	1	0	0	1	1	1
AT1G25340	AtMYB116	MYB	0	0	1	0	0	1
AT1G25550	AT1G25550,protein_coding	G2-like	1	0	0	1	1	1
AT1G25560	EDF1	ABI3VP1	1	0	0	1	1	1
AT1G25580	ANAC008	---	-1	1	0	1	1	1
AT1G26150	ATPERK10	Trihelix	-1	1	0	1	1	1
AT1G26260	CIB5	bHLH	0	0	0	1	1	1
AT1G26580	AT1G26580,protein_coding	---	-1	0	0	1	1	1
AT1G26590	AT1G26590,protein_coding	C2H2	1	0	0	1	1	1
AT1G26610	AT1G26610,protein_coding	C2H2	1	0	0	1	1	1
AT1G26680	AT1G26680,protein_coding	REM	-1	0	0	1	1	1
AT1G26780	AtMYB117	MYB	0	0	0	1	0	1
AT1G26790	AT1G26790,protein_coding	C2C2-Dof	1	0	0	1	1	1
AT1G26800	AT1G26800,protein_coding	C3H	-1	0	0	1	1	1
AT1G26870	ANAC009	NAC	0	0	1	1	1	1
AT1G26960	AtHB23	Homeobox	1	0	1	1	1	1
AT1G27050	ATHB54	Homeobox	1	1	0	1	1	1
AT1G27360	SPL11	SBP	1	0	1	1	1	1
AT1G27370	SPL10	SBP	1	0	1	1	1	1
AT1G27650	ATU2AF35A	---	-1	1	1	1	1	1
AT1G27730	STZ	C2H2	1	0	1	1	1	1
AT1G27740	RSL4	bHLH	0	0	0	1	1	1
AT1G28040	AT1G28040,protein_coding	C3H	-1	1	0	1	1	1
AT1G28050	AT1G28050,protein_coding	C2C2-CO-like	1	0	0	1	1	1
AT1G28160	AT1G28160,protein_coding	AP2-EREBP	1	0	0	1	1	1
AT1G28300	LEC2	ABI3VP1	1	0	0	0	0	1
AT1G28360	ATERF12	AP2-EREBP	1	0	0	1	1	1
AT1G28370	ATERF11	AP2-EREBP	1	0	1	1	1	1
AT1G28420	HB-1	Homeobox	1	1	0	1	1	1
AT1G28460	AGL59	MADS	1	0	0	0	0	1
AT1G28470	ANAC010	NAC	1	0	0	1	1	1
AT1G29160	AT1G29160,protein_coding	C2C2-Dof	1	0	0	1	1	1
AT1G29280	ATWRKY65	WRKY	1	1	0	1	1	1
AT1G29570	AT1G29570,protein_coding	C2H2	-1	0	0	0	0	0
AT1G29600	AT1G29600,protein_coding	C2H2	-1	0	0	1	1	1
AT1G29860	ATWRKY71	WRKY	1	0	0	1	1	1
AT1G30135	JAZ8	---	-1	0	0	0	0	0
AT1G30210	ATTCP24	TCP	-1	0	1	1	1	1
AT1G30330	ARF6	ARF	1	1	0	1	1	1
AT1G30460	ATCPSF30	---	-1	1	0	1	1	1
AT1G30490	ATHB9	Homeobox	1	0	0	1	1	1
AT1G30500	NF-YA7	CCAAT-HAP2	1	0	0	1	1	1
AT1G30650	AR411	WRKY	1	0	1	1	1	1
AT1G30810	AT1G30810,protein_coding	JUMONJI	1	1	0	1	1	1
AT1G31040	AT1G31040,protein_coding	---	-1	0	0	1	1	1
AT1G31050	AT1G31050,protein_coding	bHLH	-1	1	0	1	1	1
AT1G31150	AT1G31150,protein_coding	---	-1	0	0	1	1	1
AT1G31310	AT1G31310,protein_coding	---	1	0	0	1	0	1
AT1G31320	LBD4	---	-1	0	0	1	1	1
AT1G31630	AGL86	MADS	0	0	0	0	0	0
AT1G31640	AGL92	MADS	0	0	0	0	0	0
AT1G32030	AT1G32030,protein_coding	---	-1	0	0	0	0	0
AT1G32150	AtbZIP68	bZIP	1	1	0	1	1	1
AT1G32240	KAN2	G2-like	0	0	0	1	1	1
AT1G32330	ATHSFA1D	HSF	1	1	0	1	1	1
AT1G32360	AT1G32360,protein_coding	---	-1	1	0	1	1	1
AT1G32640	ATMYC2	bHLH	0	1	0	1	1	1
AT1G32700	AT1G32700,protein_coding	---	-1	0	0	1	1	1
AT1G32870	ANAC013	NAC	1	0	0	1	1	1
AT1G33060	ANAC014	NAC	1	1	0	1	1	1
AT1G33070	AT1G33070,protein_coding	MADS	0	0	0	0	0	0
AT1G33240	AT-GTL1	Trihelix	1	1	0	1	1	1
AT1G33280	ANAC015	NAC	1	0	1	1	1	1
AT1G33420	AT1G33420,protein_coding	---	-1	0	0	1	1	1
AT1G33760	AT1G33760,protein_coding	AP2-EREBP	1	0	0	0	0	1
AT1G34170	ARF13	ARF	0	1	0	0	0	1
AT1G34180	anac016	NAC	1	0	0	1	1	1
AT1G34190	anac017	NAC	1	0	0	1	1	1
AT1G34310	ARF12	ARF	1	0	0	0	0	1
AT1G34355	ATPS1	---	-1	1	0	1	1	1
AT1G34370	STOP1	C2H2	1	0	0	1	1	1
AT1G34410	ARF21	ARF	1	0	0	0	0	1
AT1G34650	HDG10	Homeobox	1	0	0	0	0	1
AT1G34670	AtMYB93	MYB	1	0	0	1	1	1
AT1G35490	AT1G35490,protein_coding	---	0	0	0	0	0	0
AT1G35515	HOS10	MYB	0	0	0	1	1	1
AT1G35560	AT1G35560,protein_coding	TCP	1	0	0	1	1	1
AT1G36000	LBD5	---	-1	0	0	0	0	0
AT1G36060	AT1G36060,protein_coding	AP2-EREBP	1	0	0	1	1	1
AT1G42990	ATBZIP60	bZIP	1	0	1	1	1	1
AT1G43000	AT1G43000,protein_coding	---	-1	0	0	1	1	1
AT1G43160	RAP2.6	AP2-EREBP	1	0	0	1	1	1
AT1G43640	AtTLP5	TUB	0	0	0	1	0	1
AT1G43700	SUE3	bZIP	1	1	0	1	1	1
AT1G43770	AT1G43770,protein_coding	---	-1	0	0	1	1	1
AT1G43850	SEU	C2H2	-1	1	0	1	1	1
AT1G43860	AT1G43860,protein_coding	C2H2	1	1	0	1	1	1
AT1G43950	ARF23	ARF	0	0	0	0	0	0
AT1G44510	AT1G44510,transposable_element_gene	---	-1	0	0	0	0	0
AT1G44810	AT1G44810,protein_coding	GeBP	-1	0	0	1	1	1
AT1G44830	AT1G44830,protein_coding	AP2-EREBP	1	0	1	1	1	1
AT1G44900	ATMCM2	---	-1	1	1	1	1	1
AT1G46264	AT-HSFB4	HSF	-1	0	0	1	1	1
AT1G46768	RAP2.1	AP2-EREBP	-1	0	0	1	1	1
AT1G47270	AtTLP6	TUB	1	0	0	1	1	1
AT1G47655	AT1G47655,protein_coding	C2C2-Dof	-1	0	0	1	1	1
AT1G47870	ATE2F2	E2F-DP	1	0	1	1	1	1
AT1G48000	AtMYB112	MYB	1	0	0	1	1	1
AT1G49010	AT1G49010,protein_coding	MYB-related	0	1	0	1	1	1
AT1G49190	ARR19	ARR-B	0	0	0	0	0	0
AT1G49480	RTV1	REM	-1	1	0	1	1	1
AT1G49490	AT1G49490,protein_coding	Trihelix	-1	0	0	1	1	1
AT1G49560	AT1G49560,protein_coding	G2-like	1	0	0	1	1	1
AT1G49720	ABF1	bZIP	1	0	0	1	1	1
AT1G49850	AT1G49850,protein_coding	C3H	-1	0	0	1	1	1
AT1G49900	AT1G49900,protein_coding	C2H2	0	0	0	1	1	1
AT1G49950	ATTRB1	MYB-related	1	1	0	1	1	1
AT1G50420	SCL-3	GRAS	-1	0	1	1	1	1
AT1G50440	AT1G50440,protein_coding	C3H	-1	0	0	1	1	1
AT1G50600	SCL5	GRAS	-1	1	0	1	1	1
AT1G50620	AT1G50620,protein_coding	---	-1	1	0	1	1	1
AT1G50640	ATERF3	AP2-EREBP	1	0	1	1	1	1
AT1G50670	AT1G50670,protein_coding	C2H2	-1	1	0	1	1	1
AT1G51070	bHLH115	bHLH	-1	0	0	1	1	1
AT1G51140	AT1G51140,protein_coding	bHLH	1	0	0	1	1	1
AT1G51190	PLT2	AP2-EREBP	1	0	1	1	1	1
AT1G51600	GATA28	C2C2-Gata	1	0	0	1	1	1
AT1G51700	ADOF1	C2C2-Dof	1	0	0	1	1	1
AT1G51950	IAA18	---	1	0	0	1	1	1
AT1G52150	ATHB-15	Homeobox	1	0	1	1	1	1
AT1G52830	IAA6	---	1	0	0	1	1	1
AT1G52880	ANAC018	NAC	1	0	0	1	1	1
AT1G52890	ANAC019	NAC	1	0	0	1	0	1
AT1G53010	AT1G53010,protein_coding	C3H	-1	0	0	0	0	0
AT1G53160	SPL4	SBP	1	0	0	1	1	1
AT1G53170	ATERF-8	AP2-EREBP	1	0	1	1	1	1
AT1G53230	TCP3	TCP	-1	0	1	1	1	1
AT1G53320	AtTLP7	TUB	1	0	0	1	1	1
AT1G53670	ATMSRB1	---	-1	1	0	1	1	1
AT1G53820	AT1G53820,protein_coding	C3H	-1	0	0	0	0	0
AT1G53910	RAP2.12	AP2-EREBP	1	0	0	1	1	1
AT1G54060	ASIL1	Trihelix	-1	1	0	1	1	1
AT1G54160	NF-YA5	CCAAT-HAP2	1	0	1	1	1	1
AT1G54330	ANAC020	NAC	1	0	0	1	1	1
AT1G54390	ING2	---	-1	1	0	1	1	1
AT1G54720	AT1G54720,protein_coding	C2H2	-1	0	0	0	0	0
AT1G54830	NF-YC3	CCAAT-HAP5	1	0	0	1	1	1
AT1G55110	AtIDD7	C2H2	1	0	0	1	1	1
AT1G55460	AT1G55460,protein_coding	C2H2	-1	1	0	1	1	1
AT1G55520	ATTBP2	---	-1	1	0	1	1	1
AT1G55580	LAS	GRAS	-1	0	1	1	1	1
AT1G55600	ATWRKY10	WRKY	0	0	0	1	0	1
AT1G55700	AT1G55700,protein_coding	---	-1	0	0	1	1	1
AT1G55950	AT1G55950,protein_coding	---	-1	0	0	0	0	0
AT1G55970	HAC04	---	-1	0	1	1	1	1
AT1G56010	anac021	NAC	1	0	0	1	1	1
AT1G56160	ATMYB72	MYB	1	0	0	1	0	1
AT1G56170	ATHAP5B	CCAAT-HAP5	1	0	0	1	1	1
AT1G56200	emb1303	C2H2	-1	1	0	1	1	1
AT1G57560	AtMYB50	---	1	0	0	1	1	1
AT1G57820	ORTH2	---	-1	0	0	1	1	1
AT1G58100	AT1G58100,protein_coding	TCP	1	1	0	1	1	1
AT1G58110	AT1G58110,protein_coding	---	1	1	0	1	1	1
AT1G58220	AT1G58220,protein_coding	MYB-related	1	1	0	1	1	1
AT1G58330	ZW2	---	-1	0	0	0	0	0
AT1G59530	ATBZIP4	bZIP	1	0	0	1	0	1
AT1G59640	BPE	bHLH	1	1	0	1	1	1
AT1G59750	ARF1	ARF	1	0	0	1	1	1
AT1G60240	AT1G60240,protein_coding	---	-1	0	0	0	0	0
AT1G60280	ANAC023	NAC	0	0	0	1	0	1
AT1G60350	anac024	NAC	1	0	0	0	0	1
AT1G61110	anac025	NAC	0	0	0	0	0	0
AT1G61660	AT1G61660,protein_coding	bHLH	1	0	0	1	1	1
AT1G61730	AT1G61730,protein_coding	GeBP	-1	1	0	1	1	1
AT1G61940	AtTLP4	---	-1	0	0	0	0	0
AT1G62300	ATWRKY6	WRKY	1	1	1	1	1	1
AT1G62310	AT1G62310,protein_coding	---	-1	0	0	1	1	1
AT1G62700	ANAC026	NAC	1	0	1	1	1	1
AT1G62990	IXR11	Homeobox	1	0	0	1	1	1
AT1G63030	ddf2	AP2-EREBP	1	0	0	0	0	1
AT1G63040	AT1G63040,pseudogene	AP2-EREBP	1	0	0	1	0	1
AT1G63100	AT1G63100,protein_coding	GRAS	1	0	0	1	1	1
AT1G63470	AT1G63470,protein_coding	---	-1	1	0	1	1	1
AT1G63480	AT1G63480,protein_coding	---	-1	0	0	1	1	1
AT1G63490	AT1G63490,protein_coding	---	1	0	0	1	1	1
AT1G63650	ATMYC-2	bHLH	1	1	1	1	1	1
AT1G63820	AT1G63820,protein_coding	---	-1	0	0	1	1	1
AT1G63840	AT1G63840,protein_coding	C3H	-1	0	0	1	1	1
AT1G63900	AT1G63900,protein_coding	C3H	-1	1	0	1	1	1
AT1G63910	AtMYB103	MYB	0	0	0	1	1	1
AT1G64000	ATWRKY56	WRKY	1	0	0	1	1	1
AT1G64100	AT1G64100,protein_coding	---	-1	0	0	1	0	1
AT1G64280	ATNPR1	---	-1	0	0	1	1	1
AT1G64380	AT1G64380,protein_coding	AP2-EREBP	1	0	0	1	1	1
AT1G64530	AT1G64530,protein_coding	NLP	1	0	0	1	1	1
AT1G64620	AT1G64620,protein_coding	C2C2-Dof	1	0	0	1	1	1
AT1G64800	AT1G64800,protein_coding	---	-1	0	0	0	0	0
AT1G64860	RPOD1	---	-1	0	0	1	1	1
AT1G65130	AT1G65130,protein_coding	C2H2	1	0	0	1	1	1
AT1G65180	AT1G65180,protein_coding	---	-1	0	0	1	1	1
AT1G65360	AGL23	MADS	1	0	0	0	0	1
AT1G65620	AS2	---	-1	0	1	1	1	1
AT1G65910	anac028	NAC	1	0	0	1	1	1
AT1G66140	ZFP4	C2H2	1	0	0	1	1	1
AT1G66170	MMD1	---	-1	0	0	1	1	1
AT1G66230	AtMYB20	MYB	1	0	1	1	1	1
AT1G66350	RGL	GRAS	-1	0	0	1	1	1
AT1G66370	AtMYB113	MYB	1	0	0	0	0	1
AT1G66380	AtMYB114	MYB	1	0	0	0	0	1
AT1G66390	ATMYB90	MYB	1	0	0	0	0	1
AT1G66470	RHD6	bHLH	1	0	0	1	1	1
AT1G66810	AT1G66810,protein_coding	---	-1	0	0	1	1	1
AT1G67030	ZFP6	C2H2	1	0	0	1	1	1
AT1G67100	LBD40	---	-1	0	0	1	0	1
AT1G67220	ATHPCAT1	---	-1	0	1	1	0	1
AT1G67270	AT1G67270,protein_coding	---	-1	0	0	1	1	1
AT1G67310	AT1G67310,protein_coding	---	-1	1	0	1	1	1
AT1G67710	ARR11	ARR-B	1	1	0	1	1	1
AT1G67780	AT1G67780,protein_coding	---	-1	0	0	1	1	1
AT1G67910	AT1G67910,protein_coding	CAMTA	-1	0	0	1	1	1
AT1G67970	AT-HSFA8	HSF	1	0	0	1	1	1
AT1G68070	AT1G68070,protein_coding	C3H	-1	1	0	1	1	1
AT1G68120	ATBPC3	BBR/BPC	-1	0	0	1	1	1
AT1G68130	AtIDD14	C2H2	1	0	1	1	1	1
AT1G68150	ATWRKY9	WRKY	1	0	0	1	1	1
AT1G68190	AT1G68190,protein_coding	C2C2-CO-like	1	0	0	1	0	1
AT1G68200	AT1G68200,protein_coding	C3H	-1	1	0	1	1	1
AT1G68240	AT1G68240,protein_coding	bHLH	-1	0	0	1	1	1
AT1G68320	AtMYB62	MYB	0	0	0	1	0	1
AT1G68360	AT1G68360,protein_coding	C2H2	1	0	0	1	1	1
AT1G68510	LBD42	---	-1	0	0	0	0	0
AT1G68520	AT1G68520,protein_coding	C2C2-CO-like	1	0	0	1	1	1
AT1G68640	PAN	bZIP	1	0	1	1	1	1
AT1G68670	AT1G68670,protein_coding	G2-like	1	0	0	1	1	1
AT1G68690	AT1G68690,protein_coding	Trihelix	-1	0	0	1	1	1
AT1G68810	AT1G68810,protein_coding	bHLH	1	0	0	1	1	1
AT1G68840	EDF2	RAV	1	1	0	1	1	1
AT1G68880	AtbZIP	bZIP	1	0	0	1	1	1
AT1G68920	AT1G68920,protein_coding	bHLH	1	0	0	1	1	1
AT1G69010	BIM2	bHLH	1	1	0	1	1	1
AT1G69120	AGL7	MADS	1	0	0	1	0	1
AT1G69170	AT1G69170,protein_coding	SBP	0	0	0	1	1	1
AT1G69180	CRC	C2C2-YABBY	0	0	0	0	0	0
AT1G69310	ATWRKY57	WRKY	1	0	0	1	1	1
AT1G69330	AT1G69330,protein_coding	C3H	-1	0	0	1	1	1
AT1G69490	ANAC029	NAC	1	0	1	1	1	1
AT1G69560	ATMYB105	MYB	1	0	0	1	1	1
AT1G69580	AT1G69580,protein_coding	G2-like	1	0	0	1	1	1
AT1G69600	ATHB29	ZF-HD	-1	1	1	1	1	1
AT1G69690	AT1G69690,protein_coding	TCP	1	0	0	1	1	1
AT1G69780	ATHB13	Homeobox	1	0	0	1	1	1
AT1G69810	ATWRKY36	WRKY	1	0	0	1	1	1
AT1G70000	AT1G70000,protein_coding	MYB-related	-1	1	0	1	1	1
AT1G70460	RHS10	Trihelix	-1	0	1	1	1	1
AT1G70510	ATK1	Homeobox	1	0	0	1	1	1
AT1G70700	JAZ9	---	-1	0	0	1	1	1
AT1G70790	AT1G70790,protein_coding	C2H2	-1	0	0	1	1	1
AT1G70910	AT1G70910,protein_coding	C3H	-1	0	0	1	0	1
AT1G70920	ATHB18	Homeobox	1	0	0	1	1	1
AT1G71030	ATMYBL2	MYB-related	1	0	0	1	1	1
AT1G71130	AT1G71130,protein_coding	AP2-EREBP	1	0	0	1	1	1
AT1G71260	ATWHY2	Whirly	-1	1	0	1	1	1
AT1G71450	AT1G71450,protein_coding	AP2-EREBP	-1	0	0	0	0	0
AT1G71692	AGL12	MADS	-1	0	1	1	1	1
AT1G71930	ANAC030	NAC	1	0	1	1	1	1
AT1G72050	TFIIIA	C2H2	1	0	0	1	1	1
AT1G72175	AT1G72175,protein_coding	C3H	-1	1	0	1	1	1
AT1G72220	AT1G72220,protein_coding	C3H	-1	0	0	1	1	1
AT1G72350	AGL60	MADS	1	0	0	0	1	1
AT1G72360	HRE1	AP2-EREBP	1	0	0	1	1	1
AT1G72450	JAZ6	---	-1	0	0	1	1	1
AT1G72570	AT1G72570,protein_coding	AP2-EREBP	0	0	0	0	0	0
AT1G72650	TRFL6	MYB-related	1	0	0	1	1	1
AT1G72740	AT1G72740,protein_coding	MYB-related	1	1	0	1	1	1
AT1G72830	ATHAP2C	CCAAT-HAP2	1	0	1	1	1	1
AT1G73100	SDG19	---	-1	1	0	1	1	1
AT1G73230	AT1G73230,protein_coding	---	-1	1	1	1	1	1
AT1G73360	ATHDG11	Homeobox	1	0	1	1	1	1
AT1G73410	ATMYB54	MYB	1	0	1	1	1	1
AT1G73730	AtEIL3	EIL	1	0	0	1	1	1
AT1G73760	AT1G73760,protein_coding	C3H	-1	0	0	1	1	1
AT1G73830	BEE3	bHLH	1	0	0	1	0	1
AT1G73870	AT1G73870,protein_coding	C2C2-CO-like	1	0	0	0	0	1
AT1G73950	AT1G73950,protein_coding	C3H	-1	0	0	1	1	1
AT1G74080	ATMYB122	MYB	1	0	0	1	1	1
AT1G74250	AT1G74250,protein_coding	C2H2	1	1	0	1	1	1
AT1G74370	AT1G74370,protein_coding	C3H	-1	0	0	1	1	1
AT1G74410	AT1G74410,protein_coding	C3H	-1	0	0	1	1	1
AT1G74430	ATMYB95	MYB	1	0	0	1	1	1
AT1G74480	AT1G74480,protein_coding	AtRKD	-1	0	0	0	0	0
AT1G74500	ATBS1	bHLH	1	1	1	1	1	1
AT1G74620	AT1G74620,protein_coding	C3H	-1	0	0	0	0	0
AT1G74650	ATMYB31	MYB	1	0	0	1	1	1
AT1G74660	MIF1	ZF-HD	-1	0	1	1	1	1
AT1G74840	AT1G74840,protein_coding	MYB-related	1	0	0	1	1	1
AT1G74930	ORA47	AP2-EREBP	1	0	0	1	1	1
AT1G74950	JAZ2	---	-1	0	0	1	1	1
AT1G74990	AT1G74990,protein_coding	C3H	-1	0	0	0	0	0
AT1G75240	AtHB33	ZF-HD	-1	0	0	1	0	1
AT1G75250	ATRL6	MYB-related	1	0	0	1	1	1
AT1G75340	AT1G75340,protein_coding	---	-1	1	0	1	1	1
AT1G75410	BLH3	Homeobox	1	0	0	1	1	1
AT1G75430	BLH11	Homeobox	0	0	0	1	0	1
AT1G75490	AT1G75490,protein_coding	AP2-EREBP	1	0	0	0	0	1
AT1G75510	AT1G75510,protein_coding	---	1	1	0	1	1	1
AT1G75520	SRS5	C2H2	-1	0	0	1	1	1
AT1G75540	STH2	C2C2-CO-like	1	0	0	1	1	1
AT1G75710	AT1G75710,protein_coding	C2H2	1	0	0	1	1	1
AT1G76110	AT1G76110,protein_coding	ARID	1	0	0	1	1	1
AT1G76350	AT1G76350,protein_coding	NLP	1	0	0	1	1	1
AT1G76410	ATL8	C3H	-1	0	0	1	1	1
AT1G76420	ANAC031	NAC	1	0	0	1	1	1
AT1G76500	AHL29	---	-1	1	0	1	1	1
AT1G76510	AT1G76510,protein_coding	ARID	1	1	0	1	1	1
AT1G76580	AT1G76580,protein_coding	SBP	1	1	0	1	1	1
AT1G76590	AT1G76590,protein_coding	---	-1	0	0	1	1	1
AT1G76710	ASHH1	---	-1	1	0	1	1	1
AT1G76870	AT1G76870,protein_coding	---	-1	0	0	1	1	1
AT1G76880	AT1G76880,protein_coding	Trihelix	1	1	0	1	1	1
AT1G76890	AT-GT2	Trihelix	1	1	0	1	1	1
AT1G76900	AtTLP1	TUB	1	0	0	1	1	1
AT1G77080	AGL27	MADS	1	0	1	1	1	1
AT1G77200	AT1G77200,protein_coding	AP2-EREBP	1	0	1	1	1	1
AT1G77250	AT1G77250,protein_coding	---	-1	0	0	1	1	1
AT1G77300	ASHH2	---	-1	1	1	1	1	1
AT1G77450	anac032	NAC	1	0	0	1	1	1
AT1G77570	AT1G77570,protein_coding	---	-1	0	0	1	1	1
AT1G77640	AT1G77640,protein_coding	AP2-EREBP	1	1	0	1	1	1
AT1G77800	AT1G77800,protein_coding	---	-1	1	0	1	1	1
AT1G77830	AT1G77830,protein_coding	C3H	-1	0	0	0	0	0
AT1G77850	ARF17	ARF	1	0	0	1	1	1
AT1G77920	AT1G77920,protein_coding	bZIP	1	0	0	1	1	1
AT1G77950	AGL67	MADS	1	0	0	1	0	1
AT1G77980	AGL66	MADS	-1	0	0	0	0	0
AT1G78080	RAP2.4	AP2-EREBP	1	0	1	1	1	1
AT1G78280	AT1G78280,protein_coding	---	-1	1	0	1	1	1
AT1G78600	DBB3	C2C2-CO-like	1	0	0	1	1	1
AT1G78700	BEH4	BZR	-1	0	0	1	1	1
AT1G79000	ATHAC1	---	-1	1	1	1	1	1
AT1G79180	ATMYB63	MYB	1	0	0	1	1	1
AT1G79350	EMB1135	---	-1	1	0	1	1	1
AT1G79430	APL	G2-like	1	0	0	1	1	1
AT1G79580	ANAC033	NAC	1	0	1	1	1	1
AT1G79700	AT1G79700,protein_coding	AP2-EREBP	1	0	0	1	1	1
AT1G79840	GL2	Homeobox	1	0	1	1	1	1
AT1G80400	AT1G80400,protein_coding	C3H	-1	0	0	1	1	1
AT1G80580	AT1G80580,protein_coding	AP2-EREBP	1	0	1	0	0	1
AT1G80590	ATWRKY66	WRKY	1	0	0	1	0	1
AT1G80730	ATZFP1	C2H2	1	0	0	1	1	1
AT1G80840	ATWRKY40	WRKY	1	0	0	1	1	1
AT2G01060	AT2G01060,protein_coding	G2-like	1	0	0	1	1	1
AT2G01280	MEE65	---	0	0	0	1	1	1
AT2G01430	ATHB-17	Homeobox	1	1	0	1	1	1
AT2G01500	HOS9	Homeobox	0	0	0	0	0	0
AT2G01570	RGA	GRAS	-1	0	0	1	1	1
AT2G01650	PUX2	C2H2	1	1	0	1	1	1
AT2G01735	RIE1	C3H	-1	0	0	1	1	1
AT2G01810	AT2G01810,protein_coding	---	-1	0	0	1	1	1
AT2G01930	ATBPC1	BBR/BPC	-1	0	0	1	1	1
AT2G01940	ATIDD15	C2H2	1	0	0	1	1	1
AT2G02070	AtIDD5	C2H2	1	1	0	1	1	1
AT2G02080	AtIDD4	C2H2	1	1	0	1	1	1
AT2G02160	AT2G02160,protein_coding	---	-1	1	0	1	1	1
AT2G02450	anac034	NAC	1	0	0	1	1	1
AT2G02470	AL6	Alfin-like	1	1	0	1	1	1
AT2G02540	ATHB21	ZF-HD	1	0	1	1	1	1
AT2G02740	ATWHY3	Whirly	-1	1	0	1	1	1
AT2G02820	AtMYB88	---	1	0	0	1	1	1
AT2G03060	AGL30	MADS	0	0	0	1	1	1
AT2G03340	WRKY3	WRKY	1	0	0	1	1	1
AT2G03470	AT2G03470,protein_coding	MYB-related	1	0	0	1	1	1
AT2G03500	AT2G03500,protein_coding	G2-like	1	0	0	1	1	1
AT2G03710	AGL3	MADS	0	0	0	1	1	1
AT2G04038	AtbZIP48	bZIP	-1	0	0	1	0	1
AT2G04240	XERICO	C3H	-1	0	0	1	1	1
AT2G04880	ATWRKY1	WRKY	1	1	1	1	1	1
AT2G04890	SCL21	GRAS	-1	0	0	1	1	1
AT2G05160	AT2G05160,protein_coding	---	-1	0	0	1	1	1
AT2G05900	SDG11	---	-1	0	0	0	0	0
AT2G06020	AT2G06020,protein_coding	G2-like	1	0	0	0	0	1
AT2G06200	AtGRF6	GRF	-1	0	1	1	1	1
AT2G12900	AT2G12900,protein_coding	bZIP	0	0	0	0	0	0
AT2G12940	UNE4	---	-1	0	0	0	0	0
AT2G13570	NF-YB7	CCAAT-HAP3	1	0	0	1	0	1
AT2G14210	AGL44	MADS	1	0	0	1	1	1
AT2G15530	AT2G15530,protein_coding	C3H	-1	1	0	1	1	1
AT2G15580	AT2G15580,protein_coding	C3H	-1	0	0	1	1	1
AT2G15660	AGL95	MADS	-1	0	0	0	0	0
AT2G15740	AT2G15740,protein_coding	C2H2	1	0	0	0	0	1
AT2G15880	AT2G15880,protein_coding	Trihelix	-1	1	0	1	1	1
AT2G16210	AT2G16210,protein_coding	---	-1	0	0	1	1	1
AT2G16400	BLH7	Homeobox	1	0	0	1	1	1
AT2G16720	ATMYB7	MYB	1	0	0	1	1	1
AT2G16910	AMS	bHLH	1	1	0	1	1	1
AT2G17040	anac036	NAC	1	0	0	1	0	1
AT2G17150	AT2G17150,protein_coding	NLP	1	1	0	1	1	1
AT2G17180	AT2G17180,protein_coding	C2H2	1	0	0	0	0	1
AT2G17410	AT2G17410,protein_coding	---	-1	1	0	1	1	1
AT2G17450	RHA3A	C3H	-1	0	0	1	1	1
AT2G17560	HMGB4	---	1	1	0	1	1	1
AT2G17770	ATBZIP27	bZIP	1	0	0	1	1	1
AT2G17900	SDG37	---	-1	0	0	1	1	1
AT2G17950	PGA6	Homeobox	0	0	0	0	0	0
AT2G18060	ANAC037	NAC	1	0	1	1	1	1
AT2G18090	AT2G18090,protein_coding	---	-1	0	0	1	1	1
AT2G18120	SRS4	C2H2	-1	0	0	1	1	1
AT2G18280	AtTLP2	TUB	-1	0	0	1	1	1
AT2G18300	AT2G18300,protein_coding	bHLH	-1	0	0	1	1	1
AT2G18350	AtHB24	ZF-HD	-1	0	1	1	1	1
AT2G18380	GATA20	C2C2-Gata	0	0	1	1	1	1
AT2G18490	AT2G18490,protein_coding	C2H2	1	0	0	1	1	1
AT2G18550	ATHB21	Homeobox	1	0	1	1	1	1
AT2G18650	MEE16	C3H	-1	0	0	1	1	1
AT2G18670	AT2G18670,protein_coding	C3H	-1	0	0	1	1	1
AT2G18750	AT2G18750,protein_coding	---	-1	1	1	1	1	1
AT2G18850	AT2G18850,protein_coding	---	-1	1	0	1	1	1
AT2G19380	AT2G19380,protein_coding	C2H2	-1	0	0	1	1	1
AT2G19510	LBD8	---	-1	0	0	0	0	0
AT2G19610	AT2G19610,protein_coding	C3H	-1	0	0	1	1	1
AT2G19640	ASHR2	---	-1	1	0	1	1	1
AT2G19810	AT2G19810,protein_coding	---	-1	1	0	1	1	1
AT2G20030	AT2G20030,protein_coding	C3H	-1	0	0	1	1	1
AT2G20110	AT2G20110,protein_coding	CPP	1	1	0	1	1	1
AT2G20180	PIF1	bHLH	0	1	0	1	1	1
AT2G20280	AT2G20280,protein_coding	---	-1	1	0	1	1	1
AT2G20350	AT2G20350,protein_coding	AP2-EREBP	0	0	0	0	0	0
AT2G20570	ATGLK1	G2-like	0	0	0	1	1	1
AT2G20880	AT2G20880,protein_coding	AP2-EREBP	1	0	0	1	1	1
AT2G21050	LAX2	---	-1	0	0	1	1	1
AT2G21230	AT2G21230,protein_coding	bZIP	1	1	0	1	1	1
AT2G21240	ATBPC4	BBR/BPC	-1	0	0	1	1	1
AT2G21320	AT2G21320,protein_coding	C2C2-CO-like	1	0	0	1	1	1
AT2G21650	ATRL2	MYB-related	-1	0	0	1	1	1
AT2G21920	AT2G21920,protein_coding	---	-1	0	0	0	0	0
AT2G22120	AT2G22120,protein_coding	C3H	-1	0	0	1	1	1
AT2G22200	AT2G22200,protein_coding	AP2-EREBP	1	0	0	1	1	1
AT2G22300	CAMTA3	---	-1	1	0	1	1	1
AT2G22430	ATHB6	Homeobox	1	0	1	1	1	1
AT2G22540	AGL22	MADS	1	1	0	1	1	1
AT2G22630	AGL17	MADS	1	0	1	1	1	1
AT2G22670	IAA8	---	1	0	0	1	1	1
AT2G22740	SDG23	---	-1	0	0	1	1	1
AT2G22750	AT2G22750,protein_coding	bHLH	1	0	0	1	1	1
AT2G22760	AT2G22760,protein_coding	bHLH	1	0	1	1	1	1
AT2G22770	NAI1	bHLH	1	0	0	1	1	1
AT2G22800	HAT9	Homeobox	1	0	0	1	1	1
AT2G22840	AtGRF1	GRF	-1	0	1	1	1	1
AT2G22850	AtbZIP6	bZIP	-1	0	1	1	1	1
AT2G22900	AT2G22900,protein_coding	CAMTA	-1	1	0	1	1	1
AT2G23290	AtMYB70	MYB	1	0	0	1	1	1
AT2G23320	WRKY15	WRKY	0	0	0	1	1	1
AT2G23340	DEAR3	AP2-EREBP	1	0	0	1	1	1
AT2G23380	CLF	---	-1	1	0	1	1	1
AT2G23660	LBD10	---	-1	0	0	0	0	0
AT2G23740	AT2G23740,protein_coding	C2H2	1	1	0	1	1	1
AT2G23760	BLH4	Homeobox	1	0	1	1	1	1
AT2G23780	AT2G23780,protein_coding	C3H	-1	0	0	1	1	1
AT2G24260	LRL1	bHLH	-1	0	0	1	1	1
AT2G24300	AT2G24300,protein_coding	---	-1	0	0	1	1	1
AT2G24340	AT2G24340,protein_coding	bZIP	-1	0	0	0	0	0
AT2G24430	ANAC038	NAC	1	0	0	1	1	1
AT2G24500	FZF	C2H2	1	1	0	1	1	1
AT2G24570	ATWRKY17	WRKY	1	0	0	1	1	1
AT2G24630	ATCSLC08	REM	-1	0	0	1	1	1
AT2G24790	ATCOL3	C2C2-CO-like	1	0	0	1	1	1
AT2G24830	AT2G24830,protein_coding	---	-1	0	0	1	1	1
AT2G24840	AGL61	MADS	1	0	0	0	0	1
AT2G25000	ATWRKY60	WRKY	1	0	0	1	1	1
AT2G25170	CHD3	---	-1	1	1	1	1	1
AT2G25180	ARR12	ARR-B	1	0	1	1	1	1
AT2G25230	AtMYB100	MYB	0	0	0	0	0	0
AT2G25640	AT2G25640,protein_coding	---	1	1	0	1	1	1
AT2G25650	AT2G25650,protein_coding	GeBP	-1	1	0	1	1	1
AT2G25820	AT2G25820,protein_coding	AP2-EREBP	1	0	1	1	1	1
AT2G25900	ATCTH	---	-1	1	1	1	1	1
AT2G25930	ELF3	---	-1	1	0	1	1	1
AT2G25990	AT2G25990,protein_coding	C2C2-CO-like	-1	0	0	0	1	1
AT2G26150	ATHSFA2	HSF	1	0	0	1	1	1
AT2G26320	AGL33	MADS	0	0	0	0	0	0
AT2G26580	YAB5	C2C2-YABBY	-1	0	0	0	0	0
AT2G26940	AT2G26940,protein_coding	C2H2	1	0	0	1	0	1
AT2G26950	AtMYB104	MYB	0	0	0	0	0	0
AT2G26960	AtMYB81	MYB	0	0	0	1	0	1
AT2G27050	AtEIL1	EIL	1	0	0	1	1	1
AT2G27100	SE	C2H2	-1	1	1	1	1	1
AT2G27220	BLH5	Homeobox	0	0	0	1	0	1
AT2G27300	ANAC040	NAC	1	1	0	1	1	1
AT2G27410	AT2G27410,protein_coding	---	-1	0	0	0	0	0
AT2G27470	NF-YB11	---	1	1	0	1	1	1
AT2G27630	AT2G27630,protein_coding	C2H2	1	0	0	1	1	1
AT2G27650	AT2G27650,protein_coding	C2H2	-1	0	0	1	0	1
AT2G27760	ATIPT2	C2H2	-1	0	1	1	1	1
AT2G27940	AT2G27940,protein_coding	C3H	-1	0	0	1	0	1
AT2G27980	AT2G27980,protein_coding	---	-1	0	0	1	1	1
AT2G28200	AT2G28200,protein_coding	C2H2	1	0	0	1	1	1
AT2G28290	CHR3	---	0	1	1	1	1	1
AT2G28350	ARF10	ARF	1	0	1	1	1	1
AT2G28450	AT2G28450,protein_coding	---	-1	1	0	1	1	1
AT2G28510	AT2G28510,protein_coding	C2C2-Dof	1	0	0	1	1	1
AT2G28550	RAP2.7	AP2-EREBP	1	1	0	1	1	1
AT2G28610	PRS	Homeobox	1	0	0	0	0	1
AT2G28700	AGL46	MADS	1	0	0	1	1	1
AT2G28710	AT2G28710,protein_coding	C2H2	1	0	0	1	1	1
AT2G28810	AT2G28810,protein_coding	C2C2-Dof	1	1	1	1	1	1
AT2G29660	AT2G29660,protein_coding	C2H2	0	0	0	1	1	1
AT2G30130	ASL5	---	-1	0	0	1	1	1
AT2G30250	ATWRKY25	WRKY	1	0	1	1	1	1
AT2G30280	DMS4	---	-1	1	0	1	1	1
AT2G30340	LBD13	---	-1	0	0	1	1	1
AT2G30410	KIS	TCP	-1	1	0	1	1	1
AT2G30470	HSI2	ABI3VP1	1	1	1	1	1	1
AT2G30580	DRIP2	C3H	-1	0	1	1	1	1
AT2G30590	WRKY21	WRKY	1	0	0	1	1	1
AT2G31070	TCP10	TCP	-1	0	1	1	1	1
AT2G31180	ATMYB14	MYB	1	0	0	1	1	1
AT2G31210	AT2G31210,protein_coding	bHLH	1	0	0	1	0	1
AT2G31230	ATERF15	AP2-EREBP	1	0	0	1	1	1
AT2G31370	AT2G31370,protein_coding	bZIP	1	1	0	1	1	1
AT2G31380	STH	C2C2-CO-like	1	0	0	1	1	1
AT2G31420	AT2G31420,protein_coding	---	-1	1	0	1	1	1
AT2G31460	AT2G31460,protein_coding	---	-1	0	0	0	0	0
AT2G31510	ARI7	C3H	-1	1	0	1	1	1
AT2G31650	ATX1	---	-1	0	0	1	1	1
AT2G31730	AT2G31730,protein_coding	bHLH	-1	0	0	1	1	1
AT2G31760	ARI10	C3H	-1	0	1	0	0	1
AT2G31770	ARI9	C3H	-1	0	0	0	0	0
AT2G32310	AT2G32310,protein_coding	---	-1	0	0	0	0	0
AT2G32370	HDG3	Homeobox	0	0	0	0	0	0
AT2G32460	ATM1	MYB	1	0	0	1	1	1
AT2G32600	AT2G32600,protein_coding	C2H2	-1	1	0	1	1	1
AT2G32700	LUH	---	-1	1	0	1	1	1
AT2G32930	ZFN2	C2H2	-1	1	0	1	1	1
AT2G33290	ATSUVH2	---	-1	0	0	1	1	1
AT2G33310	IAA13	---	1	0	0	1	1	1
AT2G33350	AT2G33350,protein_coding	---	-1	0	0	0	0	0
AT2G33480	ANAC041	NAC	1	0	0	1	1	1
AT2G33500	AT2G33500,protein_coding	C2C2-CO-like	1	0	0	1	1	1
AT2G33610	ATSWI3B	---	1	1	0	1	1	1
AT2G33620	AT2G33620,protein_coding	---	-1	1	0	1	1	1
AT2G33710	AT2G33710,protein_coding	AP2-EREBP	1	0	0	1	1	1
AT2G33720	AT2G33720,protein_coding	---	1	0	0	1	1	1
AT2G33810	SPL3	SBP	1	0	0	1	0	1
AT2G33860	ARF3	ARF	1	0	0	1	1	1
AT2G33880	HB-3	Homeobox	0	0	0	1	1	1
AT2G34140	AT2G34140,protein_coding	C2C2-Dof	1	0	0	1	1	1
AT2G34230	AT2G34230,protein_coding	C2H2	-1	0	0	1	0	1
AT2G34440	AGL29	MADS	1	0	0	1	0	1
AT2G34450	AT2G34450,protein_coding	---	1	0	0	1	1	1
AT2G34600	JAZ7	---	-1	0	0	1	1	1
AT2G34710	ATHB-14	Homeobox	1	1	1	1	1	1
AT2G34820	AT2G34820,protein_coding	bHLH	0	0	0	0	0	0
AT2G34830	AtWRKY35	WRKY	0	0	0	1	1	1
AT2G34880	MEE27	JUMONJI	1	0	0	1	0	1
AT2G34990	AT2G34990,protein_coding	C3H	-1	0	0	1	0	1
AT2G35000	AT2G35000,protein_coding	C3H	-1	0	0	1	1	1
AT2G35160	SGD9	---	-1	0	0	1	1	1
AT2G35270	GIK	---	-1	1	1	1	1	1
AT2G35310	AT2G35310,protein_coding	---	-1	0	0	1	1	1
AT2G35430	AT2G35430,protein_coding	---	-1	0	0	1	1	1
AT2G35530	AtbZIP16	bZIP	1	0	0	1	1	1
AT2G35550	ATBPC7	BBR/BPC	-1	0	0	1	1	1
AT2G35700	ATERF38	AP2-EREBP	1	0	1	1	1	1
AT2G35910	AT2G35910,protein_coding	C3H	-1	0	0	1	1	1
AT2G35940	BLH1	Homeobox	1	1	0	1	1	1
AT2G36010	ATE2FA	E2F-DP	1	1	0	1	1	1
AT2G36080	AT2G36080,protein_coding	RAV	-1	0	0	1	1	1
AT2G36270	ABI5	bZIP	1	0	0	1	1	1
AT2G36400	AtGRF3	GRF	-1	0	1	1	1	1
AT2G36450	HRD	AP2-EREBP	0	0	0	0	0	0
AT2G36480	AT2G36480,protein_coding	---	1	1	0	1	1	1
AT2G36560	AT2G36560,protein_coding	---	-1	0	0	0	0	0
AT2G36720	AT2G36720,protein_coding	PHD	-1	1	0	1	1	1
AT2G36740	ATSWC2	---	-1	0	0	1	1	1
AT2G36890	ATMYB38	MYB	1	0	0	1	1	1
AT2G36930	AT2G36930,protein_coding	C2H2	1	1	0	1	1	1
AT2G36960	TKI1	---	-1	0	0	1	1	1
AT2G36990	ATSIG6	---	-1	0	1	1	1	1
AT2G37000	AT2G37000,protein_coding	TCP	-1	0	0	1	0	1
AT2G37120	AT2G37120,protein_coding	---	-1	0	0	1	1	1
AT2G37150	AT2G37150,protein_coding	C3H	-1	0	0	1	1	1
AT2G37260	ATWRKY44	WRKY	1	0	0	1	1	1
AT2G37430	AT2G37430,protein_coding	C2H2	1	0	0	1	1	1
AT2G37520	AT2G37520,protein_coding	---	-1	0	0	1	1	1
AT2G37580	AT2G37580,protein_coding	C3H	-1	0	0	1	1	1
AT2G37590	ATDOF2.4	C2C2-Dof	1	0	1	1	1	1
AT2G37630	AS1	MYB	1	0	0	1	1	1
AT2G37650	AT2G37650,protein_coding	GRAS	-1	0	0	1	1	1
AT2G37740	ATZFP10	C2H2	1	0	0	1	1	1
AT2G37950	AT2G37950,protein_coding	C3H	-1	0	1	1	1	1
AT2G38090	AT2G38090,protein_coding	MYB-related	1	0	0	1	1	1
AT2G38250	AT2G38250,protein_coding	Trihelix	1	1	0	1	1	1
AT2G38300	AT2G38300,protein_coding	---	1	0	0	1	1	1
AT2G38340	AT2G38340,protein_coding	AP2-EREBP	1	0	0	1	1	1
AT2G38470	ATWRKY33	WRKY	1	1	1	1	1	1
AT2G38560	TFIIS	---	-1	1	0	1	1	1
AT2G38880	ATHAP3	CCAAT-HAP3	1	1	0	1	1	1
AT2G38950	AT2G38950,protein_coding	JUMONJI	1	1	0	1	1	1
AT2G39100	AT2G39100,protein_coding	C3H	-1	0	0	1	1	1
AT2G39250	SNZ	AP2-EREBP	1	0	0	1	1	1
AT2G39830	DAR2	---	-1	1	0	1	1	1
AT2G39880	AtMYB25	MYB	0	0	0	1	1	1
AT2G39900	AT2G39900,protein_coding	---	-1	1	1	1	1	1
AT2G40140	ATSZF2	C3H	-1	0	0	1	1	1
AT2G40220	ABI4	AP2-EREBP	1	0	1	0	0	1
AT2G40260	AT2G40260,protein_coding	G2-like	1	0	0	1	1	1
AT2G40470	ASL11	---	-1	0	0	1	1	1
AT2G40620	AT2G40620,protein_coding	bZIP	1	1	0	1	1	1
AT2G40740	ATWRKY55	WRKY	0	0	0	0	0	0
AT2G40750	ATWRKY54	WRKY	1	0	0	1	1	1
AT2G40770	AT2G40770,protein_coding	---	-1	1	0	1	1	1
AT2G40950	BZIP17	bZIP	-1	1	1	1	1	1
AT2G40970	MYBC1	G2-like	1	0	1	1	1	1
AT2G41070	ATBZIP12	bZIP	1	0	0	1	1	1
AT2G41370	BOP2	---	-1	0	1	1	1	1
AT2G41630	TFIIB	---	1	1	0	1	1	1
AT2G41690	AT-HSFB3	HSF	-1	0	0	1	1	1
AT2G41710	AT2G41710,protein_coding	AP2-EREBP	1	0	0	1	1	1
AT2G41900	AT2G41900,protein_coding	---	-1	1	0	1	1	1
AT2G41940	ZFP8	C2H2	1	0	0	1	1	1
AT2G41980	AT2G41980,protein_coding	C3H	-1	0	0	1	1	1
AT2G42030	AT2G42030,protein_coding	C3H	-1	0	0	1	1	1
AT2G42150	AT2G42150,protein_coding	---	1	0	0	1	1	1
AT2G42280	AT2G42280,protein_coding	bHLH	-1	1	0	1	1	1
AT2G42300	AT2G42300,protein_coding	bHLH	1	0	0	1	1	1
AT2G42350	AT2G42350,protein_coding	C3H	-1	0	0	1	1	1
AT2G42360	AT2G42360,protein_coding	C3H	-1	0	0	1	1	1
AT2G42380	ATBZIP34	bZIP	1	0	0	1	1	1
AT2G42400	ATVOZ2	VOZ	-1	1	1	1	1	1
AT2G42410	ATZFP11	C2H2	0	0	0	0	0	0
AT2G42430	ASL18	---	-1	0	0	1	1	1
AT2G42440	AT2G42440,protein_coding	---	-1	0	0	1	1	1
AT2G42660	AT2G42660,protein_coding	G2-like	1	0	0	1	1	1
AT2G42680	ATMBF1A	---	-1	1	0	1	1	1
AT2G42940	AT2G42940,protein_coding	---	-1	0	0	1	1	1
AT2G43000	anac042	NAC	1	0	0	1	1	1
AT2G43010	PIF4	bHLH	1	0	0	1	1	1
AT2G43060	IBH1	bHLH	-1	0	0	1	1	1
AT2G43140	AT2G43140,protein_coding	bHLH	-1	1	0	1	1	1
AT2G43500	AT2G43500,protein_coding	NLP	1	0	0	1	1	1
AT2G44150	ASHH3	---	-1	0	0	1	1	1
AT2G44430	AT2G44430,protein_coding	---	-1	1	0	1	1	1
AT2G44730	AT2G44730,protein_coding	---	-1	1	0	1	1	1
AT2G44745	AT2G44745,protein_coding	WRKY	-1	0	0	0	0	0
AT2G44840	ATERF13	AP2-EREBP	1	0	0	1	1	1
AT2G44940	AT2G44940,protein_coding	AP2-EREBP	1	0	0	1	1	1
AT2G44980	AT2G44980,protein_coding	---	1	1	0	1	1	1
AT2G45050	GATA2	C2C2-Gata	1	0	0	1	1	1
AT2G45100	AT2G45100,protein_coding	---	1	0	0	1	1	1
AT2G45120	AT2G45120,protein_coding	C2H2	1	0	0	1	1	1
AT2G45160	ATHAM1	GRAS	-1	0	0	1	1	1
AT2G45190	AFO	C2C2-YABBY	1	0	0	0	0	1
AT2G45420	LBD18	---	-1	0	0	1	1	1
AT2G45430	AHL22	---	-1	1	1	1	1	1
AT2G45460	AT2G45460,protein_coding	---	-1	0	0	1	1	1
AT2G45650	AGL6	MADS	1	0	0	0	1	1
AT2G45660	AGL20	MADS	1	0	0	1	1	1
AT2G45680	AT2G45680,protein_coding	TCP	-1	1	0	1	1	1
AT2G45800	AT2G45800,protein_coding	---	-1	0	0	1	0	1
AT2G45850	AT2G45850,protein_coding	---	-1	0	0	1	1	1
AT2G45880	BAM7	---	-1	1	0	1	1	1
AT2G46020	ATBRM	---	-1	1	1	1	1	1
AT2G46040	AT2G46040,protein_coding	---	1	0	0	1	1	1
AT2G46130	ATWRKY43	WRKY	1	0	0	1	1	1
AT2G46270	GBF3	bZIP	-1	1	1	1	1	1
AT2G46310	CRF5	AP2-EREBP	1	0	0	1	1	1
AT2G46400	ATWRKY46	WRKY	1	0	0	1	1	1
AT2G46410	CPC	MYB-related	1	0	1	1	1	1
AT2G46510	AIB	bHLH	1	1	1	1	1	1
AT2G46530	ARF11	ARF	1	0	0	1	1	1
AT2G46590	DAG2	C2C2-Dof	1	1	0	1	1	1
AT2G46680	ATHB-7	Homeobox	1	0	1	1	1	1
AT2G46730	AT2G46730,pseudogene	REM	-1	0	0	1	1	1
AT2G46830	CCA1	MYB-related	1	0	1	1	1	1
AT2G46870	NGA1	RAV	1	0	0	1	0	1
AT2G46990	IAA20	---	1	0	1	1	1	1
AT2G47070	SPL1	SBP	1	0	0	1	1	1
AT2G47190	ATMYB2	MYB	0	0	0	1	1	1
AT2G47260	ATWRKY23	WRKY	1	1	0	1	1	1
AT2G47270	AT2G47270,protein_coding	bHLH	-1	0	0	1	1	1
AT2G47460	ATMYB12	MYB	0	0	1	1	1	1
AT2G47520	HRE2	AP2-EREBP	1	0	0	1	1	1
AT2G47620	ATSWI3A	---	1	1	0	1	1	1
AT2G47680	AT2G47680,protein_coding	---	-1	1	0	1	1	1
AT2G47810	NF-YB5	CCAAT-HAP3	1	0	0	1	1	1
AT2G47850	AT2G47850,protein_coding	---	-1	1	0	1	1	1
AT2G47890	AT2G47890,protein_coding	C2C2-CO-like	1	0	0	1	1	1
AT2G47900	AtTLP3	TUB	1	0	0	1	1	1
AT2G48100	AT2G48100,protein_coding	C2H2	-1	0	0	1	1	1
AT2G48160	AT2G48160,protein_coding	---	-1	0	0	1	1	1
AT3G01080	ATWRKY58	WRKY	1	0	0	1	1	1
AT3G01140	AtMYB106	MYB	0	0	0	1	0	1
AT3G01220	ATHB20	Homeobox	1	1	1	1	1	1
AT3G01330	DEL3	E2F-DP	1	0	0	1	1	1
AT3G01530	ATMYB57	MYB	0	0	0	1	0	1
AT3G01560	AT3G01560,protein_coding	Trihelix	-1	1	0	1	1	1
AT3G01970	ATWRKY45	WRKY	1	0	0	1	1	1
AT3G02060	AT3G02060,protein_coding	---	-1	1	0	1	1	1
AT3G02150	PTF1	TCP	-1	0	1	1	1	1
AT3G02260	ASA1	---	-1	1	1	1	1	1
AT3G02290	AT3G02290,protein_coding	C3H	-1	0	0	1	1	1
AT3G02310	AGL4	MADS	0	0	0	1	0	1
AT3G02340	AT3G02340,protein_coding	C3H	-1	0	0	1	1	1
AT3G02380	ATCOL2	C2C2-CO-like	1	0	0	1	1	1
AT3G02400	AT3G02400,protein_coding	---	-1	0	0	1	1	1
AT3G02550	LBD41	---	-1	1	0	1	1	1
AT3G02790	AT3G02790,protein_coding	C2H2	-1	0	0	1	1	1
AT3G02830	ZFN1	C2H2	1	1	0	1	1	1
AT3G02860	AT3G02860,protein_coding	C2H2	-1	1	0	1	1	1
AT3G02890	AT3G02890,protein_coding	---	-1	0	0	1	1	1
AT3G02940	AtMYB107	MYB	0	0	0	1	1	1
AT3G02990	ATHSFA1E	HSF	1	0	0	1	1	1
AT3G03200	anac045	NAC	1	0	0	1	1	1
AT3G03260	HDG8	Homeobox	1	0	0	1	1	1
AT3G03450	RGL2	GRAS	-1	0	0	1	1	1
AT3G03550	AT3G03550,protein_coding	C3H	-1	1	0	1	1	1
AT3G03750	SDG20	---	-1	0	0	1	1	1
AT3G04030	AT3G04030,protein_coding	G2-like	1	0	0	1	1	1
AT3G04060	anac046	NAC	1	0	0	1	1	1
AT3G04070	anac047	NAC	1	1	0	1	1	1
AT3G04100	AGL57	MADS	0	0	0	0	0	0
AT3G04420	anac048	NAC	1	0	0	1	1	1
AT3G04570	AHL19	---	-1	1	0	1	1	1
AT3G04590	AT3G04590,protein_coding	---	-1	1	0	1	1	1
AT3G04670	ATWRKY39	WRKY	1	0	0	1	1	1
AT3G04730	IAA16	---	1	1	0	1	1	1
AT3G05150	AT3G05150,protein_coding	C2H2	-1	0	1	1	1	1
AT3G05400	AT3G05400,protein_coding	C2H2	-1	0	0	1	1	1
AT3G05430	AT3G05430,protein_coding	---	-1	0	0	1	1	1
AT3G05670	AT3G05670,protein_coding	---	-1	0	0	1	1	1
AT3G05690	ATHAP2B	CCAAT-HAP2	1	0	1	1	1	1
AT3G05760	AT3G05760,protein_coding	C2H2	1	1	0	1	1	1
AT3G05800	AIF1	bHLH	-1	0	0	1	1	1
AT3G05860	AGL45	MADS	1	0	0	1	1	1
AT3G06010	ATCHR12	---	-1	1	0	1	1	1
AT3G06120	MUTE	bHLH	0	0	0	0	0	0
AT3G06140	AT3G06140,protein_coding	C3H	-1	0	0	1	1	1
AT3G06160	AT3G06160,protein_coding	---	-1	1	0	1	0	1
AT3G06220	AT3G06220,protein_coding	REM	-1	0	0	1	0	1
AT3G06380	ATTLP9	TUB	1	0	0	1	1	1
AT3G06410	AT3G06410,protein_coding	---	1	0	0	1	1	1
AT3G06490	AtMYB108	MYB	0	0	0	1	1	1
AT3G06590	AT3G06590,protein_coding	bHLH	1	0	0	1	1	1
AT3G06740	GATA15	C2C2-Gata	1	0	0	1	1	1
AT3G07200	AT3G07200,protein_coding	C3H	-1	0	0	1	1	1
AT3G07340	AT3G07340,protein_coding	bHLH	1	0	0	1	1	1
AT3G07610	IBM1	---	-1	0	0	1	1	1
AT3G07650	COL9	C2C2-CO-like	1	1	1	1	1	1
AT3G07670	AT3G07670,protein_coding	---	-1	0	0	1	1	1
AT3G07740	ADA2A	---	-1	0	0	1	1	1
AT3G07940	AT3G07940,protein_coding	C2H2	-1	0	0	1	1	1
AT3G08500	AtMYB83	MYB	0	0	0	1	1	1
AT3G09290	TAC1	C2H2	1	0	0	1	1	1
AT3G09360	AT3G09360,protein_coding	---	1	0	0	1	1	1
AT3G09370	AtMYB3R3	MYB	1	0	0	1	1	1
AT3G09600	AT3G09600,protein_coding	MYB-related	1	1	0	1	1	1
AT3G09670	AT3G09670,protein_coding	---	-1	1	0	1	1	1
AT3G09735	AT3G09735,protein_coding	---	-1	0	0	1	1	1
AT3G09770	AT3G09770,protein_coding	C3H	-1	1	0	1	1	1
AT3G10030	AT3G10030,protein_coding	---	-1	1	0	1	1	1
AT3G10040	AT3G10040,protein_coding	---	1	1	0	1	1	1
AT3G10330	AT3G10330,protein_coding	---	1	1	0	1	1	1
AT3G10470	AT3G10470,protein_coding	C2H2	1	0	0	1	1	1
AT3G10500	anac053	NAC	1	0	0	1	1	1
AT3G10580	AT3G10580,protein_coding	MYB-related	-1	0	0	1	0	1
AT3G10590	AT3G10590,protein_coding	MYB-related	-1	0	0	1	1	1
AT3G10760	AT3G10760,protein_coding	G2-like	1	1	0	1	1	1
AT3G10800	BZIP28	bZIP	1	0	0	1	1	1
AT3G10810	AT3G10810,protein_coding	C3H	-1	0	0	1	1	1
AT3G11020	DREB2	AP2-EREBP	1	0	1	1	1	1
AT3G11090	LBD21	---	-1	0	0	1	0	1
AT3G11100	AT3G11100,protein_coding	---	-1	1	0	1	1	1
AT3G11200	AL2	Alfin-like	1	1	0	1	1	1
AT3G11280	AT3G11280,protein_coding	MYB-related	-1	0	0	1	1	1
AT3G11440	ATMYB65	MYB	1	0	1	1	1	1
AT3G11450	AT3G11450,protein_coding	---	-1	1	0	1	1	1
AT3G11580	AT3G11580,protein_coding	RAV	1	0	0	1	1	1
AT3G12130	AT3G12130,protein_coding	---	1	1	0	1	1	1
AT3G12250	BZIP45	bZIP	1	0	0	1	1	1
AT3G12270	ATPRMT3	C2H2	-1	1	0	1	1	1
AT3G12480	NF-YC11	CCAAT-HAP5	-1	1	0	1	1	1
AT3G12560	ATTBP2	MYB-related	-1	0	0	1	1	1
AT3G12680	HUA1	---	1	0	0	1	1	1
AT3G12720	ATMYB67	MYB	1	0	0	1	1	1
AT3G12730	AT3G12730,protein_coding	G2-like	0	0	0	1	1	1
AT3G12820	AtMYB10	MYB	1	0	0	1	1	1
AT3G12890	ASML2	---	-1	0	0	0	0	0
AT3G12910	AT3G12910,protein_coding	---	-1	0	0	1	0	1
AT3G12980	ATHPCAT4	---	-1	0	1	1	1	1
AT3G13000	AT3G13000,protein_coding	---	-1	0	0	1	1	1
AT3G13040	AT3G13040,protein_coding	G2-like	0	0	0	1	1	1
AT3G13350	AT3G13350,protein_coding	ARID	1	1	0	1	1	1
AT3G13445	TBP1	---	1	1	0	1	1	1
AT3G13540	ATMYB5	MYB	1	0	0	1	1	1
AT3G13810	AtIDD11	C2H2	1	0	0	1	1	1
AT3G13840	AT3G13840,protein_coding	GRAS	-1	1	0	1	1	1
AT3G13960	AtGRF5	GRF	-1	0	1	1	1	1
AT3G14020	NF-YA6	CCAAT-HAP2	1	0	0	1	1	1
AT3G14180	AT3G14180,protein_coding	Trihelix	-1	1	0	1	1	1
AT3G14230	RAP2.2	AP2-EREBP	1	0	0	1	1	1
AT3G14320	AT3G14320,protein_coding	C3H	-1	0	0	1	0	1
AT3G14740	AT3G14740,protein_coding	C2H2	-1	0	0	1	1	1
AT3G14880	AT3G14880,protein_coding	---	-1	0	1	1	0	1
AT3G14980	AT3G14980,protein_coding	PHD	-1	0	0	1	1	1
AT3G15030	MEE35	TCP	-1	0	1	1	1	1
AT3G15170	ANAC054	NAC	1	0	1	1	1	1
AT3G15210	ATERF-4	AP2-EREBP	1	0	1	1	1	1
AT3G15270	SPL5	SBP	1	0	0	1	1	1
AT3G15500	ANAC055	NAC	1	0	0	1	1	1
AT3G15510	ANAC056	NAC	1	0	0	1	1	1
AT3G15540	IAA19	---	1	0	0	1	1	1
AT3G15740	AT3G15740,protein_coding	C3H	-1	0	0	1	1	1
AT3G16090	AT3G16090,protein_coding	C3H	-1	1	0	1	1	1
AT3G16160	AT3G16160,protein_coding	CPP	1	0	0	1	1	1
AT3G16280	AT3G16280,protein_coding	AP2-EREBP	1	0	0	1	1	1
AT3G16350	AT3G16350,protein_coding	MYB-related	1	1	0	1	1	1
AT3G16500	IAA26	---	1	0	0	1	1	1
AT3G16720	ATL2	C3H	-1	0	0	1	1	1
AT3G16770	ATEBP	AP2-EREBP	1	0	0	1	1	1
AT3G16857	ARR1	ARR-B	1	1	1	1	1	1
AT3G16870	GATA17	C2C2-Gata	1	0	0	1	1	1
AT3G16940	AT3G16940,protein_coding	CAMTA	-1	1	0	1	1	1
AT3G17010	AT3G17010,protein_coding	ABI3VP1	-1	0	0	1	0	1
AT3G17100	AT3G17100,protein_coding	bHLH	-1	1	0	1	1	1
AT3G17600	IAA31	---	1	0	1	1	1	1
AT3G17609	HYH	---	1	1	0	1	1	1
AT3G17730	anac057	NAC	1	0	0	1	1	1
AT3G17860	JAI3	---	-1	0	0	1	1	1
AT3G18100	AtMYB4R1	MYB-related	1	1	0	1	1	1
AT3G18290	BTS	C2H2	-1	1	0	1	1	1
AT3G18380	AT3G18380,protein_coding	---	-1	1	0	1	1	1
AT3G18400	anac058	NAC	1	0	0	1	1	1
AT3G18650	AGL103	MADS	0	0	0	0	0	0
AT3G18930	AT3G18930,protein_coding	C3H	-1	1	0	1	1	1
AT3G18990	REM39	ABI3VP1	-1	1	0	1	1	1
AT3G19020	AT3G19020,protein_coding	Trihelix	-1	0	0	1	1	1
AT3G19070	AT3G19070,protein_coding	---	-1	0	0	0	0	0
AT3G19140	DNF	C2H2	-1	0	1	0	0	1
AT3G19184	AT3G19184,protein_coding	---	-1	0	0	1	1	1
AT3G19290	ABF4	bZIP	1	0	0	1	1	1
AT3G19360	AT3G19360,protein_coding	---	1	1	0	1	1	1
AT3G19500	AT3G19500,protein_coding	bHLH	-1	0	0	1	1	1
AT3G19510	HAT3.1	Homeobox	1	1	1	1	1	1
AT3G19580	AZF2	C2H2	1	0	1	1	1	1
AT3G19860	bHLH121	bHLH	1	0	0	1	1	1
AT3G19910	AT3G19910,protein_coding	C3H	-1	1	0	1	1	1
AT3G20280	AT3G20280,protein_coding	---	-1	0	0	1	1	1
AT3G20310	ATERF-7	AP2-EREBP	1	0	1	1	1	1
AT3G20550	DDL	---	-1	1	0	1	1	1
AT3G20740	FIE	---	-1	1	0	1	1	1
AT3G20770	AtEIN3	EIL	1	0	0	1	1	1
AT3G20810	AT3G20810,protein_coding	---	-1	1	0	1	1	1
AT3G20840	PLT1	AP2-EREBP	1	0	0	1	1	1
AT3G20880	WIP4	C2H2	1	0	1	1	1	1
AT3G20910	NF-YA9	CCAAT-HAP2	1	0	0	1	1	1
AT3G21175	GATA24	C2C2-Gata	-1	1	0	1	1	1
AT3G21210	AT3G21210,protein_coding	---	-1	0	0	1	1	1
AT3G21270	ADOF2	C2C2-Dof	1	0	0	1	1	1
AT3G21810	AT3G21810,protein_coding	---	-1	1	0	1	1	1
AT3G21890	AT3G21890,protein_coding	C2C2-CO-like	1	0	0	1	1	1
AT3G22170	FHY3	---	-1	1	0	1	1	1
AT3G22760	SOL1	CPP	1	0	0	1	1	1
AT3G22780	ATTSO1	CPP	1	0	0	1	1	1
AT3G22830	AT-HSFA6B	HSF	1	0	0	1	1	1
AT3G23030	IAA2	---	1	0	0	1	1	1
AT3G23050	AXR2	---	1	0	0	1	1	1
AT3G23060	AT3G23060,protein_coding	C3H	-1	0	0	1	1	1
AT3G23130	FLO10	C2H2	0	0	1	0	0	1
AT3G23210	bHLH34	bHLH	1	0	0	1	1	1
AT3G23220	AT3G23220,protein_coding	AP2-EREBP	1	0	0	0	0	1
AT3G23230	AT3G23230,protein_coding	AP2-EREBP	1	0	0	0	0	1
AT3G23240	ATERF1	AP2-EREBP	1	1	0	1	1	1
AT3G23250	ATMYB15	MYB	1	0	0	1	1	1
AT3G23690	AT3G23690,protein_coding	bHLH	1	0	0	1	1	1
AT3G24010	ATING1	---	-1	0	0	1	1	1
AT3G24050	GATA1	C2C2-Gata	1	0	0	1	1	1
AT3G24120	AT3G24120,protein_coding	G2-like	0	0	0	1	1	1
AT3G24140	FMA	bHLH	1	0	0	0	0	1
AT3G24310	ATMYB71	MYB	1	0	0	1	1	1
AT3G24490	AT3G24490,protein_coding	---	-1	0	0	1	1	1
AT3G24500	ATMBF1C	---	-1	1	1	1	1	1
AT3G24520	AT-HSFC1	HSF	1	0	0	1	1	1
AT3G24850	AT3G24850,protein_coding	---	-1	0	0	0	0	0
AT3G25710	ATAIG1	bHLH	1	0	1	1	1	1
AT3G25730	EDF3	RAV	1	0	1	1	1	1
AT3G25790	AT3G25790,protein_coding	G2-like	1	0	0	1	1	1
AT3G25890	AT3G25890,protein_coding	AP2-EREBP	1	0	0	1	1	1
AT3G25940	AT3G25940,protein_coding	---	-1	0	0	1	1	1
AT3G25990	AT3G25990,protein_coding	Trihelix	1	0	0	1	1	1
AT3G26640	LWD2	---	-1	1	0	1	1	1
AT3G26730	AT3G26730,protein_coding	C3H	-1	1	0	1	1	1
AT3G26744	ATICE1	bHLH	-1	0	0	1	1	1
AT3G26790	FUS3	ABI3VP1	1	0	0	0	0	1
AT3G27010	AT-TCP20	TCP	-1	1	0	1	1	1
AT3G27650	LBD25	---	-1	0	0	1	1	1
AT3G27785	ATMYB118	MYB	0	0	0	1	0	1
AT3G27810	ATMYB21	MYB	0	0	0	0	0	0
AT3G27920	ATGL1	MYB	0	0	0	0	0	0
AT3G28210	PMZ	C2H2	-1	0	0	1	1	1
AT3G28470	ATMYB35	MYB	1	0	0	1	0	1
AT3G28730	ATHMG	---	1	1	1	1	1	1
AT3G28910	ATMYB30	MYB	1	0	0	1	1	1
AT3G28920	AtHB34	ZF-HD	-1	0	0	1	1	1
AT3G29020	AtMYB110	MYB	0	0	0	0	0	0
AT3G29035	ANAC059	NAC	1	0	1	1	1	1
AT3G29330	AT3G29330,protein_coding	---	-1	0	0	1	1	1
AT3G29380	AT3G29380,protein_coding	---	1	0	0	0	0	1
AT3G30210	ATMYB121	MYB	1	0	0	1	1	1
AT3G30260	AGL79	MADS	1	0	0	1	1	1
AT3G30460	AT3G30460,protein_coding	C3H	-1	0	0	1	0	1
AT3G32090	AT3G32090,protein_coding	---	-1	1	0	0	0	1
AT3G42790	AL3	Alfin-like	1	1	0	1	1	1
AT3G43240	AT3G43240,protein_coding	ARID	1	1	0	1	1	1
AT3G43430	AT3G43430,protein_coding	C3H	-1	0	1	1	1	1
AT3G44350	anac061	NAC	0	0	0	0	0	0
AT3G44460	AtbZIP67	bZIP	1	0	0	0	0	1
AT3G44750	ATHD2A	C2H2	1	1	0	1	1	1
AT3G45260	AT3G45260,protein_coding	C2H2	1	0	0	1	1	1
AT3G45610	AT3G45610,protein_coding	C2C2-Dof	1	0	0	1	1	1
AT3G46070	AT3G46070,protein_coding	C2H2	0	0	0	0	0	0
AT3G46130	ATMYB48	MYB	1	0	0	1	1	1
AT3G46590	ATTRP2	MYB-related	-1	0	0	1	1	1
AT3G46600	AT3G46600,protein_coding	GRAS	-1	0	0	1	1	1
AT3G46770	AT3G46770,protein_coding	REM	-1	0	0	0	0	0
AT3G47120	AT3G47120,protein_coding	---	1	1	0	1	1	1
AT3G47500	CDF3	C2C2-Dof	1	0	0	1	1	1
AT3G47600	ATMYB94	MYB	1	0	0	1	1	1
AT3G47620	AtTCP14	TCP	1	0	0	1	1	1
AT3G47640	PYE	bHLH	1	0	1	1	1	1
AT3G47990	SIS3	C3H	-1	0	1	1	1	1
AT3G48100	ARR5	ARR-B	1	0	1	1	1	1
AT3G48190	ATATM	---	-1	0	0	1	1	1
AT3G48360	ATBT2	---	-1	0	0	1	1	1
AT3G48440	AT3G48440,protein_coding	---	1	1	0	1	1	1
AT3G48920	AtMYB45	MYB	1	1	0	1	1	1
AT3G49530	ANAC062	NAC	1	0	0	1	1	1
AT3G49690	ATMYB84	MYB	1	0	0	1	1	1
AT3G49760	AtbZIP5	bZIP	1	0	1	1	1	1
AT3G49850	ATTRB3	MYB-related	1	0	1	1	1	1
AT3G49930	AT3G49930,protein_coding	C2H2	1	0	0	1	1	1
AT3G49940	LBD38	---	-1	0	0	1	1	1
AT3G49950	AT3G49950,protein_coding	GRAS	-1	0	0	0	0	0
AT3G50060	MYB77	MYB	1	0	1	1	1	1
AT3G50260	ATERF#011	AP2-EREBP	1	0	0	1	1	1
AT3G50410	OBP1	C2C2-Dof	1	0	1	1	1	1
AT3G50650	AT3G50650,protein_coding	GRAS	-1	0	0	1	1	1
AT3G50700	AtIDD2	C2H2	1	1	0	1	1	1
AT3G50750	BEH1	BZR	-1	0	0	1	1	1
AT3G50870	GATA18	C2C2-Gata	1	0	0	1	1	1
AT3G50890	AtHB28	ZF-HD	1	1	0	1	1	1
AT3G51120	AT3G51120,protein_coding	---	1	1	0	1	1	1
AT3G51880	HMGB1	---	1	1	1	1	1	1
AT3G51910	AT-HSFA7A	HSF	1	0	0	1	1	1
AT3G51950	AT3G51950,protein_coding	---	1	1	0	1	1	1
AT3G51960	ATBZIP24	bZIP	1	0	1	1	1	1
AT3G52800	AT3G52800,protein_coding	C2H2	-1	0	0	1	1	1
AT3G53200	AtMYB27	MYB	1	0	0	1	1	1
AT3G53310	AT3G53310,protein_coding	REM	-1	0	0	1	1	1
AT3G53340	NF-YB10	CCAAT-HAP3	0	0	0	1	1	1
AT3G53370	AT3G53370,protein_coding	---	-1	0	0	1	1	1
AT3G53600	AT3G53600,protein_coding	C2H2	1	0	0	1	1	1
AT3G53680	AT3G53680,protein_coding	PHD	-1	0	0	1	1	1
AT3G53790	TRFL4	MYB-related	-1	0	0	0	0	0
AT3G53820	AT3G53820,protein_coding	C2H2	1	0	0	1	1	1
AT3G53920	SIG3	---	-1	0	0	1	1	1
AT3G54220	SCR	GRAS	-1	0	1	1	1	1
AT3G54320	ASML1	AP2-EREBP	1	0	1	1	1	1
AT3G54340	AP3	MADS	1	0	0	1	1	1
AT3G54350	emb1967	---	-1	0	0	1	1	1
AT3G54390	AT3G54390,protein_coding	---	-1	0	0	1	1	1
AT3G54430	SRS6	C2H2	-1	0	0	1	1	1
AT3G54620	ATBZIP25	bZIP	1	1	0	1	1	1
AT3G54810	BME3	C2C2-Gata	1	0	0	1	1	1
AT3G54990	SMZ	AP2-EREBP	1	0	1	1	1	1
AT3G55080	AT3G55080,protein_coding	---	-1	0	0	1	1	1
AT3G55370	OBP3	C2C2-Dof	1	0	0	1	1	1
AT3G55530	SDIR1	C3H	-1	0	1	1	1	1
AT3G55560	AGF2	---	-1	1	0	1	1	1
AT3G55730	AtMYB109	MYB	1	0	0	1	1	1
AT3G55770	AT3G55770,protein_coding	---	1	1	1	1	1	1
AT3G55980	ATSZF1	C3H	1	0	0	1	1	1
AT3G56400	ATWRKY70	WRKY	1	0	0	1	1	1
AT3G56520	AT3G56520,protein_coding	---	0	0	0	0	0	0
AT3G56660	BZIP49	bZIP	1	0	0	1	1	1
AT3G56850	AREB3	bZIP	1	1	0	1	1	1
AT3G56980	BHLH039	bHLH	1	0	0	1	1	1
AT3G57130	BOP1	---	-1	0	1	1	1	1
AT3G57150	AtCBF5	NAC	-1	1	0	1	1	1
AT3G57230	AGL16	MADS	1	0	1	1	1	1
AT3G57390	AGL18	MADS	1	0	0	1	1	1
AT3G57480	AT3G57480,protein_coding	C2H2	1	0	0	1	1	1
AT3G57600	AT3G57600,protein_coding	AP2-EREBP	1	0	0	0	0	1
AT3G57670	NTT	C2H2	1	0	0	1	1	1
AT3G57800	AT3G57800,protein_coding	bHLH	1	0	0	1	1	1
AT3G57920	SPL15	SBP	1	0	0	1	1	1
AT3G58070	GIS	C2H2	1	0	0	1	0	1
AT3G58120	ATBZIP61	bZIP	1	1	0	1	1	1
AT3G58190	ASL16	---	-1	0	0	1	1	1
AT3G58630	AT3G58630,protein_coding	---	-1	1	0	1	1	1
AT3G58680	ATMBF1B	---	-1	1	0	1	1	1
AT3G58710	ATWRKY69	WRKY	1	0	0	1	1	1
AT3G58780	AGL1	MADS	1	0	1	1	1	1
AT3G59060	PIF5	bHLH	1	0	0	1	1	1
AT3G59580	AT3G59580,protein_coding	NLP	0	0	0	0	0	0
AT3G60030	SPL12	SBP	1	1	0	1	1	1
AT3G60080	AT3G60080,protein_coding	C3H	-1	1	0	1	1	1
AT3G60390	HAT3	Homeobox	1	0	0	1	1	1
AT3G60490	AT3G60490,protein_coding	AP2-EREBP	1	0	0	1	1	1
AT3G60530	GATA4	C2C2-Gata	1	0	0	1	1	1
AT3G60580	AT3G60580,protein_coding	C2H2	1	0	0	1	1	1
AT3G60630	ATHAM2	GRAS	-1	0	0	1	1	1
AT3G61120	AGL13	MADS	1	1	0	0	0	1
AT3G61150	HD-GL2-1	Homeobox	1	1	1	1	1	1
AT3G61250	AtMYB17	MYB	1	0	0	1	1	1
AT3G61310	AT3G61310,protein_coding	---	-1	0	0	1	1	1
AT3G61630	CRF6	AP2-EREBP	1	0	0	1	1	1
AT3G61740	ATX3	---	-1	0	0	1	1	1
AT3G61830	ARF18	ARF	1	0	0	1	1	1
AT3G61850	DAG1	C2C2-Dof	1	0	1	1	1	1
AT3G61890	ATHB-12	Homeobox	1	0	1	1	1	1
AT3G61910	ANAC066	NAC	1	0	0	0	0	1
AT3G61950	AT3G61950,protein_coding	bHLH	0	0	0	1	0	1
AT3G61970	NGA2	RAV	1	0	0	1	1	1
AT3G62090	PIF6	bHLH	-1	0	0	1	1	1
AT3G62100	IAA30	---	1	0	1	1	0	1
AT3G62240	AT3G62240,protein_coding	C2H2	1	1	0	1	1	1
AT3G62610	ATMYB11	MYB	1	0	0	1	0	1
AT3G63070	AT3G63070,protein_coding	---	-1	1	0	1	1	1
AT3G63350	AT-HSFA7B	HSF	0	0	0	0	0	0
AT3G66656	AGL91	MADS	1	0	1	1	0	1
AT4G00050	UNE10	bHLH	1	0	0	1	1	1
AT4G00130	AT4G00130,protein_coding	---	-1	0	0	1	0	1
AT4G00150	ATHAM3	GRAS	-1	0	0	1	1	1
AT4G00180	YAB3	C2C2-YABBY	1	0	0	0	1	1
AT4G00200	AT4G00200,protein_coding	---	1	1	0	1	1	1
AT4G00220	JLO	---	-1	0	0	1	1	1
AT4G00232	AT4G00232,protein_coding	---	-1	0	0	0	0	0
AT4G00270	AT4G00270,protein_coding	GeBP	-1	1	0	1	1	1
AT4G00335	RHB1A	C3H	-1	1	0	1	1	1
AT4G00390	AT4G00390,protein_coding	GeBP	-1	0	0	1	1	1
AT4G00480	ATMYC1	bHLH	1	0	0	1	1	1
AT4G00730	AHDP	Homeobox	-1	0	1	1	1	1
AT4G00760	APRR8	ARR-B	1	0	0	1	1	1
AT4G00850	GIF3	---	-1	0	0	1	1	1
AT4G00870	AT4G00870,protein_coding	bHLH	0	0	0	0	0	0
AT4G00940	AT4G00940,protein_coding	C2C2-Dof	1	1	1	1	1	1
AT4G00950	MEE47	---	-1	0	0	1	1	1
AT4G00990	AT4G00990,protein_coding	---	-1	1	0	1	1	1
AT4G01120	ATBZIP54	bZIP	1	0	1	1	1	1
AT4G01250	AtWRKY22	WRKY	1	0	0	1	1	1
AT4G01270	AT4G01270,protein_coding	C3H	-1	0	0	1	1	1
AT4G01280	AT4G01280,protein_coding	MYB-related	1	0	0	1	1	1
AT4G01460	AT4G01460,protein_coding	bHLH	1	0	0	1	0	1
AT4G01500	NGA4	RAV	1	0	0	0	0	1
AT4G01550	anac069	---	1	0	0	1	1	1
AT4G01680	AtMYB55	MYB	1	0	0	1	1	1
AT4G01720	AtWRKY47	WRKY	1	1	0	1	1	1
AT4G02020	EZA1	---	1	1	1	1	1	1
AT4G02540	AT4G02540,protein_coding	---	-1	0	0	1	1	1
AT4G02560	LD	Homeobox	1	0	0	1	1	1
AT4G02590	UNE12	bHLH	1	1	0	1	1	1
AT4G02670	AtIDD12	C2H2	1	0	0	0	0	1
AT4G03160	AT4G03160,protein_coding	---	-1	0	0	0	0	0
AT4G03170	AT4G03170,protein_coding	---	-1	0	0	0	0	0
AT4G04450	AtWRKY42	WRKY	1	0	0	1	1	1
AT4G04890	PDF2	Homeobox	1	0	0	1	1	1
AT4G05100	AtMYB74	MYB	1	0	0	1	1	1
AT4G05170	AT4G05170,protein_coding	bHLH	1	0	1	1	1	1
AT4G05330	AGD13	C2H2	-1	0	0	1	1	1
AT4G05630	AT4G05630,protein_coding	---	-1	0	0	0	0	0
AT4G08150	BP	Homeobox	1	0	0	1	1	1
AT4G08250	AT4G08250,protein_coding	---	-1	0	0	1	1	1
AT4G09460	AtMYB6	MYB	1	0	0	1	1	1
AT4G09820	BHLH42	bHLH	1	0	0	1	0	1
AT4G09960	AGL11	MADS	0	0	0	1	1	1
AT4G10240	AT4G10240,protein_coding	---	0	0	0	0	0	0
AT4G10350	ANAC070	NAC	1	0	1	1	1	1
AT4G10710	SPT16	---	-1	1	1	1	1	1
AT4G10940	AT4G10940,protein_coding	---	-1	0	0	1	1	1
AT4G11080	AT4G11080,protein_coding	---	1	0	0	1	1	1
AT4G11140	CRF1	AP2-EREBP	0	0	0	1	1	1
AT4G11400	AT4G11400,protein_coding	MYB-related	1	0	0	1	1	1
AT4G11660	AT-HSFB2B	HSF	1	1	0	1	1	1
AT4G11880	AGL14	MADS	1	0	0	1	1	1
AT4G12020	ATWRKY19	WRKY	1	0	0	1	1	1
AT4G12080	AHL1	---	-1	1	0	1	1	1
AT4G12240	AT4G12240,protein_coding	C2H2	1	0	0	1	1	1
AT4G12350	AtMYB42	MYB	1	0	1	1	1	1
AT4G12750	AT4G12750,protein_coding	---	-1	0	0	1	1	1
AT4G13100	AT4G13100,protein_coding	C3H	-1	0	0	1	1	1
AT4G13130	AT4G13130,protein_coding	---	-1	0	0	1	1	1
AT4G13460	SDG22	---	-1	1	0	1	1	1
AT4G13480	AtMYB79	MYB	1	0	0	1	1	1
AT4G13640	UNE16	G2-like	0	1	0	1	1	1
AT4G13980	AT-HSFA5	HSF	1	0	0	1	1	1
AT4G14410	bHLH104	bHLH	-1	0	0	1	1	1
AT4G14465	AHL20	---	-1	1	0	1	1	1
AT4G14490	AT4G14490,protein_coding	---	-1	0	0	1	1	1
AT4G14540	NF-YB3	CCAAT-HAP3	1	0	0	1	1	1
AT4G14550	IAA14	---	1	0	1	1	1	1
AT4G14560	AXR5	---	1	0	0	1	1	1
AT4G14720	PPD2	ZIM	-1	0	0	1	1	1
AT4G14770	ATTCX2	CPP	1	0	0	1	1	1
AT4G14920	AT4G14920,protein_coding	PHD	-1	1	0	1	1	1
AT4G15090	FAR1	---	-1	1	0	1	1	1
AT4G15250	AT4G15250,protein_coding	C2C2-CO-like	1	0	0	0	0	1
AT4G15420	AT4G15420,protein_coding	---	-1	1	0	1	1	1
AT4G16110	ARR2	ARR-B	0	0	1	1	1	1
AT4G16420	ADA2B	---	1	1	0	1	1	1
AT4G16430	AT4G16430,protein_coding	bHLH	1	1	0	1	1	1
AT4G16610	AT4G16610,protein_coding	---	1	0	0	1	1	1
AT4G16750	AT4G16750,protein_coding	AP2-EREBP	1	0	1	1	1	1
AT4G16780	ATHB-2	Homeobox	-1	0	1	1	1	1
AT4G16845	VRN2	C2H2	-1	0	0	1	1	1
AT4G16850	AT4G16850,protein_coding	---	-1	1	0	1	1	1
AT4G16870	AT4G16870,transposable_element_gene	---	-1	0	0	1	1	1
AT4G17020	AT4G17020,protein_coding	---	1	1	0	1	1	1
AT4G17230	SCL13	GRAS	-1	0	0	1	1	1
AT4G17460	HAT1	Homeobox	-1	0	0	1	1	1
AT4G17490	ATERF6	AP2-EREBP	1	0	0	1	1	1
AT4G17500	ATERF-1	AP2-EREBP	1	0	0	1	1	1
AT4G17570	GATA26	C2C2-Gata	1	0	0	1	1	1
AT4G17600	LIL3:1	---	-1	0	0	1	1	1
AT4G17695	KAN3	G2-like	1	1	0	1	1	1
AT4G17710	HDG4	Homeobox	-1	0	0	1	0	1
AT4G17750	ATHSF1	HSF	1	0	0	1	1	1
AT4G17785	MYB39	MYB	-1	0	0	1	1	1
AT4G17800	AT4G17800,protein_coding	---	-1	1	0	1	1	1
AT4G17810	AT4G17810,protein_coding	C2H2	0	0	0	0	0	0
AT4G17880	AT4G17880,protein_coding	bHLH	-1	0	1	1	1	1
AT4G17950	AT4G17950,protein_coding	---	-1	1	0	1	1	1
AT4G17980	anac071	NAC	1	0	0	0	0	1
AT4G18020	APRR2	G2-like	1	0	0	1	1	1
AT4G18170	ATWRKY28	WRKY	0	0	0	1	1	1
AT4G18390	TCP2	TCP	-1	0	1	1	1	1
AT4G18450	AT4G18450,protein_coding	AP2-EREBP	1	0	0	1	1	1
AT4G18650	AT4G18650,protein_coding	---	-1	0	0	1	0	1
AT4G18670	AT4G18670,protein_coding	Trihelix	-1	1	0	1	1	1
AT4G18770	AtMYB98	MYB	0	0	1	0	0	1
AT4G18870	AT4G18870,protein_coding	---	0	0	0	0	0	0
AT4G18880	AT-HSFA4A	HSF	1	1	0	1	1	1
AT4G18890	BEH3	BZR	-1	1	0	1	1	1
AT4G18960	AG	MADS	1	0	0	0	0	1
AT4G19510	AT4G19510,protein_coding	---	-1	0	0	1	1	1
AT4G19660	ATNPR4	---	-1	0	0	1	1	1
AT4G20380	LSD1	---	-1	0	0	1	1	1
AT4G20400	JMJ14	JUMONJI	0	1	0	1	1	1
AT4G21050	AT4G21050,protein_coding	C2C2-Dof	0	0	0	0	0	0
AT4G21080	AT4G21080,protein_coding	C2C2-Dof	0	0	0	0	0	0
AT4G21160	AGD12	C2H2	-1	1	1	1	1	1
AT4G21340	B70	bHLH	-1	0	1	1	1	1
AT4G21430	B160	---	-1	1	0	1	1	1
AT4G21440	ATM4	MYB	1	0	0	1	1	1
AT4G21550	VAL3	ABI3VP1	1	1	0	1	1	1
AT4G21610	LOL2	---	-1	1	0	1	1	1
AT4G21750	ATML1	Homeobox	-1	0	0	1	1	1
AT4G22070	ATWRKY31	WRKY	0	0	0	1	1	1
AT4G22140	EBS	---	-1	1	0	1	1	1
AT4G22250	AT4G22250,protein_coding	C3H	-1	0	0	1	1	1
AT4G22680	AtMYB85	MYB	1	0	1	1	1	1
AT4G22700	LBD32	---	-1	0	0	0	0	0
AT4G22770	AT4G22770,protein_coding	---	-1	1	0	1	1	1
AT4G22950	AGL19	MADS	1	0	1	1	1	1
AT4G23450	AT4G23450,protein_coding	C3H	-1	0	0	1	1	1
AT4G23750	CRF2	AP2-EREBP	1	0	0	1	1	1
AT4G23800	AT4G23800,protein_coding	---	-1	0	0	1	1	1
AT4G23810	ATWRKY53	WRKY	1	0	0	1	1	1
AT4G23860	AT4G23860,protein_coding	---	-1	1	0	1	1	1
AT4G23980	ARF9	ARF	1	0	0	1	1	1
AT4G24020	NLP7	NLP	1	0	1	1	1	1
AT4G24060	AT4G24060,protein_coding	C2C2-Dof	1	1	0	1	1	1
AT4G24150	AtGRF8	GRF	-1	1	0	1	1	1
AT4G24240	ATWRKY7	WRKY	1	0	0	1	1	1
AT4G24440	AT4G24440,protein_coding	---	-1	1	0	1	1	1
AT4G24470	GATA25	C2C2-Gata	1	1	0	1	1	1
AT4G24540	AGL24	MADS	-1	0	0	1	0	1
AT4G24660	ATHB22	ZF-HD	-1	0	0	1	0	1
AT4G25210	AT4G25210,protein_coding	GeBP	-1	1	0	1	1	1
AT4G25320	AT4G25320,protein_coding	---	-1	1	0	1	1	1
AT4G25410	AT4G25410,protein_coding	bHLH	-1	0	0	1	1	1
AT4G25470	ATCBF2	AP2-EREBP	1	0	1	1	0	1
AT4G25480	ATCBF3	AP2-EREBP	0	0	1	1	1	1
AT4G25490	ATCBF1	AP2-EREBP	1	0	1	1	1	1
AT4G25530	FWA	Homeobox	-1	0	0	0	0	0
AT4G25560	AtMYB18	MYB	1	0	0	1	1	1
AT4G25610	AT4G25610,protein_coding	C2H2	0	1	0	1	1	1
AT4G25800	AT4G25800,protein_coding	---	-1	0	1	1	1	1
AT4G25990	CIL	---	-1	0	0	0	0	0
AT4G26120	AT4G26120,protein_coding	---	-1	0	0	1	1	1
AT4G26150	CGA1	C2C2-Gata	1	1	0	1	0	1
AT4G26170	AT4G26170,protein_coding	HRT	1	0	0	1	1	1
AT4G26440	ATWRKY34	WRKY	0	0	0	0	0	0
AT4G26640	AtWRKY20	WRKY	1	1	0	1	1	1
AT4G26920	AT4G26920,protein_coding	---	-1	0	0	0	0	0
AT4G26930	AtMYB97	MYB	1	0	0	1	0	1
AT4G27240	AT4G27240,protein_coding	C2H2	1	0	0	1	1	1
AT4G27330	NZZ	---	-1	0	0	0	0	0
AT4G27410	ANAC072	NAC	1	0	1	1	1	1
AT4G27470	ATRMA3	C3H	-1	0	0	1	1	1
AT4G27900	AT4G27900,protein_coding	---	-1	0	0	1	1	1
AT4G27910	ATX4	---	-1	0	0	1	1	1
AT4G28110	AtMYB41	MYB	1	0	0	1	1	1
AT4G28140	AT4G28140,protein_coding	AP2-EREBP	1	1	1	1	0	1
AT4G28190	ULT	---	-1	0	1	1	1	1
AT4G28260	AT4G28260,protein_coding	---	-1	1	0	1	1	1
AT4G28270	ATRMA2	C3H	-1	0	1	1	1	1
AT4G28500	ANAC073	NAC	0	0	0	1	1	1
AT4G28530	anac074	NAC	1	0	0	1	1	1
AT4G28610	AtPHR1	G2-like	1	0	0	1	1	1
AT4G28640	IAA11	---	1	0	0	1	1	1
AT4G28890	AT4G28890,protein_coding	C3H	-1	0	1	1	1	1
AT4G29000	AT4G29000,protein_coding	CPP	1	1	0	1	1	1
AT4G29030	AT4G29030,protein_coding	Trihelix	-1	0	0	1	1	1
AT4G29080	IAA27	---	1	0	0	1	1	1
AT4G29100	AT4G29100,protein_coding	bHLH	-1	1	0	1	1	1
AT4G29190	AT4G29190,protein_coding	---	1	1	0	1	1	1
AT4G29230	anac075	---	1	1	0	1	1	1
AT4G29940	PRHA	Homeobox	1	0	1	1	1	1
AT4G30080	ARF16	ABI3VP1	1	0	1	1	1	1
AT4G30410	AT4G30410,protein_coding	bHLH	-1	0	0	1	1	1
AT4G30860	ASHR3	---	-1	0	1	1	1	1
AT4G30930	NFD1	WRKY	1	1	0	1	1	1
AT4G30935	ATWRKY32	---	-1	1	0	1	1	1
AT4G31000	AT4G31000,protein_coding	---	-1	0	0	1	1	1
AT4G31060	AT4G31060,protein_coding	AP2-EREBP	0	0	0	1	1	1
AT4G31420	AT4G31420,protein_coding	C2H2	1	1	0	1	1	1
AT4G31550	ATWRKY11	WRKY	1	0	0	1	1	1
AT4G31610	ATREM1	REM	-1	0	0	0	0	0
AT4G31615	AT4G31615,protein_coding	---	-1	0	0	1	1	1
AT4G31630	AT4G31630,protein_coding	REM	-1	0	0	1	0	1
AT4G31680	AT4G31680,protein_coding	REM	-1	0	0	0	0	0
AT4G31720	STG1	---	1	1	1	1	1	1
AT4G31800	ATWRKY18	WRKY	1	0	0	1	1	1
AT4G31805	AT4G31805,protein_coding	---	-1	0	0	1	0	1
AT4G31920	ARR10	ARR-B	1	0	1	1	1	1
AT4G32010	HSI2-L1	ABI3VP1	1	0	0	1	1	1
AT4G32040	KNAT5	Homeobox	1	1	1	1	1	1
AT4G32280	IAA29	---	0	0	0	1	1	1
AT4G32551	LUG	---	-1	1	1	1	1	1
AT4G32570	TIFY8	---	-1	0	0	1	1	1
AT4G32710	AT4G32710,protein_coding	Trihelix	-1	0	1	1	1	1
AT4G32730	ATMYB3R-1	MYB	1	0	1	1	1	1
AT4G32800	AT4G32800,protein_coding	AP2-EREBP	1	0	0	1	1	1
AT4G32880	ATHB-8	Homeobox	1	0	1	1	1	1
AT4G32890	GATA9	C2C2-Gata	1	0	0	1	1	1
AT4G32980	ATH1	Homeobox	1	0	0	1	1	1
AT4G33280	AT4G33280,protein_coding	REM	-1	0	0	0	0	0
AT4G33450	ATMYB69	MYB	1	0	1	1	1	1
AT4G33940	AT4G33940,protein_coding	C3H	-1	0	0	1	1	1
AT4G33970	AT4G33970,protein_coding	Trihelix	-1	0	0	1	1	1
AT4G34000	ABF3	bZIP	1	1	0	1	1	1
AT4G34410	RRTF1	AP2-EREBP	1	0	0	1	0	1
AT4G34430	ATSWI3D	---	-1	1	0	1	1	1
AT4G34610	BLH6	Homeobox	1	0	0	1	1	1
AT4G34680	GATA3	C2C2-Gata	1	0	0	1	1	1
AT4G34990	AtMYB32	MYB	1	0	0	1	1	1
AT4G35040	bZIP19	bZIP	1	0	0	1	1	1
AT4G35280	AT4G35280,protein_coding	C2H2	0	0	1	0	0	1
AT4G35550	ATWOX13	Homeobox	1	0	1	1	1	1
AT4G35570	HMGB5	---	1	1	1	1	1	1
AT4G35580	NTL9	NAC	1	1	0	1	1	1
AT4G35590	AT4G35590,protein_coding	AtRKD	-1	0	0	1	1	1
AT4G35700	AT4G35700,protein_coding	---	0	0	0	0	0	0
AT4G35900	atbzip14	bZIP	1	0	0	1	1	1
AT4G36160	ANAC076	NAC	1	0	1	1	1	1
AT4G36260	SRS2	C2H2	-1	0	1	1	1	1
AT4G36540	BEE2	bHLH	-1	0	0	1	1	1
AT4G36590	AGL40	MADS	0	0	0	0	0	0
AT4G36620	GATA19	C2C2-Gata	1	0	0	1	1	1
AT4G36650	ATPBRP	---	1	0	1	1	1	1
AT4G36710	AT4G36710,protein_coding	GRAS	-1	0	0	1	1	1
AT4G36730	GBF1	bZIP	1	1	1	1	1	1
AT4G36740	ATHB40	Homeobox	1	0	1	1	1	1
AT4G36860	DAR1	---	-1	1	0	1	1	1
AT4G36870	BLH2	Homeobox	1	0	1	1	1	1
AT4G36900	DEAR4	AP2-EREBP	1	0	0	1	1	1
AT4G36920	AP2	AP2-EREBP	1	0	0	1	1	1
AT4G36930	SPT	bHLH	1	0	0	1	1	1
AT4G37110	AT4G37110,protein_coding	---	-1	0	0	1	1	1
AT4G37130	AT4G37130,protein_coding	NAC	-1	1	0	1	1	1
AT4G37180	AT4G37180,protein_coding	G2-like	1	0	0	1	1	1
AT4G37260	ATMYB73	MYB	1	0	0	1	1	1
AT4G37490	CYC1	TCP	-1	0	1	1	1	1
AT4G37540	LBD39	---	-1	0	0	1	1	1
AT4G37610	BT5	---	-1	0	0	1	1	1
AT4G37650	SGR7	GRAS	-1	1	1	1	1	1
AT4G37730	AtbZIP7	bZIP	1	0	0	1	1	1
AT4G37740	AtGRF2	GRF	-1	0	1	1	1	1
AT4G37750	ANT	AP2-EREBP	1	0	0	1	1	1
AT4G37780	ATMYB87	MYB	1	0	1	1	1	1
AT4G37790	HAT22	Homeobox	1	0	0	1	1	1
AT4G37850	AT4G37850,protein_coding	bHLH	1	0	0	1	1	1
AT4G37940	AGL21	MADS	1	0	1	1	1	1
AT4G38000	DOF4.7	C2C2-Dof	0	0	0	0	0	0
AT4G38070	AT4G38070,protein_coding	---	1	1	0	1	1	1
AT4G38340	AT4G38340,protein_coding	NLP	1	0	0	1	1	1
AT4G38620	ATMYB4	MYB	1	0	0	1	1	1
AT4G38900	AT4G38900,protein_coding	bZIP	1	1	0	1	1	1
AT4G38960	AT4G38960,protein_coding	C2C2-CO-like	1	0	0	1	1	1
AT4G39070	AT4G39070,protein_coding	C2C2-CO-like	-1	0	0	1	1	1
AT4G39100	SHL1	---	-1	1	0	1	1	1
AT4G39160	AT4G39160,protein_coding	---	-1	1	0	1	1	1
AT4G39410	ATWRKY13	WRKY	1	0	0	1	1	1
AT4G39780	AT4G39780,protein_coding	AP2-EREBP	1	0	0	1	1	1
AT4G40060	ATHB-16	Homeobox	1	0	1	1	1	1
AT5G01160	AT5G01160,protein_coding	C2H2	1	1	0	1	1	1
AT5G01200	AT5G01200,protein_coding	MYB-related	1	0	0	1	1	1
AT5G01310	APTX	C2H2	1	1	0	1	1	1
AT5G01380	AT5G01380,protein_coding	Trihelix	1	0	0	1	1	1
AT5G01960	AT5G01960,protein_coding	C3H	-1	1	0	1	1	1
AT5G01980	AT5G01980,protein_coding	C3H	-1	0	0	1	1	1
AT5G02030	BLH9	Homeobox	1	0	0	1	1	1
AT5G02460	AT5G02460,protein_coding	C2C2-Dof	1	0	0	1	1	1
AT5G02470	DPA	E2F-DP	-1	0	0	1	1	1
AT5G02810	APRR7	---	1	1	0	1	1	1
AT5G02840	LCL1	MYB-related	1	0	1	1	1	1
AT5G03150	JKD	C2H2	1	1	0	1	1	1
AT5G03415	ATDPB	---	1	1	0	1	1	1
AT5G03510	AT5G03510,protein_coding	C2H2	1	0	0	1	1	1
AT5G03680	PTL	Trihelix	1	0	0	1	1	1
AT5G03720	AT-HSFA3	HSF	0	0	0	1	1	1
AT5G03740	HD2C	C2H2	1	1	1	1	1	1
AT5G03780	TRFL10	MYB-related	1	0	0	1	1	1
AT5G04150	BHLH101	bHLH	1	0	0	1	1	1
AT5G04240	ELF6	C2H2	1	0	0	1	1	1
AT5G04340	C2H2	C2H2	1	0	0	1	1	1
AT5G04390	AT5G04390,protein_coding	C2H2	1	0	0	1	1	1
AT5G04400	anac077	NAC	1	0	0	1	0	1
AT5G04410	anac078	NAC	1	0	0	1	1	1
AT5G04640	AGL99	MADS	0	0	0	0	0	0
AT5G04760	AT5G04760,protein_coding	MYB-related	1	0	0	1	1	1
AT5G04840	AT5G04840,protein_coding	---	1	0	0	1	1	1
AT5G04940	SUVH1	---	-1	1	0	1	1	1
AT5G05090	AT5G05090,protein_coding	G2-like	1	0	0	1	1	1
AT5G05410	DREB2	AP2-EREBP	1	0	1	1	1	1
AT5G05550	AT5G05550,protein_coding	---	-1	0	0	1	1	1
AT5G05610	AL1	Alfin-like	1	1	0	1	1	1
AT5G05660	ATNFXL2	---	-1	0	0	1	1	1
AT5G05790	AT5G05790,protein_coding	MYB-related	-1	0	0	1	1	1
AT5G06070	RAB	C2H2	1	0	0	1	0	1
AT5G06080	LBD33	---	-1	0	0	1	1	1
AT5G06100	ATMYB33	MYB	1	0	1	1	1	1
AT5G06110	AT5G06110,protein_coding	---	-1	1	0	1	1	1
AT5G06250	AT5G06250,protein_coding	RAV	1	0	0	1	1	1
AT5G06490	AT5G06490,protein_coding	C3H	-1	0	0	1	1	1
AT5G06500	AGL96	MADS	1	0	0	0	0	1
AT5G06510	NF-YA10	CCAAT-HAP2	0	0	0	1	1	1
AT5G06550	AT5G06550,protein_coding	---	-1	0	0	1	1	1
AT5G06650	GIS2	C2H2	1	0	0	1	1	1
AT5G06710	HAT14	Homeobox	1	0	0	1	1	1
AT5G06770	AT5G06770,protein_coding	---	1	1	0	1	1	1
AT5G06800	AT5G06800,protein_coding	G2-like	1	0	0	1	1	1
AT5G06839	bZIP65	---	-1	0	0	1	1	1
AT5G06950	AHBP-1B	bZIP	1	0	1	1	1	1
AT5G06960	OBF5	bZIP	1	1	0	1	1	1
AT5G07040	AT5G07040,protein_coding	C3H	-1	0	0	1	1	1
AT5G07060	AT5G07060,protein_coding	---	1	0	0	1	1	1
AT5G07100	WRKY26	WRKY	1	0	0	1	1	1
AT5G07160	AT5G07160,protein_coding	bZIP	0	0	0	0	0	0
AT5G07260	AT5G07260,protein_coding	---	-1	0	0	1	0	1
AT5G07310	AT5G07310,protein_coding	AP2-EREBP	1	0	0	0	0	1
AT5G07400	AT5G07400,protein_coding	---	-1	1	0	1	1	1
AT5G07500	PEI1	C2H2	1	0	0	1	0	1
AT5G07580	AT5G07580,protein_coding	AP2-EREBP	1	0	0	1	1	1
AT5G07680	ANAC079	NAC	1	0	0	1	1	1
AT5G07690	ATMYB29	MYB	1	0	0	0	0	1
AT5G07700	AtMYB76	MYB	1	0	0	0	0	1
AT5G08070	TCP17	TCP	-1	0	1	0	0	1
AT5G08130	BIM1	bHLH	1	1	0	1	1	1
AT5G08139	AT5G08139,protein_coding	C3H	1	0	0	1	1	1
AT5G08190	NF-YB12	CCAAT-DR1	1	1	0	1	1	1
AT5G08230	AT5G08230,protein_coding	---	-1	0	0	1	1	1
AT5G08330	AT5G08330,protein_coding	TCP	-1	0	0	1	1	1
AT5G08520	AT5G08520,protein_coding	MYB-related	-1	1	0	1	1	1
AT5G08750	AT5G08750,protein_coding	C3H	-1	0	0	1	1	1
AT5G09230	AtSRT2	---	-1	1	1	1	1	1
AT5G09240	AT5G09240,protein_coding	---	-1	0	0	1	1	1
AT5G09250	KIWI	---	-1	1	0	1	1	1
AT5G09330	anac082	NAC	1	0	0	1	1	1
AT5G09410	CAMTA1	CAMTA	-1	0	0	1	1	1
AT5G09740	HAM2	C2H2	1	0	0	1	1	1
AT5G09780	AT5G09780,protein_coding	REM	-1	0	0	0	0	0
AT5G09790	ATXR5	---	-1	0	0	1	1	1
AT5G10030	OBF4	bZIP	1	0	0	1	1	1
AT5G10120	AT5G10120,protein_coding	EIL	1	0	0	1	0	1
AT5G10140	AGL25	MADS	1	0	1	1	1	1
AT5G10280	ATMYB64	MYB	1	0	0	1	1	1
AT5G10380	ATRING1	C3H	-1	0	1	1	0	1
AT5G10510	AIL6	AP2-EREBP	1	0	0	1	1	1
AT5G10800	AT5G10800,protein_coding	---	-1	0	0	1	1	1
AT5G10970	AT5G10970,protein_coding	C2H2	1	0	0	1	1	1
AT5G11050	AtMYB64	MYB	1	0	0	0	0	1
AT5G11060	KNAT4	Homeobox	1	1	1	1	1	1
AT5G11260	HY5	bZIP	1	1	0	1	1	1
AT5G11270	OCP3	---	1	0	0	1	1	1
AT5G11510	AtMYB3R4	MYB	1	0	1	1	1	1
AT5G11590	TINY2	AP2-EREBP	1	0	0	1	1	1
AT5G12310	AT5G12310,protein_coding	C3H	-1	0	0	1	1	1
AT5G12330	LRP1	C2H2	-1	0	1	1	1	1
AT5G12840	ATHAP2A	CCAAT-HAP2	1	0	1	1	1	1
AT5G12850	AT5G12850,protein_coding	C2H2	1	1	0	1	1	1
AT5G12870	ATMYB46	MYB	1	0	1	1	1	1
AT5G13080	ATWRKY75	WRKY	1	1	0	1	1	1
AT5G13130	AT5G13130,protein_coding	---	-1	0	0	1	0	1
AT5G13180	ANAC083	NAC	1	0	1	1	1	1
AT5G13220	JAS1	---	-1	0	0	1	1	1
AT5G13330	Rap2.6L	AP2-EREBP	1	1	0	1	1	1
AT5G13730	SIG4	---	-1	0	0	0	0	0
AT5G13790	AGL15	MADS	1	0	0	1	1	1
AT5G13820	ATBP-1	MYB-related	-1	0	1	1	1	1
AT5G13910	LEP	AP2-EREBP	1	0	1	1	1	1
AT5G13960	KYP	---	-1	0	0	1	1	1
AT5G14000	anac084	---	1	0	0	1	1	1
AT5G14260	AT5G14260,protein_coding	---	-1	1	0	1	1	1
AT5G14340	AtMYB40	MYB	1	0	0	1	1	1
AT5G14370	AT5G14370,protein_coding	---	-1	0	0	1	1	1
AT5G14460	AT5G14460,protein_coding	---	-1	0	0	1	1	1
AT5G14540	AT5G14540,protein_coding	Trihelix	-1	1	0	1	1	1
AT5G14750	ATMYB66	MYB	1	0	1	1	1	1
AT5G14960	DEL2	E2F-DP	1	0	0	1	1	1
AT5G15020	SNL2	---	-1	1	0	1	1	1
AT5G15130	ATWRKY72	WRKY	1	0	0	1	1	1
AT5G15150	ATHB-3	Homeobox	1	0	1	1	1	1
AT5G15160	BHLH134	bHLH	-1	0	0	1	1	1
AT5G15210	ATHB30	ZF-HD	-1	0	0	1	1	1
AT5G15310	ATMIXTA	MYB	1	0	0	1	0	1
AT5G15480	AT5G15480,protein_coding	C2H2	0	0	0	0	0	0
AT5G15790	AT5G15790,protein_coding	C3H	-1	0	0	1	1	1
AT5G15830	AtbZIP3	bZIP	1	0	0	1	1	1
AT5G15840	CO	C2C2-CO-like	1	0	0	1	1	1
AT5G15850	ATCOL1	C2C2-CO-like	1	1	0	1	0	1
AT5G16070	AT5G16070,protein_coding	TCP	-1	1	0	1	1	1
AT5G16470	AT5G16470,protein_coding	C2H2	1	1	0	1	1	1
AT5G16540	ZFN3	C2H2	1	0	0	1	1	1
AT5G16560	KAN	G2-like	1	0	0	1	1	1
AT5G16600	AtMYB43	MYB	1	0	1	1	1	1
AT5G16680	AT5G16680,protein_coding	---	-1	1	0	1	1	1
AT5G16770	AtMYB9	MYB	1	0	0	1	1	1
AT5G16820	ATHSF3	HSF	1	1	0	1	1	1
AT5G17240	SDG40	---	-1	0	0	1	1	1
AT5G17260	anac086	NAC	1	0	0	1	1	1
AT5G17300	RVE1	---	-1	0	1	1	1	1
AT5G17320	HDG9	Homeobox	0	0	0	0	0	0
AT5G17430	BBM	AP2-EREBP	0	0	1	1	1	1
AT5G17490	RGL3	GRAS	-1	0	0	1	1	1
AT5G17600	AT5G17600,protein_coding	C3H	-1	0	0	1	1	1
AT5G17800	AtMYB56	MYB	1	0	1	1	1	1
AT5G17890	CHS3	---	-1	0	0	1	1	1
AT5G18000	VDD	---	-1	0	0	1	0	1
AT5G18090	AT5G18090,protein_coding	---	-1	0	0	1	1	1
AT5G18240	ATMYR1	G2-like	1	0	0	1	1	1
AT5G18270	ANAC087	NAC	1	0	0	1	1	1
AT5G18450	AT5G18450,protein_coding	AP2-EREBP	0	0	1	0	0	1
AT5G18550	AT5G18550,protein_coding	C2H2	-1	1	0	1	1	1
AT5G18560	PUCHI	AP2-EREBP	1	0	1	1	1	1
AT5G18680	AtTLP11	TUB	1	1	0	1	1	1
AT5G18830	ATSPL7	SBP	1	0	1	1	1	1
AT5G19280	KAPP	---	-1	1	0	1	1	1
AT5G19430	AT5G19430,protein_coding	C3H	-1	0	0	1	1	1
AT5G19490	AT5G19490,protein_coding	---	1	0	0	1	1	1
AT5G19790	RAP2.11	AP2-EREBP	1	0	1	1	1	1
AT5G20220	AT5G20220,protein_coding	C2H2	-1	0	0	1	1	1
AT5G20240	PI	MADS	1	0	1	1	0	1
AT5G20730	ARF7	ARF	1	0	1	1	1	1
AT5G20885	AT5G20885,protein_coding	C3H	-1	0	0	1	1	1
AT5G20900	JAZ12	---	-1	0	0	1	1	1
AT5G20910	AIP2	C3H	-1	1	0	1	1	1
AT5G21120	EIL2	EIL	1	0	0	1	1	1
AT5G22220	ATE2FB	E2F-DP	1	1	1	1	1	1
AT5G22290	anac089	NAC	1	0	0	1	1	1
AT5G22380	anac090	NAC	1	0	0	0	0	1
AT5G22570	ATWRKY38	WRKY	1	0	0	1	0	1
AT5G22700	AT5G22700,protein_coding	---	-1	0	0	1	1	1
AT5G22760	AT5G22760,protein_coding	---	-1	1	0	1	1	1
AT5G22890	AT5G22890,protein_coding	C2H2	1	0	0	1	1	1
AT5G22990	AT5G22990,protein_coding	C2H2	0	0	0	0	0	0
AT5G23000	ATMYB37	MYB	1	0	0	1	1	1
AT5G23090	NF-YB13	CCAAT-DR1	1	1	0	1	1	1
AT5G23150	HUA2	---	1	1	0	1	1	1
AT5G23405	AT5G23405,protein_coding	---	-1	0	0	1	1	1
AT5G23420	HMGB6	---	1	1	0	1	1	1
AT5G23610	AT5G23610,protein_coding	---	-1	0	0	1	1	1
AT5G23650	AT5G23650,protein_coding	MYB-related	-1	1	1	0	0	1
AT5G24110	ATWRKY30	WRKY	1	0	0	1	1	1
AT5G24120	ATSIG5	---	-1	0	0	1	1	1
AT5G24330	ATXR6	---	-1	0	0	1	1	1
AT5G24470	APRR5	---	1	0	0	1	1	1
AT5G24590	ANAC091	NAC	1	0	0	1	1	1
AT5G24800	ATBZIP9	bZIP	1	0	1	1	1	1
AT5G24930	ATCOL4	C2C2-CO-like	1	0	0	1	1	1
AT5G25060	AT5G25060,protein_coding	---	-1	1	0	1	1	1
AT5G25160	ZFP3	C2H2	1	0	0	1	1	1
AT5G25190	AT5G25190,protein_coding	AP2-EREBP	1	0	0	1	1	1
AT5G25220	KNAT3	Homeobox	1	1	1	1	1	1
AT5G25390	SHN2	AP2-EREBP	0	0	1	0	0	1
AT5G25470	AT5G25470,protein_coding	---	-1	0	0	1	0	1
AT5G25475	AT5G25475,protein_coding	---	-1	1	0	1	1	1
AT5G25810	tny	AP2-EREBP	1	0	0	1	1	1
AT5G25830	GATA12	C2C2-Gata	1	0	0	1	1	1
AT5G25890	IAA28	---	1	0	1	1	1	1
AT5G26210	AL4	Alfin-like	1	1	0	1	1	1
AT5G26610	AT5G26610,protein_coding	C2H2	1	0	0	1	1	1
AT5G26660	ATMYB86	MYB	1	0	0	1	1	1
AT5G26880	AGL26	---	-1	0	0	1	1	1
AT5G26920	CBP60G	---	-1	1	0	1	1	1
AT5G26930	GATA23	C2C2-Gata	0	0	1	1	1	1
AT5G27050	AGL101	MADS	1	0	0	0	0	1
AT5G27580	AGL89	MADS	1	0	0	1	0	1
AT5G27610	ALY1	---	-1	0	0	1	1	1
AT5G27650	AT5G27650,protein_coding	---	-1	1	0	1	1	1
AT5G27810	AT5G27810,protein_coding	---	-1	0	0	1	1	1
AT5G27910	NF-YC8	CCAAT-HAP5	1	0	1	1	0	1
AT5G28040	AT5G28040,protein_coding	GeBP	-1	1	0	1	1	1
AT5G28300	AT5G28300,protein_coding	Trihelix	1	0	0	1	1	1
AT5G28590	AT5G28590,protein_coding	---	-1	0	0	0	0	0
AT5G28640	AN3	---	-1	0	0	1	1	1
AT5G28650	ATWRKY74	WRKY	1	0	0	1	1	1
AT5G28770	AtbZIP63	bZIP	1	0	0	1	1	1
AT5G29000	AT5G29000,protein_coding	G2-like	1	0	0	1	1	1
AT5G32460	AT5G32460,protein_coding	---	-1	0	0	0	0	0
AT5G35550	ATMYB123	MYB	0	0	0	0	0	0
AT5G35770	SAP	---	-1	0	0	1	1	1
AT5G35900	LBD35	---	-1	0	0	0	0	0
AT5G37020	ARF8	ARF	1	1	0	1	1	1
AT5G37230	AT5G37230,protein_coding	---	-1	0	0	1	0	1
AT5G37260	CIR1	MYB-related	1	0	0	1	1	1
AT5G37420	AT5G37420,protein_coding	MADS	-1	0	0	1	0	1
AT5G38140	NF-YC12	CCAAT-HAP5	1	0	0	1	1	1
AT5G38500	AT5G38500,protein_coding	---	-1	0	0	0	0	0
AT5G38560	AT5G38560,protein_coding	Trihelix	-1	1	0	1	1	1
AT5G38690	AT5G38690,protein_coding	---	-1	1	0	1	1	1
AT5G38800	AtbZIP43	bZIP	1	0	0	1	1	1
AT5G38840	AT5G38840,protein_coding	---	-1	1	0	1	1	1
AT5G38895	AT5G38895,protein_coding	C3H	-1	0	0	1	1	1
AT5G39610	ANAC092	NAC	1	0	1	1	1	1
AT5G39660	CDF2	C2C2-Dof	0	1	0	1	1	1
AT5G39700	AtMYB89	MYB	0	0	0	0	0	0
AT5G39760	AtHB23	ZF-HD	-1	0	0	1	1	1
AT5G39820	anac094	NAC	1	0	0	1	1	1
AT5G40330	ATMYB23	MYB	1	0	1	1	1	1
AT5G40340	AT5G40340,protein_coding	---	-1	1	0	1	1	1
AT5G40350	AtMYB24	MYB	0	0	0	0	0	0
AT5G40360	AtMYB115	MYB	0	0	0	0	0	0
AT5G40430	AtMYB22	MYB	0	0	0	0	0	0
AT5G40710	AT5G40710,protein_coding	C2H2	1	0	0	1	1	1
AT5G41090	anac095	---	1	0	0	1	0	1
AT5G41350	AT5G41350,protein_coding	C3H	-1	1	0	1	1	1
AT5G41410	BEL1	Homeobox	1	0	0	1	1	1
AT5G41440	AT5G41440,protein_coding	C3H	-1	0	0	0	0	0
AT5G41450	AT5G41450,protein_coding	C3H	-1	0	0	0	0	0
AT5G41580	AT5G41580,protein_coding	---	1	1	0	1	1	1
AT5G41920	AT5G41920,protein_coding	GRAS	-1	0	0	1	1	1
AT5G42200	AT5G42200,protein_coding	C3H	-1	0	0	1	1	1
AT5G42400	ATXR7	---	-1	0	0	1	1	1
AT5G42520	ATBPC6	BBR/BPC	-1	1	0	1	1	1
AT5G42630	ATS	G2-like	1	0	0	1	1	1
AT5G42640	AT5G42640,protein_coding	C2H2	1	0	0	0	0	1
AT5G42700	AT5G42700,protein_coding	---	-1	0	0	1	1	1
AT5G42780	AtHB27	ZF-HD	-1	1	0	1	1	1
AT5G42820	ATU2AF35B	---	-1	1	1	1	1	1
AT5G42910	AT5G42910,protein_coding	bZIP	1	0	0	0	0	1
AT5G43170	AZF3	C2H2	1	0	1	1	1	1
AT5G43270	SPL2	SBP	1	0	1	1	1	1
AT5G43410	AT5G43410,protein_coding	AP2-EREBP	0	0	0	0	0	0
AT5G43700	ATAUX2-11	---	1	0	0	1	1	1
AT5G43840	AT-HSFA6A	HSF	0	0	0	1	0	1
AT5G43990	SDG18	---	-1	1	0	1	1	1
AT5G44080	AT5G44080,protein_coding	bZIP	1	0	0	1	1	1
AT5G44160	NUC	C2H2	1	0	1	1	1	1
AT5G44180	AT5G44180,protein_coding	Homeobox	1	1	0	1	1	1
AT5G44190	ATGLK2	G2-like	1	0	0	1	1	1
AT5G44210	ATERF-9	AP2-EREBP	1	0	0	1	1	1
AT5G44260	AT5G44260,protein_coding	---	-1	0	0	1	1	1
AT5G44800	CHR4	---	-1	1	0	1	1	1
AT5G45050	ATWRKY16	WRKY	1	0	0	1	1	1
AT5G45110	ATNPR3	---	-1	1	0	1	1	1
AT5G45260	ATWRKY52	---	-1	0	0	1	1	1
AT5G45300	BAM8	---	-1	1	0	1	1	1
AT5G45420	AT5G45420,protein_coding	---	-1	1	0	1	1	1
AT5G45710	AT-HSFA4C	HSF	1	0	1	1	1	1
AT5G45830	ATDOG1	---	-1	1	0	1	0	1
AT5G45980	STPL	Homeobox	0	0	0	0	0	0
AT5G46010	AT5G46010,protein_coding	Homeobox	-1	0	0	0	0	0
AT5G46310	AT5G46310,protein_coding	---	-1	0	0	0	0	0
AT5G46350	ATWRKY8	WRKY	1	0	0	1	1	1
AT5G46590	anac096	NAC	1	0	0	1	1	1
AT5G46640	AT5G46640,protein_coding	---	-1	0	0	1	1	1
AT5G46690	bHLH071	bHLH	1	0	0	1	0	1
AT5G46710	AT5G46710,protein_coding	---	-1	0	0	1	1	1
AT5G46760	AT5G46760,protein_coding	bHLH	1	1	1	1	1	1
AT5G46830	ATNIG1	bHLH	1	0	0	1	0	1
AT5G46880	HB-7	Homeobox	0	0	0	0	0	0
AT5G46910	AT5G46910,protein_coding	---	1	0	0	1	1	1
AT5G47220	ATERF-2	AP2-EREBP	1	0	0	1	1	1
AT5G47230	ATERF-5	AP2-EREBP	0	0	0	1	1	1
AT5G47370	HAT2	Homeobox	1	0	0	1	1	1
AT5G47390	AT5G47390,protein_coding	MYB-related	1	1	0	1	1	1
AT5G47610	AT5G47610,protein_coding	C3H	-1	0	0	1	0	1
AT5G47640	NF-YB2	CCAAT-HAP3	1	1	0	1	1	1
AT5G47670	L1L	CCAAT-HAP3	1	0	0	1	1	1
AT5G47790	AT5G47790,protein_coding	---	-1	1	0	1	1	1
AT5G48150	PAT1	GRAS	-1	0	0	1	1	1
AT5G48250	AT5G48250,protein_coding	C2C2-CO-like	1	1	0	1	1	1
AT5G48560	AT5G48560,protein_coding	bHLH	1	1	0	1	1	1
AT5G48655	AT5G48655,protein_coding	C3H	-1	0	0	1	1	1
AT5G48670	AGL80	MADS	1	0	0	1	1	1
AT5G49240	APRR4	ARR-B	1	0	0	0	0	1
AT5G49330	ATMYB111	MYB	1	0	0	1	0	1
AT5G49520	ATWRKY48	WRKY	1	1	0	1	1	1
AT5G49620	AtMYB78	MYB	1	0	0	1	1	1
AT5G49700	AT5G49700,protein_coding	---	-1	0	0	1	1	1
AT5G50470	NF-YC7	CCAAT-HAP5	1	0	0	0	0	1
AT5G50480	NF-YC6	CCAAT-HAP5	1	0	0	0	0	1
AT5G50820	anac097	---	1	0	0	1	1	1
AT5G51190	AT5G51190,protein_coding	AP2-EREBP	0	0	0	1	1	1
AT5G51230	AtEMF2	C2H2	-1	1	0	1	1	1
AT5G51590	AT5G51590,protein_coding	---	-1	1	0	1	1	1
AT5G51800	AT5G51800,protein_coding	---	-1	0	0	1	0	1
AT5G51860	AGL72	MADS	1	0	1	0	0	1
AT5G51870	AGL71	MADS	1	0	0	0	1	1
AT5G51910	AT5G51910,protein_coding	TCP	-1	0	0	1	1	1
AT5G51980	AT5G51980,protein_coding	---	-1	1	0	1	1	1
AT5G51990	CBF4	AP2-EREBP	1	0	0	0	1	1
AT5G52010	AT5G52010,protein_coding	C2H2	1	0	0	1	1	1
AT5G52020	AT5G52020,protein_coding	AP2-EREBP	1	0	0	1	1	1
AT5G52170	HDG7	Homeobox	1	0	1	1	1	1
AT5G52260	AtMYB19	MYB	1	0	0	1	1	1
AT5G52510	SCL8	GRAS	-1	0	0	1	1	1
AT5G52660	AT5G52660,protein_coding	MYB-related	-1	0	0	1	1	1
AT5G52830	ATWRKY27	WRKY	1	1	1	1	1	1
AT5G53210	SPCH	bHLH	1	0	0	1	1	1
AT5G53290	CRF3	AP2-EREBP	1	0	0	1	1	1
AT5G53420	AT5G53420,protein_coding	---	-1	0	0	1	1	1
AT5G53430	ATX5	---	-1	0	0	1	1	1
AT5G53660	AtGRF7	GRF	-1	0	0	0	0	0
AT5G53950	ANAC098	NAC	0	0	0	1	0	1
AT5G53980	ATHB52	Homeobox	1	0	1	1	1	1
AT5G54070	AT-HSFA9	HSF	0	0	0	0	0	0
AT5G54230	AtMYB49	MYB	1	0	0	1	1	1
AT5G54470	AT5G54470,protein_coding	C2C2-CO-like	0	0	0	1	1	1
AT5G54630	AT5G54630,protein_coding	C2H2	1	0	0	0	0	1
AT5G54680	bHLH105	bHLH	1	0	0	1	1	1
AT5G55390	EDM2	---	-1	1	0	1	1	1
AT5G55760	SRT1	---	1	0	0	1	1	1
AT5G55970	AT5G55970,protein_coding	C3H	-1	0	0	1	1	1
AT5G56110	AtMYB103	MYB	0	0	0	0	0	0
AT5G56200	AT5G56200,protein_coding	---	1	0	0	1	1	1
AT5G56270	ATWRKY2	WRKY	1	0	0	1	1	1
AT5G56620	anac099	NAC	-1	0	0	1	1	1
AT5G56780	ATET2	HRT	-1	0	0	1	1	1
AT5G56860	GATA21	C2C2-Gata	1	0	0	1	1	1
AT5G56900	AT5G56900,protein_coding	---	-1	1	0	1	1	1
AT5G57150	AT5G57150,protein_coding	bHLH	1	0	0	1	1	1
AT5G57180	CIA2	---	-1	0	0	1	1	1
AT5G57390	AIL5	AP2-EREBP	1	0	1	1	1	1
AT5G57410	AT5G57410,protein_coding	---	-1	1	1	1	1	1
AT5G57420	IAA33	---	1	0	0	1	1	1
AT5G57520	ATZFP2	C2H2	0	1	0	0	0	1
AT5G57580	AT5G57580,protein_coding	---	-1	1	1	1	1	1
AT5G57620	AtMYB36	MYB	1	0	1	1	1	1
AT5G57660	ATCOL5	C2C2-CO-like	1	1	0	1	1	1
AT5G57720	AT5G57720,protein_coding	---	-1	0	0	1	0	1
AT5G58010	LRL3	bHLH	1	0	1	1	1	1
AT5G58280	AT5G58280,protein_coding	---	-1	0	0	1	1	1
AT5G58610	AT5G58610,protein_coding	PHD	-1	0	0	1	1	1
AT5G58620	AT5G58620,protein_coding	---	-1	1	0	1	1	1
AT5G58850	ATMYB119	MYB	0	0	1	0	0	1
AT5G58890	AGL82	MADS	0	0	0	0	0	0
AT5G58900	AT5G58900,protein_coding	MYB-related	1	0	0	1	1	1
AT5G59000	AT5G59000,protein_coding	C3H	-1	0	0	1	1	1
AT5G59340	WOX2	Homeobox	0	0	0	1	1	1
AT5G59430	ATTRP1	MYB-related	-1	0	0	1	1	1
AT5G59450	AT5G59450,protein_coding	GRAS	-1	0	0	1	1	1
AT5G59780	ATMYB59	MYB	1	0	1	1	1	1
AT5G59820	RHL41	C2H2	1	0	0	1	1	1
AT5G59950	AT5G59950,protein_coding	---	-1	1	0	1	1	1
AT5G59990	AT5G59990,protein_coding	---	-1	0	0	1	1	1
AT5G60100	APRR3	---	1	1	0	1	1	1
AT5G60120	TOE2	AP2-EREBP	1	0	0	1	1	1
AT5G60130	AT5G60130,protein_coding	---	-1	0	0	0	0	0
AT5G60140	AT5G60140,protein_coding	---	-1	0	0	1	0	1
AT5G60200	TMO6	C2C2-Dof	1	0	1	1	1	1
AT5G60410	ATSIZ1	---	-1	1	1	1	1	1
AT5G60440	AGL62	MADS	1	0	0	1	1	1
AT5G60450	ARF4	ARF	1	0	0	1	1	1
AT5G60470	AT5G60470,protein_coding	C2H2	1	0	0	0	1	1
AT5G60690	IFL	Homeobox	1	0	1	1	1	1
AT5G60820	AT5G60820,protein_coding	C3H	-1	0	0	1	1	1
AT5G60850	OBP4	C2C2-Dof	1	0	0	1	1	1
AT5G60890	ATMYB34	MYB	1	0	0	1	1	1
AT5G60910	AGL8	MADS	0	0	0	1	1	1
AT5G60970	TCP5	TCP	-1	0	0	0	0	0
AT5G61190	AT5G61190,protein_coding	C2H2	-1	0	0	1	1	1
AT5G61380	APRR1	---	1	0	1	1	1	1
AT5G61420	AtMYB28	MYB	1	0	1	1	1	1
AT5G61430	ANAC100	NAC	1	0	0	1	1	1
AT5G61470	AT5G61470,protein_coding	C2H2	1	0	0	0	0	1
AT5G61590	AT5G61590,protein_coding	AP2-EREBP	1	0	0	1	1	1
AT5G61600	ERF104	AP2-EREBP	1	0	0	1	1	1
AT5G61620	AT5G61620,protein_coding	MYB-related	1	0	0	1	0	1
AT5G61770	PPAN	---	-1	1	0	1	1	1
AT5G61850	LFY	Orphan	1	0	0	1	0	1
AT5G61890	AT5G61890,protein_coding	AP2-EREBP	1	0	0	0	0	1
AT5G61930	APO3	---	-1	0	0	1	1	1
AT5G61940	AT5G61940,protein_coding	C2H2	-1	0	0	1	1	1
AT5G62000	ARF1-BP	---	1	0	1	1	1	1
AT5G62020	AT-HSFB2A	HSF	1	0	0	1	1	1
AT5G62110	AT5G62110,protein_coding	---	-1	0	0	0	0	0
AT5G62165	AGL42	MADS	-1	0	0	1	1	1
AT5G62260	AT5G62260,protein_coding	---	-1	1	0	1	1	1
AT5G62380	ANAC101	NAC	1	0	1	1	1	1
AT5G62430	CDF1	C2C2-Dof	1	0	0	1	1	1
AT5G62470	ATMYB96	MYB	1	0	1	1	1	1
AT5G62570	AT5G62570,protein_coding	---	-1	0	1	1	1	1
AT5G62610	AT5G62610,protein_coding	bHLH	1	0	0	1	1	1
AT5G62940	DOF5.6	C2C2-Dof	1	0	1	1	1	1
AT5G63080	AT5G63080,protein_coding	---	-1	1	0	1	1	1
AT5G63260	AT5G63260,protein_coding	---	-1	1	0	1	1	1
AT5G63280	AT5G63280,protein_coding	C2H2	1	1	0	1	1	1
AT5G63420	emb2746	---	-1	1	0	1	1	1
AT5G63730	ARI14	C3H	-1	0	0	0	0	0
AT5G63750	ARI13	C3H	-1	1	0	1	1	1
AT5G63780	SHA1	C3H	-1	0	1	1	1	1
AT5G63790	ANAC102	NAC	1	0	1	1	1	1
AT5G63900	AT5G63900,protein_coding	PHD	-1	0	0	1	0	1
AT5G64060	anac103	NAC	1	0	0	1	1	1
AT5G64220	AT5G64220,protein_coding	CAMTA	-1	1	0	1	1	1
AT5G64530	ANAC104	---	0	0	0	1	1	1
AT5G64610	HAM1	C2H2	1	1	0	1	1	1
AT5G64980	AT5G64980,protein_coding	---	-1	0	0	1	1	1
AT5G65080	AGL68	MADS	0	0	0	1	1	1
AT5G65100	AT5G65100,protein_coding	EIL	1	0	0	1	1	1
AT5G65130	AT5G65130,protein_coding	AP2-EREBP	1	0	0	1	1	1
AT5G65210	TGA1	bZIP	1	1	0	1	1	1
AT5G65230	AtMYB53	MYB	1	0	0	1	1	1
AT5G65310	ATHB-5	Homeobox	1	0	1	1	1	1
AT5G65320	AT5G65320,protein_coding	bHLH	1	0	0	1	1	1
AT5G65330	AGL78	MADS	-1	0	0	1	1	1
AT5G65410	ATHB25	ZF-HD	-1	0	0	1	0	1
AT5G65510	AIL7	AP2-EREBP	1	0	0	1	1	1
AT5G65590	AT5G65590,protein_coding	C2C2-Dof	1	0	0	1	1	1
AT5G65640	bHLH093	bHLH	1	0	0	1	1	1
AT5G65670	IAA9	---	1	0	0	1	1	1
AT5G65790	ATMYB68	MYB	1	0	1	1	1	1
AT5G66055	AKRP	---	-1	0	0	1	1	1
AT5G66070	AT5G66070,protein_coding	C3H	-1	0	0	1	1	1
AT5G66300	ANAC105	NAC	1	0	1	1	1	1
AT5G66320	GATA5	C2C2-Gata	1	0	0	1	1	1
AT5G66350	SHI	C2H2	-1	0	1	1	1	1
AT5G66610	DAR7	---	-1	0	0	1	1	1
AT5G66620	DAR6	---	-1	0	0	1	1	1
AT5G66630	DAR5	---	-1	1	0	1	1	1
AT5G66700	ATHB53	Homeobox	1	0	1	1	1	1
AT5G66730	AT5G66730,protein_coding	C2H2	1	0	0	1	1	1
AT5G66770	AT5G66770,protein_coding	GRAS	-1	0	0	1	1	1
AT5G66940	AT5G66940,protein_coding	C2C2-Dof	1	0	0	0	0	1
AT5G67000	AT5G67000,protein_coding	AP2-EREBP	0	0	0	0	0	0
AT5G67010	AT5G67010,protein_coding	---	1	0	0	0	0	1
AT5G67030	ABA1	---	-1	1	0	1	1	1
AT5G67060	HEC1	bHLH	1	0	0	1	1	1
AT5G67110	ALC	bHLH	1	0	0	1	1	1
AT5G67180	TOE3	---	1	0	0	1	1	1
AT5G67190	DEAR2	AP2-EREBP	1	0	0	1	1	1
AT5G67300	ATMYB44	MYB	1	0	0	1	1	1
AT5G67420	ASL39	---	-1	0	0	1	1	1
AT5G67450	AZF1	C2H2	1	0	1	1	1	1
AT5G67480	ATBT4	---	-1	0	0	1	1	1
AT5G67580	ATTBP3	MYB-related	-1	0	1	1	1	1

## Sheet: FullNet
Additional file 4B. Experimental evidence of root expression for all TFs present in the FullNet.
qPCR: genes detected by qPCR in Czechowski et al. -1 indicates genes not probed.
Proteomics: proteins detected experiments 3332, 15486, 15489, 15517, 15518, 15519, 15525, 15526 and 15528 from the PRIDE database
PO: genes flagged as expressed in the Plant Ontology table from TAIR (October 2010)
SRR: genes detected in RNA-Seq experiment accessions SRR314814 and SRR331219
Detected: gene was detected by at least one method
0 indicates mRNA or protein was not detected.
1 indicates mRNA or protein was detected.
AGI	Symbol	Agris family	qPCR	Proteomics	PO	SRR314814	SRR314819	Detected
AT1G01010	ANAC001	NAC	1	0	0	1	1	1
AT1G01030	NGA3	ABI3VP1	1	0	0	1	0	1
AT1G01060	LHY	MYB-related	1	0	0	1	1	1
AT1G01160	GIF2	---	-1	0	0	1	1	1
AT1G01250	AT1G01250,protein_coding	AP2-EREBP	1	0	0	0	1	1
AT1G01260	AT1G01260,protein_coding	bHLH	0	1	0	1	1	1
AT1G01380	ETC1	MYB-related	1	0	0	1	1	1
AT1G01520	AT1G01520,protein_coding	MYB-related	1	0	0	1	0	1
AT1G01530	AGL28	MADS	0	0	1	0	0	1
AT1G01720	ANAC002	NAC	1	0	0	1	1	1
AT1G01780	AT1G01780,protein_coding	---	-1	1	0	1	1	1
AT1G01920	AT1G01920,protein_coding	---	-1	1	0	1	1	1
AT1G01930	AT1G01930,protein_coding	C2H2	1	1	0	1	1	1
AT1G02220	ANAC003	NAC	1	0	0	1	1	1
AT1G02250	anac005	NAC	1	0	0	1	1	1
AT1G02340	FBI1	bHLH	1	0	0	1	1	1
AT1G02580	EMB173	---	-1	0	0	1	1	1
AT1G02680	TAF13	---	-1	0	1	1	1	1
AT1G03040	AT1G03040,protein_coding	bHLH	1	0	0	1	1	1
AT1G03790	SOM	---	-1	0	0	1	1	1
AT1G03840	MGP	C2H2	1	0	1	1	1	1
AT1G03970	GBF4	bZIP	1	0	0	1	1	1
AT1G04050	SDG13	---	-1	1	0	1	1	1
AT1G04100	IAA10	---	1	0	0	1	1	1
AT1G04240	IAA3	---	1	0	0	1	1	1
AT1G04250	AXR3	---	1	0	0	1	1	1
AT1G04360	AT1G04360,protein_coding	C3H	-1	0	0	1	1	1
AT1G04500	AT1G04500,protein_coding	---	-1	0	0	0	0	0
AT1G04550	BDL	---	1	0	0	1	1	1
AT1G04790	AT1G04790,protein_coding	C3H	-1	1	0	1	1	1
AT1G04850	AT1G04850,protein_coding	C2H2	-1	1	0	1	1	1
AT1G04880	AT1G04880,protein_coding	ARID	1	0	0	1	1	1
AT1G04990	AT1G04990,protein_coding	C3H	-1	1	0	1	1	1
AT1G05230	HDG2	Homeobox	1	0	1	1	1	1
AT1G05290	AT1G05290,protein_coding	---	-1	0	0	0	0	0
AT1G05380	AT1G05380,protein_coding	PHD	-1	0	0	1	1	1
AT1G05690	BT3	---	-1	0	0	1	1	1
AT1G05710	AT1G05710,protein_coding	bHLH	-1	0	0	1	1	1
AT1G05805	AT1G05805,protein_coding	bHLH	1	1	0	1	1	1
AT1G05920	AT1G05920,protein_coding	---	-1	0	0	0	0	0
AT1G06040	STO	Orphan	1	0	1	1	1	1
AT1G06070	AT1G06070,protein_coding	bZIP	1	1	0	1	1	1
AT1G06150	EMB1444	---	-1	0	0	1	1	1
AT1G06160	ORA59	AP2-EREBP	1	0	0	1	1	1
AT1G06170	AT1G06170,protein_coding	bHLH	1	0	0	1	1	1
AT1G06180	ATMYB13	MYB	1	0	0	1	1	1
AT1G06850	AtbZIP52	bZIP	1	1	0	1	1	1
AT1G07050	AT1G07050,protein_coding	---	-1	0	0	1	1	1
AT1G07520	AT1G07520,protein_coding	GRAS	1	0	0	1	1	1
AT1G07530	ATGRAS2	GRAS	0	1	0	1	1	1
AT1G07540	TRFL2	MYB-related	-1	0	0	0	0	0
AT1G07640	OBP2	C2C2-Dof	1	1	1	1	1	1
AT1G07980	NF-YC10	CCAAT-HAP5	1	0	0	1	1	1
AT1G08320	bZIP21	bZIP	1	0	0	1	1	1
AT1G08540	ABC1	---	-1	0	0	1	1	1
AT1G08620	PKDM7D	JUMONJI	1	0	0	1	1	1
AT1G08780	AIP3	---	-1	1	0	1	1	1
AT1G08810	AtMYB60	MYB	1	0	0	1	1	1
AT1G08970	HAP5C	CCAAT-HAP5	1	1	0	1	1	1
AT1G09030	NF-YB4	CCAAT-HAP3	1	0	0	0	0	1
AT1G09060	AT1G09060,protein_coding	---	-1	1	0	1	1	1
AT1G09250	AT1G09250,protein_coding	bHLH	-1	0	0	1	1	1
AT1G09530	PAP3	bHLH	1	0	0	1	1	1
AT1G09770	ATCDC5	MYB-related	1	1	0	1	1	1
AT1G09950	RAS1	---	-1	0	0	1	1	1
AT1G10120	AT1G10120,protein_coding	bHLH	1	0	0	1	1	1
AT1G10170	ATNFXL1	---	-1	1	1	1	1	1
AT1G10200	WLIM1	---	1	1	1	1	1	1
AT1G10320	AT1G10320,protein_coding	---	-1	0	0	1	1	1
AT1G10480	ZFP5	C2H2	1	0	0	1	1	1
AT1G10585	AT1G10585,protein_coding	---	-1	0	0	0	0	0
AT1G10610	AT1G10610,protein_coding	bHLH	1	0	0	1	1	1
AT1G11020	AT1G11020,protein_coding	C3H	-1	1	0	1	1	1
AT1G11100	AT1G11100,protein_coding	---	-1	1	0	1	1	1
AT1G11850	AT1G11850,protein_coding	Trihelix	-1	0	0	0	0	0
AT1G11950	AT1G11950,protein_coding	---	-1	1	0	1	1	1
AT1G12040	LRX1	Trihelix	-1	1	1	1	1	1
AT1G12260	ANAC007	NAC	1	0	1	1	1	1
AT1G12610	DDF1	AP2-EREBP	1	0	0	0	0	1
AT1G12630	AT1G12630,protein_coding	AP2-EREBP	1	0	0	1	1	1
AT1G12860	ICE2	bHLH	0	0	0	1	1	1
AT1G12880	atnudt12	---	-1	0	0	1	1	1
AT1G13260	EDF4	RAV	1	0	0	1	1	1
AT1G13290	DOT5	C2H2	1	0	0	0	0	1
AT1G13300	HRS1	G2-like	1	0	1	1	1	1
AT1G13400	JGL	C2H2	0	0	0	0	0	0
AT1G13450	AT1G13450,protein_coding	Trihelix	1	0	0	1	1	1
AT1G13600	AtbZIP58	bZIP	1	0	0	1	1	1
AT1G13880	AT1G13880,protein_coding	---	-1	0	0	1	1	1
AT1G13960	WRKY4	WRKY	0	1	0	1	1	1
AT1G14030	AT1G14030,protein_coding	---	-1	0	0	1	1	1
AT1G14200	AT1G14200,protein_coding	C3H	-1	0	0	1	1	1
AT1G14350	AtMYB124	MYB	1	1	0	1	1	1
AT1G14410	ATWHY1	Whirly	-1	1	0	1	1	1
AT1G14440	AtHB31	ZF-HD	-1	0	0	1	1	1
AT1G14490	AT1G14490,protein_coding	---	-1	0	0	1	1	1
AT1G14510	AL7	Alfin-like	1	1	0	1	1	1
AT1G14580	AT1G14580,protein_coding	C2H2	1	0	0	1	1	1
AT1G14685	ATBPC2	BBR/BPC	-1	1	0	1	1	1
AT1G14687	AtHB32	ZF-HD	-1	0	0	1	1	1
AT1G14920	GAI	GRAS	-1	0	0	1	1	1
AT1G15050	IAA34	---	-1	0	0	1	1	1
AT1G15100	RHA2A	C3H	-1	0	1	1	1	1
AT1G15320	AT1G15320,protein_coding	---	-1	0	0	1	1	1
AT1G15360	SHN1	AP2-EREBP	1	0	0	0	0	1
AT1G15580	ATAUX2-27	---	0	0	0	1	0	1
AT1G15720	TRFL5	MYB-related	1	0	0	1	1	1
AT1G16060	ADAP	AP2-EREBP	1	0	1	1	1	1
AT1G16070	AtTLP8	TUB	1	0	0	1	1	1
AT1G16490	ATMYB58	MYB	1	0	0	1	1	1
AT1G16530	ASL9	---	-1	0	0	1	1	1
AT1G16640	AT1G16640,protein_coding	---	-1	0	0	1	1	1
AT1G16690	AT1G16690,protein_coding	---	-1	0	0	1	1	1
AT1G16710	HAC12	---	-1	0	1	1	1	1
AT1G17040	ATSHA	---	-1	1	1	1	1	1
AT1G17310	AGL100	MADS	1	0	1	1	1	1
AT1G17380	JAZ5	---	-1	0	0	1	1	1
AT1G17460	TRFL3	MYB-related	1	0	0	1	1	1
AT1G17520	AT1G17520,protein_coding	MYB-related	1	0	0	1	1	1
AT1G17590	NF-YA8	CCAAT-HAP2	1	0	0	1	1	1
AT1G17880	ATBTF3	---	-1	1	1	1	1	1
AT1G17920	HDG12	Homeobox	1	0	1	1	1	1
AT1G17950	ATMYB52	MYB	1	0	1	1	1	1
AT1G18330	EPR1	MYB-related	1	0	0	1	1	1
AT1G18400	BEE1	bHLH	-1	0	0	1	1	1
AT1G18470	AT1G18470,protein_coding	C3H	-1	0	0	1	1	1
AT1G18570	AtMYB51	MYB	1	0	1	1	1	1
AT1G18710	AtMYB47	MYB	1	0	0	0	0	1
AT1G18750	AGL65	MADS	1	0	0	1	1	1
AT1G18860	ATWRKY61	WRKY	1	1	0	1	1	1
AT1G19000	AT1G19000,protein_coding	MYB-related	1	0	0	1	1	1
AT1G19040	AT1G19040,protein_coding	---	-1	0	0	0	0	0
AT1G19180	JAZ1	---	-1	0	0	1	1	1
AT1G19210	AT1G19210,protein_coding	AP2-EREBP	1	0	0	1	0	1
AT1G19220	ARF11	ARF	1	0	1	1	1	1
AT1G19270	DA1	---	-1	0	0	1	1	1
AT1G19310	AT1G19310,protein_coding	C3H	-1	0	0	1	1	1
AT1G19510	ATRL5	MYB-related	0	0	0	0	0	0
AT1G19700	BEL10	Homeobox	1	1	0	1	1	1
AT1G19850	ARF5	ARF	1	1	0	1	1	1
AT1G20640	AT1G20640,protein_coding	NLP	1	0	0	1	1	1
AT1G20693	HMG_BETA_1	---	-1	1	0	1	1	1
AT1G20696	HMGB3	---	-1	1	0	1	1	1
AT1G20700	ATWOX14	Homeobox	1	0	0	1	1	1
AT1G20823	AT1G20823,protein_coding	C3H	-1	1	0	1	1	1
AT1G20900	AHL27	---	-1	1	0	1	1	1
AT1G20910	AT1G20910,protein_coding	ARID	1	1	0	1	1	1
AT1G20980	ATSPL14	SBP	1	0	0	1	1	1
AT1G21000	AT1G21000,protein_coding	---	-1	0	0	1	1	1
AT1G21160	AT1G21160,protein_coding	---	-1	1	0	1	1	1
AT1G21200	AT1G21200,protein_coding	---	-1	1	0	1	1	1
AT1G21340	AT1G21340,protein_coding	C2C2-Dof	1	0	0	1	1	1
AT1G21450	SCL1	GRAS	-1	1	0	1	1	1
AT1G21700	ATSWI3C	---	1	1	0	1	1	1
AT1G21740	AT1G21740,protein_coding	---	-1	0	0	1	1	1
AT1G21910	AT1G21910,protein_coding	AP2-EREBP	1	1	1	1	1	1
AT1G21970	EMB_212	CCAAT-HAP3	0	0	0	0	0	0
AT1G22070	TGA3	bZIP	1	0	1	1	1	1
AT1G22130	AGL104	MADS	0	0	0	0	0	0
AT1G22190	AT1G22190,protein_coding	AP2-EREBP	1	0	0	1	1	1
AT1G22380	AtUGT85A3	bHLH	-1	0	1	0	0	1
AT1G22490	AT1G22490,protein_coding	bHLH	0	0	0	1	1	1
AT1G22510	AT1G22510,protein_coding	C3H	-1	1	0	1	1	1
AT1G22590	AGL87	MADS	1	0	0	1	1	1
AT1G22640	ATMYB3	MYB	1	0	0	1	1	1
AT1G22670	AT1G22670,protein_coding	C3H	-1	0	0	0	0	0
AT1G22810	AT1G22810,protein_coding	AP2-EREBP	1	0	0	1	1	1
AT1G22985	AT1G22985,protein_coding	AP2-EREBP	-1	0	1	1	1	1
AT1G23380	KNAT6	Homeobox	1	0	0	1	1	1
AT1G23420	INO	C2C2-YABBY	0	0	0	0	0	0
AT1G23540	AtPERK12	Trihelix	-1	0	1	1	1	1
AT1G24260	AGL9	MADS	0	0	0	0	1	1
AT1G24610	AT1G24610,protein_coding	---	-1	1	0	1	1	1
AT1G24625	ZFP7	C2H2	1	0	0	1	1	1
AT1G25250	AtIDD16	C2H2	1	0	0	1	1	1
AT1G25280	AtTLP10	TUB	1	0	0	1	1	1
AT1G25330	AT1G25330,protein_coding	bHLH	0	0	0	0	0	0
AT1G25340	AtMYB116	MYB	0	0	1	0	0	1
AT1G25550	AT1G25550,protein_coding	G2-like	1	0	0	1	1	1
AT1G25560	EDF1	ABI3VP1	1	0	0	1	1	1
AT1G25580	ANAC008	---	-1	1	0	1	1	1
AT1G26150	ATPERK10	Trihelix	-1	1	0	1	1	1
AT1G26260	CIB5	bHLH	0	0	0	1	1	1
AT1G26310	AGL10	MADS	0	0	0	0	0	0
AT1G26580	AT1G26580,protein_coding	---	-1	0	0	1	1	1
AT1G26590	AT1G26590,protein_coding	C2H2	1	0	0	1	1	1
AT1G26610	AT1G26610,protein_coding	C2H2	1	0	0	1	1	1
AT1G26680	AT1G26680,protein_coding	REM	-1	0	0	1	1	1
AT1G26780	AtMYB117	MYB	0	0	0	1	0	1
AT1G26790	AT1G26790,protein_coding	C2C2-Dof	1	0	0	1	1	1
AT1G26800	AT1G26800,protein_coding	C3H	-1	0	0	1	1	1
AT1G26870	ANAC009	NAC	0	0	1	1	1	1
AT1G26960	AtHB23	Homeobox	1	0	1	1	1	1
AT1G27050	ATHB54	Homeobox	1	1	0	1	1	1
AT1G27360	SPL11	SBP	1	0	1	1	1	1
AT1G27370	SPL10	SBP	1	0	1	1	1	1
AT1G27650	ATU2AF35A	---	-1	1	1	1	1	1
AT1G27730	STZ	C2H2	1	0	1	1	1	1
AT1G27740	RSL4	bHLH	0	0	0	1	1	1
AT1G28040	AT1G28040,protein_coding	C3H	-1	1	0	1	1	1
AT1G28050	AT1G28050,protein_coding	C2C2-CO-like	1	0	0	1	1	1
AT1G28160	AT1G28160,protein_coding	AP2-EREBP	1	0	0	1	1	1
AT1G28300	LEC2	ABI3VP1	1	0	0	0	0	1
AT1G28360	ATERF12	AP2-EREBP	1	0	0	1	1	1
AT1G28370	ATERF11	AP2-EREBP	1	0	1	1	1	1
AT1G28420	HB-1	Homeobox	1	1	0	1	1	1
AT1G28460	AGL59	MADS	1	0	0	0	0	1
AT1G28470	ANAC010	NAC	1	0	0	1	1	1
AT1G28520	ATVOZ1	VOZ	-1	0	1	1	1	1
AT1G29160	AT1G29160,protein_coding	C2C2-Dof	1	0	0	1	1	1
AT1G29280	ATWRKY65	WRKY	1	1	0	1	1	1
AT1G29570	AT1G29570,protein_coding	C2H2	-1	0	0	0	0	0
AT1G29600	AT1G29600,protein_coding	C2H2	-1	0	0	1	1	1
AT1G29860	ATWRKY71	WRKY	1	0	0	1	1	1
AT1G30135	JAZ8	---	-1	0	0	0	0	0
AT1G30210	ATTCP24	TCP	-1	0	1	1	1	1
AT1G30330	ARF6	ARF	1	1	0	1	1	1
AT1G30460	ATCPSF30	---	-1	1	0	1	1	1
AT1G30490	ATHB9	Homeobox	1	0	0	1	1	1
AT1G30500	NF-YA7	CCAAT-HAP2	1	0	0	1	1	1
AT1G30650	AR411	WRKY	1	0	1	1	1	1
AT1G30810	AT1G30810,protein_coding	JUMONJI	1	1	0	1	1	1
AT1G30970	SUF4	C2H2	1	1	1	1	1	1
AT1G31040	AT1G31040,protein_coding	---	-1	0	0	1	1	1
AT1G31050	AT1G31050,protein_coding	bHLH	-1	1	0	1	1	1
AT1G31150	AT1G31150,protein_coding	---	-1	0	0	1	1	1
AT1G31310	AT1G31310,protein_coding	---	1	0	0	1	0	1
AT1G31320	LBD4	---	-1	0	0	1	1	1
AT1G31630	AGL86	MADS	0	0	0	0	0	0
AT1G31640	AGL92	MADS	0	0	0	0	0	0
AT1G32030	AT1G32030,protein_coding	---	-1	0	0	0	0	0
AT1G32150	AtbZIP68	bZIP	1	1	0	1	1	1
AT1G32240	KAN2	G2-like	0	0	0	1	1	1
AT1G32330	ATHSFA1D	HSF	1	1	0	1	1	1
AT1G32360	AT1G32360,protein_coding	---	-1	1	0	1	1	1
AT1G32640	ATMYC2	bHLH	0	1	0	1	1	1
AT1G32700	AT1G32700,protein_coding	---	-1	0	0	1	1	1
AT1G32770	ANAC012	NAC	0	0	1	0	0	1
AT1G32870	ANAC013	NAC	1	0	0	1	1	1
AT1G33060	ANAC014	NAC	1	1	0	1	1	1
AT1G33070	AT1G33070,protein_coding	MADS	0	0	0	0	0	0
AT1G33240	AT-GTL1	Trihelix	1	1	0	1	1	1
AT1G33280	ANAC015	NAC	1	0	1	1	1	1
AT1G33420	AT1G33420,protein_coding	---	-1	0	0	1	1	1
AT1G33760	AT1G33760,protein_coding	AP2-EREBP	1	0	0	0	0	1
AT1G34170	ARF13	ARF	0	1	0	0	0	1
AT1G34180	anac016	NAC	1	0	0	1	1	1
AT1G34190	anac017	NAC	1	0	0	1	1	1
AT1G34310	ARF12	ARF	1	0	0	0	0	1
AT1G34355	ATPS1	---	-1	1	0	1	1	1
AT1G34370	STOP1	C2H2	1	0	0	1	1	1
AT1G34410	ARF21	ARF	1	0	0	0	0	1
AT1G34650	HDG10	Homeobox	1	0	0	0	0	1
AT1G34670	AtMYB93	MYB	1	0	0	1	1	1
AT1G35490	AT1G35490,protein_coding	---	0	0	0	0	0	0
AT1G35515	HOS10	MYB	0	0	0	1	1	1
AT1G35560	AT1G35560,protein_coding	TCP	1	0	0	1	1	1
AT1G36000	LBD5	---	-1	0	0	0	0	0
AT1G36060	AT1G36060,protein_coding	AP2-EREBP	1	0	0	1	1	1
AT1G42990	ATBZIP60	bZIP	1	0	1	1	1	1
AT1G43000	AT1G43000,protein_coding	---	-1	0	0	1	1	1
AT1G43160	RAP2.6	AP2-EREBP	1	0	0	1	1	1
AT1G43640	AtTLP5	TUB	0	0	0	1	0	1
AT1G43700	SUE3	bZIP	1	1	0	1	1	1
AT1G43770	AT1G43770,protein_coding	---	-1	0	0	1	1	1
AT1G43850	SEU	C2H2	-1	1	0	1	1	1
AT1G43860	AT1G43860,protein_coding	C2H2	1	1	0	1	1	1
AT1G43950	ARF23	ARF	0	0	0	0	0	0
AT1G44510	AT1G44510,transposable_element_gene	---	-1	0	0	0	0	0
AT1G44810	AT1G44810,protein_coding	GeBP	-1	0	0	1	1	1
AT1G44830	AT1G44830,protein_coding	AP2-EREBP	1	0	1	1	1	1
AT1G44900	ATMCM2	---	-1	1	1	1	1	1
AT1G46264	AT-HSFB4	HSF	-1	0	0	1	1	1
AT1G46768	RAP2.1	AP2-EREBP	-1	0	0	1	1	1
AT1G47270	AtTLP6	TUB	1	0	0	1	1	1
AT1G47655	AT1G47655,protein_coding	C2C2-Dof	-1	0	0	1	1	1
AT1G47870	ATE2F2	E2F-DP	1	0	1	1	1	1
AT1G48000	AtMYB112	MYB	1	0	0	1	1	1
AT1G49010	AT1G49010,protein_coding	MYB-related	0	1	0	1	1	1
AT1G49190	ARR19	ARR-B	0	0	0	0	0	0
AT1G49480	RTV1	REM	-1	1	0	1	1	1
AT1G49490	AT1G49490,protein_coding	Trihelix	-1	0	0	1	1	1
AT1G49560	AT1G49560,protein_coding	G2-like	1	0	0	1	1	1
AT1G49720	ABF1	bZIP	1	0	0	1	1	1
AT1G49850	AT1G49850,protein_coding	C3H	-1	0	0	1	1	1
AT1G49900	AT1G49900,protein_coding	C2H2	0	0	0	1	1	1
AT1G49950	ATTRB1	MYB-related	1	1	0	1	1	1
AT1G50420	SCL-3	GRAS	-1	0	1	1	1	1
AT1G50440	AT1G50440,protein_coding	C3H	-1	0	0	1	1	1
AT1G50600	SCL5	GRAS	-1	1	0	1	1	1
AT1G50620	AT1G50620,protein_coding	---	-1	1	0	1	1	1
AT1G50640	ATERF3	AP2-EREBP	1	0	1	1	1	1
AT1G50670	AT1G50670,protein_coding	C2H2	-1	1	0	1	1	1
AT1G51070	bHLH115	bHLH	-1	0	0	1	1	1
AT1G51140	AT1G51140,protein_coding	bHLH	1	0	0	1	1	1
AT1G51190	PLT2	AP2-EREBP	1	0	1	1	1	1
AT1G51600	GATA28	C2C2-Gata	1	0	0	1	1	1
AT1G51700	ADOF1	C2C2-Dof	1	0	0	1	1	1
AT1G51950	IAA18	---	1	0	0	1	1	1
AT1G52150	ATHB-15	Homeobox	1	0	1	1	1	1
AT1G52830	IAA6	---	1	0	0	1	1	1
AT1G52880	ANAC018	NAC	1	0	0	1	1	1
AT1G52890	ANAC019	NAC	1	0	0	1	0	1
AT1G53010	AT1G53010,protein_coding	C3H	-1	0	0	0	0	0
AT1G53160	SPL4	SBP	1	0	0	1	1	1
AT1G53170	ATERF-8	AP2-EREBP	1	0	1	1	1	1
AT1G53230	TCP3	TCP	-1	0	1	1	1	1
AT1G53320	AtTLP7	TUB	1	0	0	1	1	1
AT1G53670	ATMSRB1	---	-1	1	0	1	1	1
AT1G53820	AT1G53820,protein_coding	C3H	-1	0	0	0	0	0
AT1G53910	RAP2.12	AP2-EREBP	1	0	0	1	1	1
AT1G54060	ASIL1	Trihelix	-1	1	0	1	1	1
AT1G54160	NF-YA5	CCAAT-HAP2	1	0	1	1	1	1
AT1G54330	ANAC020	NAC	1	0	0	1	1	1
AT1G54390	ING2	---	-1	1	0	1	1	1
AT1G54720	AT1G54720,protein_coding	C2H2	-1	0	0	0	0	0
AT1G54830	NF-YC3	CCAAT-HAP5	1	0	0	1	1	1
AT1G55110	AtIDD7	C2H2	1	0	0	1	1	1
AT1G55460	AT1G55460,protein_coding	C2H2	-1	1	0	1	1	1
AT1G55520	ATTBP2	---	-1	1	0	1	1	1
AT1G55580	LAS	GRAS	-1	0	1	1	1	1
AT1G55600	ATWRKY10	WRKY	0	0	0	1	0	1
AT1G55700	AT1G55700,protein_coding	---	-1	0	0	1	1	1
AT1G55950	AT1G55950,protein_coding	---	-1	0	0	0	0	0
AT1G55970	HAC04	---	-1	0	1	1	1	1
AT1G56010	anac021	NAC	1	0	0	1	1	1
AT1G56160	ATMYB72	MYB	1	0	0	1	0	1
AT1G56170	ATHAP5B	CCAAT-HAP5	1	0	0	1	1	1
AT1G56200	emb1303	C2H2	-1	1	0	1	1	1
AT1G56650	ATMYB75	MYB	1	1	1	1	0	1
AT1G57560	AtMYB50	---	1	0	0	1	1	1
AT1G57820	ORTH2	---	-1	0	0	1	1	1
AT1G58100	AT1G58100,protein_coding	TCP	1	1	0	1	1	1
AT1G58110	AT1G58110,protein_coding	---	1	1	0	1	1	1
AT1G58220	AT1G58220,protein_coding	MYB-related	1	1	0	1	1	1
AT1G58330	ZW2	---	-1	0	0	0	0	0
AT1G59530	ATBZIP4	bZIP	1	0	0	1	0	1
AT1G59640	BPE	bHLH	1	1	0	1	1	1
AT1G59750	ARF1	ARF	1	0	0	1	1	1
AT1G60240	AT1G60240,protein_coding	---	-1	0	0	0	0	0
AT1G60280	ANAC023	NAC	0	0	0	1	0	1
AT1G60350	anac024	NAC	1	0	0	0	0	1
AT1G60380	AT1G60380,protein_coding	NAC	-1	0	0	1	1	1
AT1G61110	anac025	NAC	0	0	0	0	0	0
AT1G61660	AT1G61660,protein_coding	bHLH	1	0	0	1	1	1
AT1G61730	AT1G61730,protein_coding	GeBP	-1	1	0	1	1	1
AT1G61940	AtTLP4	---	-1	0	0	0	0	0
AT1G62300	ATWRKY6	WRKY	1	1	1	1	1	1
AT1G62310	AT1G62310,protein_coding	---	-1	0	0	1	1	1
AT1G62360	BUM	Homeobox	1	0	0	1	0	1
AT1G62700	ANAC026	NAC	1	0	1	1	1	1
AT1G62990	IXR11	Homeobox	1	0	0	1	1	1
AT1G63030	ddf2	AP2-EREBP	1	0	0	0	0	1
AT1G63040	AT1G63040,pseudogene	AP2-EREBP	1	0	0	1	0	1
AT1G63100	AT1G63100,protein_coding	GRAS	1	0	0	1	1	1
AT1G63470	AT1G63470,protein_coding	---	-1	1	0	1	1	1
AT1G63480	AT1G63480,protein_coding	---	-1	0	0	1	1	1
AT1G63490	AT1G63490,protein_coding	---	1	0	0	1	1	1
AT1G63650	ATMYC-2	bHLH	1	1	1	1	1	1
AT1G63820	AT1G63820,protein_coding	---	-1	0	0	1	1	1
AT1G63840	AT1G63840,protein_coding	C3H	-1	0	0	1	1	1
AT1G63900	AT1G63900,protein_coding	C3H	-1	1	0	1	1	1
AT1G63910	AtMYB103	MYB	0	0	0	1	1	1
AT1G64000	ATWRKY56	WRKY	1	0	0	1	1	1
AT1G64100	AT1G64100,protein_coding	---	-1	0	0	1	0	1
AT1G64280	ATNPR1	---	-1	0	0	1	1	1
AT1G64380	AT1G64380,protein_coding	AP2-EREBP	1	0	0	1	1	1
AT1G64530	AT1G64530,protein_coding	NLP	1	0	0	1	1	1
AT1G64620	AT1G64620,protein_coding	C2C2-Dof	1	0	0	1	1	1
AT1G64800	AT1G64800,protein_coding	---	-1	0	0	0	0	0
AT1G64860	RPOD1	---	-1	0	0	1	1	1
AT1G65110	AT1G65110,protein_coding	C2H2	0	0	0	1	1	1
AT1G65130	AT1G65130,protein_coding	C2H2	1	0	0	1	1	1
AT1G65180	AT1G65180,protein_coding	---	-1	0	0	1	1	1
AT1G65360	AGL23	MADS	1	0	0	0	0	1
AT1G65620	AS2	---	-1	0	1	1	1	1
AT1G65910	anac028	NAC	1	0	0	1	1	1
AT1G66140	ZFP4	C2H2	1	0	0	1	1	1
AT1G66170	MMD1	---	-1	0	0	1	1	1
AT1G66230	AtMYB20	MYB	1	0	1	1	1	1
AT1G66350	RGL	GRAS	-1	0	0	1	1	1
AT1G66370	AtMYB113	MYB	1	0	0	0	0	1
AT1G66380	AtMYB114	MYB	1	0	0	0	0	1
AT1G66390	ATMYB90	MYB	1	0	0	0	0	1
AT1G66470	RHD6	bHLH	1	0	0	1	1	1
AT1G66550	ATWRKY67	WRKY	0	0	0	0	1	1
AT1G66810	AT1G66810,protein_coding	---	-1	0	0	1	1	1
AT1G67030	ZFP6	C2H2	1	0	0	1	1	1
AT1G67100	LBD40	---	-1	0	0	1	0	1
AT1G67220	ATHPCAT1	---	-1	0	1	1	0	1
AT1G67270	AT1G67270,protein_coding	---	-1	0	0	1	1	1
AT1G67310	AT1G67310,protein_coding	---	-1	1	0	1	1	1
AT1G67710	ARR11	ARR-B	1	1	0	1	1	1
AT1G67780	AT1G67780,protein_coding	---	-1	0	0	1	1	1
AT1G67910	AT1G67910,protein_coding	CAMTA	-1	0	0	1	1	1
AT1G67970	AT-HSFA8	HSF	1	0	0	1	1	1
AT1G68070	AT1G68070,protein_coding	C3H	-1	1	0	1	1	1
AT1G68120	ATBPC3	BBR/BPC	-1	0	0	1	1	1
AT1G68130	AtIDD14	C2H2	1	0	1	1	1	1
AT1G68150	ATWRKY9	WRKY	1	0	0	1	1	1
AT1G68190	AT1G68190,protein_coding	C2C2-CO-like	1	0	0	1	0	1
AT1G68200	AT1G68200,protein_coding	C3H	-1	1	0	1	1	1
AT1G68240	AT1G68240,protein_coding	bHLH	-1	0	0	1	1	1
AT1G68320	AtMYB62	MYB	0	0	0	1	0	1
AT1G68360	AT1G68360,protein_coding	C2H2	1	0	0	1	1	1
AT1G68480	JAG	C2H2	-1	0	0	0	0	0
AT1G68510	LBD42	---	-1	0	0	0	0	0
AT1G68520	AT1G68520,protein_coding	C2C2-CO-like	1	0	0	1	1	1
AT1G68640	PAN	bZIP	1	0	1	1	1	1
AT1G68670	AT1G68670,protein_coding	G2-like	1	0	0	1	1	1
AT1G68690	AT1G68690,protein_coding	Trihelix	-1	0	0	1	1	1
AT1G68810	AT1G68810,protein_coding	bHLH	1	0	0	1	1	1
AT1G68840	EDF2	RAV	1	1	0	1	1	1
AT1G68880	AtbZIP	bZIP	1	0	0	1	1	1
AT1G68920	AT1G68920,protein_coding	bHLH	1	0	0	1	1	1
AT1G69010	BIM2	bHLH	1	1	0	1	1	1
AT1G69120	AGL7	MADS	1	0	0	1	0	1
AT1G69170	AT1G69170,protein_coding	SBP	0	0	0	1	1	1
AT1G69180	CRC	C2C2-YABBY	0	0	0	0	0	0
AT1G69310	ATWRKY57	WRKY	1	0	0	1	1	1
AT1G69330	AT1G69330,protein_coding	C3H	-1	0	0	1	1	1
AT1G69490	ANAC029	NAC	1	0	1	1	1	1
AT1G69560	ATMYB105	MYB	1	0	0	1	1	1
AT1G69570	AT1G69570,protein_coding	C2C2-Dof	1	0	0	1	0	1
AT1G69580	AT1G69580,protein_coding	G2-like	1	0	0	1	1	1
AT1G69600	ATHB29	ZF-HD	-1	1	1	1	1	1
AT1G69690	AT1G69690,protein_coding	TCP	1	0	0	1	1	1
AT1G69780	ATHB13	Homeobox	1	0	0	1	1	1
AT1G69810	ATWRKY36	WRKY	1	0	0	1	1	1
AT1G70000	AT1G70000,protein_coding	MYB-related	-1	1	0	1	1	1
AT1G70460	RHS10	Trihelix	-1	0	1	1	1	1
AT1G70510	ATK1	Homeobox	1	0	0	1	1	1
AT1G70700	JAZ9	---	-1	0	0	1	1	1
AT1G70790	AT1G70790,protein_coding	C2H2	-1	0	0	1	1	1
AT1G70910	AT1G70910,protein_coding	C3H	-1	0	0	1	0	1
AT1G70920	ATHB18	Homeobox	1	0	0	1	1	1
AT1G71030	ATMYBL2	MYB-related	1	0	0	1	1	1
AT1G71130	AT1G71130,protein_coding	AP2-EREBP	1	0	0	1	1	1
AT1G71260	ATWHY2	Whirly	-1	1	0	1	1	1
AT1G71450	AT1G71450,protein_coding	AP2-EREBP	-1	0	0	0	0	0
AT1G71692	AGL12	MADS	-1	0	1	1	1	1
AT1G71930	ANAC030	NAC	1	0	1	1	1	1
AT1G72050	TFIIIA	C2H2	1	0	0	1	1	1
AT1G72175	AT1G72175,protein_coding	C3H	-1	1	0	1	1	1
AT1G72220	AT1G72220,protein_coding	C3H	-1	0	0	1	1	1
AT1G72350	AGL60	MADS	1	0	0	0	1	1
AT1G72360	HRE1	AP2-EREBP	1	0	0	1	1	1
AT1G72450	JAZ6	---	-1	0	0	1	1	1
AT1G72570	AT1G72570,protein_coding	AP2-EREBP	0	0	0	0	0	0
AT1G72650	TRFL6	MYB-related	1	0	0	1	1	1
AT1G72740	AT1G72740,protein_coding	MYB-related	1	1	0	1	1	1
AT1G72830	ATHAP2C	CCAAT-HAP2	1	0	1	1	1	1
AT1G73100	SDG19	---	-1	1	0	1	1	1
AT1G73230	AT1G73230,protein_coding	---	-1	1	1	1	1	1
AT1G73360	ATHDG11	Homeobox	1	0	1	1	1	1
AT1G73410	ATMYB54	MYB	1	0	1	1	1	1
AT1G73730	AtEIL3	EIL	1	0	0	1	1	1
AT1G73760	AT1G73760,protein_coding	C3H	-1	0	0	1	1	1
AT1G73830	BEE3	bHLH	1	0	0	1	0	1
AT1G73870	AT1G73870,protein_coding	C2C2-CO-like	1	0	0	0	0	1
AT1G73950	AT1G73950,protein_coding	C3H	-1	0	0	1	1	1
AT1G74080	ATMYB122	MYB	1	0	0	1	1	1
AT1G74250	AT1G74250,protein_coding	C2H2	1	1	0	1	1	1
AT1G74370	AT1G74370,protein_coding	C3H	-1	0	0	1	1	1
AT1G74410	AT1G74410,protein_coding	C3H	-1	0	0	1	1	1
AT1G74430	ATMYB95	MYB	1	0	0	1	1	1
AT1G74480	AT1G74480,protein_coding	AtRKD	-1	0	0	0	0	0
AT1G74500	ATBS1	bHLH	1	1	1	1	1	1
AT1G74620	AT1G74620,protein_coding	C3H	-1	0	0	0	0	0
AT1G74650	ATMYB31	MYB	1	0	0	1	1	1
AT1G74660	MIF1	ZF-HD	-1	0	1	1	1	1
AT1G74840	AT1G74840,protein_coding	MYB-related	1	0	0	1	1	1
AT1G74930	ORA47	AP2-EREBP	1	0	0	1	1	1
AT1G74950	JAZ2	---	-1	0	0	1	1	1
AT1G74990	AT1G74990,protein_coding	C3H	-1	0	0	0	0	0
AT1G75240	AtHB33	ZF-HD	-1	0	0	1	0	1
AT1G75250	ATRL6	MYB-related	1	0	0	1	1	1
AT1G75340	AT1G75340,protein_coding	---	-1	1	0	1	1	1
AT1G75410	BLH3	Homeobox	1	0	0	1	1	1
AT1G75430	BLH11	Homeobox	0	0	0	1	0	1
AT1G75490	AT1G75490,protein_coding	AP2-EREBP	1	0	0	0	0	1
AT1G75510	AT1G75510,protein_coding	---	1	1	0	1	1	1
AT1G75520	SRS5	C2H2	-1	0	0	1	1	1
AT1G75540	STH2	C2C2-CO-like	1	0	0	1	1	1
AT1G75710	AT1G75710,protein_coding	C2H2	1	0	0	1	1	1
AT1G76110	AT1G76110,protein_coding	ARID	1	0	0	1	1	1
AT1G76350	AT1G76350,protein_coding	NLP	1	0	0	1	1	1
AT1G76410	ATL8	C3H	-1	0	0	1	1	1
AT1G76420	ANAC031	NAC	1	0	0	1	1	1
AT1G76500	AHL29	---	-1	1	0	1	1	1
AT1G76510	AT1G76510,protein_coding	ARID	1	1	0	1	1	1
AT1G76580	AT1G76580,protein_coding	SBP	1	1	0	1	1	1
AT1G76590	AT1G76590,protein_coding	---	-1	0	0	1	1	1
AT1G76710	ASHH1	---	-1	1	0	1	1	1
AT1G76870	AT1G76870,protein_coding	---	-1	0	0	1	1	1
AT1G76880	AT1G76880,protein_coding	Trihelix	1	1	0	1	1	1
AT1G76890	AT-GT2	Trihelix	1	1	0	1	1	1
AT1G76900	AtTLP1	TUB	1	0	0	1	1	1
AT1G77080	AGL27	MADS	1	0	1	1	1	1
AT1G77200	AT1G77200,protein_coding	AP2-EREBP	1	0	1	1	1	1
AT1G77250	AT1G77250,protein_coding	---	-1	0	0	1	1	1
AT1G77300	ASHH2	---	-1	1	1	1	1	1
AT1G77450	anac032	NAC	1	0	0	1	1	1
AT1G77570	AT1G77570,protein_coding	---	-1	0	0	1	1	1
AT1G77640	AT1G77640,protein_coding	AP2-EREBP	1	1	0	1	1	1
AT1G77800	AT1G77800,protein_coding	---	-1	1	0	1	1	1
AT1G77830	AT1G77830,protein_coding	C3H	-1	0	0	0	0	0
AT1G77850	ARF17	ARF	1	0	0	1	1	1
AT1G77920	AT1G77920,protein_coding	bZIP	1	0	0	1	1	1
AT1G77950	AGL67	MADS	1	0	0	1	0	1
AT1G77980	AGL66	MADS	-1	0	0	0	0	0
AT1G78080	RAP2.4	AP2-EREBP	1	0	1	1	1	1
AT1G78280	AT1G78280,protein_coding	---	-1	1	0	1	1	1
AT1G78600	DBB3	C2C2-CO-like	1	0	0	1	1	1
AT1G78700	BEH4	BZR	-1	0	0	1	1	1
AT1G79000	ATHAC1	---	-1	1	1	1	1	1
AT1G79180	ATMYB63	MYB	1	0	0	1	1	1
AT1G79350	EMB1135	---	-1	1	0	1	1	1
AT1G79430	APL	G2-like	1	0	0	1	1	1
AT1G79580	ANAC033	NAC	1	0	1	1	1	1
AT1G79700	AT1G79700,protein_coding	AP2-EREBP	1	0	0	1	1	1
AT1G79840	GL2	Homeobox	1	0	1	1	1	1
AT1G80400	AT1G80400,protein_coding	C3H	-1	0	0	1	1	1
AT1G80580	AT1G80580,protein_coding	AP2-EREBP	1	0	1	0	0	1
AT1G80590	ATWRKY66	WRKY	1	0	0	1	0	1
AT1G80730	ATZFP1	C2H2	1	0	0	1	1	1
AT1G80840	ATWRKY40	WRKY	1	0	0	1	1	1
AT2G01060	AT2G01060,protein_coding	G2-like	1	0	0	1	1	1
AT2G01280	MEE65	---	0	0	0	1	1	1
AT2G01430	ATHB-17	Homeobox	1	1	0	1	1	1
AT2G01500	HOS9	Homeobox	0	0	0	0	0	0
AT2G01570	RGA	GRAS	-1	0	0	1	1	1
AT2G01650	PUX2	C2H2	1	1	0	1	1	1
AT2G01735	RIE1	C3H	-1	0	0	1	1	1
AT2G01760	ARR14	ARR-B	1	0	0	1	1	1
AT2G01810	AT2G01810,protein_coding	---	-1	0	0	1	1	1
AT2G01930	ATBPC1	BBR/BPC	-1	0	0	1	1	1
AT2G01940	ATIDD15	C2H2	1	0	0	1	1	1
AT2G02070	AtIDD5	C2H2	1	1	0	1	1	1
AT2G02080	AtIDD4	C2H2	1	1	0	1	1	1
AT2G02160	AT2G02160,protein_coding	---	-1	1	0	1	1	1
AT2G02450	anac034	NAC	1	0	0	1	1	1
AT2G02470	AL6	Alfin-like	1	1	0	1	1	1
AT2G02540	ATHB21	ZF-HD	1	0	1	1	1	1
AT2G02740	ATWHY3	Whirly	-1	1	0	1	1	1
AT2G02820	AtMYB88	---	1	0	0	1	1	1
AT2G03060	AGL30	MADS	0	0	0	1	1	1
AT2G03340	WRKY3	WRKY	1	0	0	1	1	1
AT2G03470	AT2G03470,protein_coding	MYB-related	1	0	0	1	1	1
AT2G03500	AT2G03500,protein_coding	G2-like	1	0	0	1	1	1
AT2G03710	AGL3	MADS	0	0	0	1	1	1
AT2G04038	AtbZIP48	bZIP	-1	0	0	1	0	1
AT2G04240	XERICO	C3H	-1	0	0	1	1	1
AT2G04880	ATWRKY1	WRKY	1	1	1	1	1	1
AT2G04890	SCL21	GRAS	-1	0	0	1	1	1
AT2G05160	AT2G05160,protein_coding	---	-1	0	0	1	1	1
AT2G05900	SDG11	---	-1	0	0	0	0	0
AT2G06020	AT2G06020,protein_coding	G2-like	1	0	0	0	0	1
AT2G06200	AtGRF6	GRF	-1	0	1	1	1	1
AT2G12900	AT2G12900,protein_coding	bZIP	0	0	0	0	0	0
AT2G12940	UNE4	---	-1	0	0	0	0	0
AT2G13150	AT2G13150,protein_coding	bZIP	0	0	0	0	0	0
AT2G13570	NF-YB7	CCAAT-HAP3	1	0	0	1	0	1
AT2G14210	AGL44	MADS	1	0	0	1	1	1
AT2G15530	AT2G15530,protein_coding	C3H	-1	1	0	1	1	1
AT2G15580	AT2G15580,protein_coding	C3H	-1	0	0	1	1	1
AT2G15660	AGL95	MADS	-1	0	0	0	0	0
AT2G15740	AT2G15740,protein_coding	C2H2	1	0	0	0	0	1
AT2G15880	AT2G15880,protein_coding	Trihelix	-1	1	0	1	1	1
AT2G16210	AT2G16210,protein_coding	---	-1	0	0	1	1	1
AT2G16400	BLH7	Homeobox	1	0	0	1	1	1
AT2G16720	ATMYB7	MYB	1	0	0	1	1	1
AT2G16910	AMS	bHLH	1	1	0	1	1	1
AT2G17040	anac036	NAC	1	0	0	1	0	1
AT2G17150	AT2G17150,protein_coding	NLP	1	1	0	1	1	1
AT2G17180	AT2G17180,protein_coding	C2H2	1	0	0	0	0	1
AT2G17410	AT2G17410,protein_coding	---	-1	1	0	1	1	1
AT2G17450	RHA3A	C3H	-1	0	0	1	1	1
AT2G17560	HMGB4	---	1	1	0	1	1	1
AT2G17770	ATBZIP27	bZIP	1	0	0	1	1	1
AT2G17900	SDG37	---	-1	0	0	1	1	1
AT2G17950	PGA6	Homeobox	0	0	0	0	0	0
AT2G18060	ANAC037	NAC	1	0	1	1	1	1
AT2G18090	AT2G18090,protein_coding	---	-1	0	0	1	1	1
AT2G18120	SRS4	C2H2	-1	0	0	1	1	1
AT2G18280	AtTLP2	TUB	-1	0	0	1	1	1
AT2G18300	AT2G18300,protein_coding	bHLH	-1	0	0	1	1	1
AT2G18350	AtHB24	ZF-HD	-1	0	1	1	1	1
AT2G18380	GATA20	C2C2-Gata	0	0	1	1	1	1
AT2G18490	AT2G18490,protein_coding	C2H2	1	0	0	1	1	1
AT2G18550	ATHB21	Homeobox	1	0	1	1	1	1
AT2G18650	MEE16	C3H	-1	0	0	1	1	1
AT2G18670	AT2G18670,protein_coding	C3H	-1	0	0	1	1	1
AT2G18750	AT2G18750,protein_coding	---	-1	1	1	1	1	1
AT2G18850	AT2G18850,protein_coding	---	-1	1	0	1	1	1
AT2G19380	AT2G19380,protein_coding	C2H2	-1	0	0	1	1	1
AT2G19510	LBD8	---	-1	0	0	0	0	0
AT2G19610	AT2G19610,protein_coding	C3H	-1	0	0	1	1	1
AT2G19640	ASHR2	---	-1	1	0	1	1	1
AT2G19810	AT2G19810,protein_coding	---	-1	1	0	1	1	1
AT2G20030	AT2G20030,protein_coding	C3H	-1	0	0	1	1	1
AT2G20110	AT2G20110,protein_coding	CPP	1	1	0	1	1	1
AT2G20180	PIF1	bHLH	0	1	0	1	1	1
AT2G20280	AT2G20280,protein_coding	---	-1	1	0	1	1	1
AT2G20350	AT2G20350,protein_coding	AP2-EREBP	0	0	0	0	0	0
AT2G20400	AT2G20400,protein_coding	G2-like	1	0	0	1	1	1
AT2G20570	ATGLK1	G2-like	0	0	0	1	1	1
AT2G20880	AT2G20880,protein_coding	AP2-EREBP	1	0	0	1	1	1
AT2G21050	LAX2	---	-1	0	0	1	1	1
AT2G21230	AT2G21230,protein_coding	bZIP	1	1	0	1	1	1
AT2G21240	ATBPC4	BBR/BPC	-1	0	0	1	1	1
AT2G21320	AT2G21320,protein_coding	C2C2-CO-like	1	0	0	1	1	1
AT2G21650	ATRL2	MYB-related	-1	0	0	1	1	1
AT2G21920	AT2G21920,protein_coding	---	-1	0	0	0	0	0
AT2G22120	AT2G22120,protein_coding	C3H	-1	0	0	1	1	1
AT2G22200	AT2G22200,protein_coding	AP2-EREBP	1	0	0	1	1	1
AT2G22300	CAMTA3	---	-1	1	0	1	1	1
AT2G22430	ATHB6	Homeobox	1	0	1	1	1	1
AT2G22540	AGL22	MADS	1	1	0	1	1	1
AT2G22630	AGL17	MADS	1	0	1	1	1	1
AT2G22670	IAA8	---	1	0	0	1	1	1
AT2G22740	SDG23	---	-1	0	0	1	1	1
AT2G22750	AT2G22750,protein_coding	bHLH	1	0	0	1	1	1
AT2G22760	AT2G22760,protein_coding	bHLH	1	0	1	1	1	1
AT2G22770	NAI1	bHLH	1	0	0	1	1	1
AT2G22800	HAT9	Homeobox	1	0	0	1	1	1
AT2G22840	AtGRF1	GRF	-1	0	1	1	1	1
AT2G22850	AtbZIP6	bZIP	-1	0	1	1	1	1
AT2G22900	AT2G22900,protein_coding	CAMTA	-1	1	0	1	1	1
AT2G23290	AtMYB70	MYB	1	0	0	1	1	1
AT2G23320	WRKY15	WRKY	0	0	0	1	1	1
AT2G23340	DEAR3	AP2-EREBP	1	0	0	1	1	1
AT2G23380	CLF	---	-1	1	0	1	1	1
AT2G23660	LBD10	---	-1	0	0	0	0	0
AT2G23740	AT2G23740,protein_coding	C2H2	1	1	0	1	1	1
AT2G23760	BLH4	Homeobox	1	0	1	1	1	1
AT2G23780	AT2G23780,protein_coding	C3H	-1	0	0	1	1	1
AT2G24260	LRL1	bHLH	-1	0	0	1	1	1
AT2G24300	AT2G24300,protein_coding	---	-1	0	0	1	1	1
AT2G24340	AT2G24340,protein_coding	bZIP	-1	0	0	0	0	0
AT2G24430	ANAC038	NAC	1	0	0	1	1	1
AT2G24500	FZF	C2H2	1	1	0	1	1	1
AT2G24570	ATWRKY17	WRKY	1	0	0	1	1	1
AT2G24630	ATCSLC08	REM	-1	0	0	1	1	1
AT2G24790	ATCOL3	C2C2-CO-like	1	0	0	1	1	1
AT2G24830	AT2G24830,protein_coding	---	-1	0	0	1	1	1
AT2G24840	AGL61	MADS	1	0	0	0	0	1
AT2G25000	ATWRKY60	WRKY	1	0	0	1	1	1
AT2G25170	CHD3	---	-1	1	1	1	1	1
AT2G25180	ARR12	ARR-B	1	0	1	1	1	1
AT2G25230	AtMYB100	MYB	0	0	0	0	0	0
AT2G25640	AT2G25640,protein_coding	---	1	1	0	1	1	1
AT2G25650	AT2G25650,protein_coding	GeBP	-1	1	0	1	1	1
AT2G25820	AT2G25820,protein_coding	AP2-EREBP	1	0	1	1	1	1
AT2G25900	ATCTH	---	-1	1	1	1	1	1
AT2G25930	ELF3	---	-1	1	0	1	1	1
AT2G25990	AT2G25990,protein_coding	C2C2-CO-like	-1	0	0	0	1	1
AT2G26150	ATHSFA2	HSF	1	0	0	1	1	1
AT2G26320	AGL33	MADS	0	0	0	0	0	0
AT2G26580	YAB5	C2C2-YABBY	-1	0	0	0	0	0
AT2G26880	AGL41	MADS	0	0	0	0	0	0
AT2G26940	AT2G26940,protein_coding	C2H2	1	0	0	1	0	1
AT2G26950	AtMYB104	MYB	0	0	0	0	0	0
AT2G26960	AtMYB81	MYB	0	0	0	1	0	1
AT2G27050	AtEIL1	EIL	1	0	0	1	1	1
AT2G27100	SE	C2H2	-1	1	1	1	1	1
AT2G27220	BLH5	Homeobox	0	0	0	1	0	1
AT2G27300	ANAC040	NAC	1	1	0	1	1	1
AT2G27410	AT2G27410,protein_coding	---	-1	0	0	0	0	0
AT2G27470	NF-YB11	---	1	1	0	1	1	1
AT2G27630	AT2G27630,protein_coding	C2H2	1	0	0	1	1	1
AT2G27650	AT2G27650,protein_coding	C2H2	-1	0	0	1	0	1
AT2G27760	ATIPT2	C2H2	-1	0	1	1	1	1
AT2G27940	AT2G27940,protein_coding	C3H	-1	0	0	1	0	1
AT2G27980	AT2G27980,protein_coding	---	-1	0	0	1	1	1
AT2G27990	BLH8	Homeobox	1	1	0	1	1	1
AT2G28200	AT2G28200,protein_coding	C2H2	1	0	0	1	1	1
AT2G28290	CHR3	---	0	1	1	1	1	1
AT2G28350	ARF10	ARF	1	0	1	1	1	1
AT2G28450	AT2G28450,protein_coding	---	-1	1	0	1	1	1
AT2G28510	AT2G28510,protein_coding	C2C2-Dof	1	0	0	1	1	1
AT2G28550	RAP2.7	AP2-EREBP	1	1	0	1	1	1
AT2G28610	PRS	Homeobox	1	0	0	0	0	1
AT2G28700	AGL46	MADS	1	0	0	1	1	1
AT2G28710	AT2G28710,protein_coding	C2H2	1	0	0	1	1	1
AT2G28810	AT2G28810,protein_coding	C2C2-Dof	1	1	1	1	1	1
AT2G29660	AT2G29660,protein_coding	C2H2	0	0	0	1	1	1
AT2G30130	ASL5	---	-1	0	0	1	1	1
AT2G30250	ATWRKY25	WRKY	1	0	1	1	1	1
AT2G30280	DMS4	---	-1	1	0	1	1	1
AT2G30340	LBD13	---	-1	0	0	1	1	1
AT2G30380	AT2G30380,protein_coding	---	0	0	0	1	1	1
AT2G30410	KIS	TCP	-1	1	0	1	1	1
AT2G30470	HSI2	ABI3VP1	1	1	1	1	1	1
AT2G30580	DRIP2	C3H	-1	0	1	1	1	1
AT2G30590	WRKY21	WRKY	1	0	0	1	1	1
AT2G31070	TCP10	TCP	-1	0	1	1	1	1
AT2G31180	ATMYB14	MYB	1	0	0	1	1	1
AT2G31210	AT2G31210,protein_coding	bHLH	1	0	0	1	0	1
AT2G31230	ATERF15	AP2-EREBP	1	0	0	1	1	1
AT2G31370	AT2G31370,protein_coding	bZIP	1	1	0	1	1	1
AT2G31380	STH	C2C2-CO-like	1	0	0	1	1	1
AT2G31420	AT2G31420,protein_coding	---	-1	1	0	1	1	1
AT2G31460	AT2G31460,protein_coding	---	-1	0	0	0	0	0
AT2G31510	ARI7	C3H	-1	1	0	1	1	1
AT2G31650	ATX1	---	-1	0	0	1	1	1
AT2G31730	AT2G31730,protein_coding	bHLH	-1	0	0	1	1	1
AT2G31760	ARI10	C3H	-1	0	1	0	0	1
AT2G31770	ARI9	C3H	-1	0	0	0	0	0
AT2G32310	AT2G32310,protein_coding	---	-1	0	0	0	0	0
AT2G32370	HDG3	Homeobox	0	0	0	0	0	0
AT2G32460	ATM1	MYB	1	0	0	1	1	1
AT2G32600	AT2G32600,protein_coding	C2H2	-1	1	0	1	1	1
AT2G32700	LUH	---	-1	1	0	1	1	1
AT2G32930	ZFN2	C2H2	-1	1	0	1	1	1
AT2G33290	ATSUVH2	---	-1	0	0	1	1	1
AT2G33310	IAA13	---	1	0	0	1	1	1
AT2G33350	AT2G33350,protein_coding	---	-1	0	0	0	0	0
AT2G33480	ANAC041	NAC	1	0	0	1	1	1
AT2G33500	AT2G33500,protein_coding	C2C2-CO-like	1	0	0	1	1	1
AT2G33610	ATSWI3B	---	1	1	0	1	1	1
AT2G33620	AT2G33620,protein_coding	---	-1	1	0	1	1	1
AT2G33710	AT2G33710,protein_coding	AP2-EREBP	1	0	0	1	1	1
AT2G33720	AT2G33720,protein_coding	---	1	0	0	1	1	1
AT2G33810	SPL3	SBP	1	0	0	1	0	1
AT2G33860	ARF3	ARF	1	0	0	1	1	1
AT2G33880	HB-3	Homeobox	0	0	0	1	1	1
AT2G34140	AT2G34140,protein_coding	C2C2-Dof	1	0	0	1	1	1
AT2G34230	AT2G34230,protein_coding	C2H2	-1	0	0	1	0	1
AT2G34440	AGL29	MADS	1	0	0	1	0	1
AT2G34450	AT2G34450,protein_coding	---	1	0	0	1	1	1
AT2G34600	JAZ7	---	-1	0	0	1	1	1
AT2G34710	ATHB-14	Homeobox	1	1	1	1	1	1
AT2G34820	AT2G34820,protein_coding	bHLH	0	0	0	0	0	0
AT2G34830	AtWRKY35	WRKY	0	0	0	1	1	1
AT2G34880	MEE27	JUMONJI	1	0	0	1	0	1
AT2G34990	AT2G34990,protein_coding	C3H	-1	0	0	1	0	1
AT2G35000	AT2G35000,protein_coding	C3H	-1	0	0	1	1	1
AT2G35160	SGD9	---	-1	0	0	1	1	1
AT2G35270	GIK	---	-1	1	1	1	1	1
AT2G35310	AT2G35310,protein_coding	---	-1	0	0	1	1	1
AT2G35430	AT2G35430,protein_coding	---	-1	0	0	1	1	1
AT2G35530	AtbZIP16	bZIP	1	0	0	1	1	1
AT2G35550	ATBPC7	BBR/BPC	-1	0	0	1	1	1
AT2G35670	FIE2	C2H2	-1	0	0	1	0	1
AT2G35700	ATERF38	AP2-EREBP	1	0	1	1	1	1
AT2G35910	AT2G35910,protein_coding	C3H	-1	0	0	1	1	1
AT2G35940	BLH1	Homeobox	1	1	0	1	1	1
AT2G36010	ATE2FA	E2F-DP	1	1	0	1	1	1
AT2G36080	AT2G36080,protein_coding	RAV	-1	0	0	1	1	1
AT2G36270	ABI5	bZIP	1	0	0	1	1	1
AT2G36400	AtGRF3	GRF	-1	0	1	1	1	1
AT2G36450	HRD	AP2-EREBP	0	0	0	0	0	0
AT2G36480	AT2G36480,protein_coding	---	1	1	0	1	1	1
AT2G36560	AT2G36560,protein_coding	---	-1	0	0	0	0	0
AT2G36720	AT2G36720,protein_coding	PHD	-1	1	0	1	1	1
AT2G36740	ATSWC2	---	-1	0	0	1	1	1
AT2G36890	ATMYB38	MYB	1	0	0	1	1	1
AT2G36930	AT2G36930,protein_coding	C2H2	1	1	0	1	1	1
AT2G36960	TKI1	---	-1	0	0	1	1	1
AT2G36990	ATSIG6	---	-1	0	1	1	1	1
AT2G37000	AT2G37000,protein_coding	TCP	-1	0	0	1	0	1
AT2G37120	AT2G37120,protein_coding	---	-1	0	0	1	1	1
AT2G37150	AT2G37150,protein_coding	C3H	-1	0	0	1	1	1
AT2G37260	ATWRKY44	WRKY	1	0	0	1	1	1
AT2G37430	AT2G37430,protein_coding	C2H2	1	0	0	1	1	1
AT2G37520	AT2G37520,protein_coding	---	-1	0	0	1	1	1
AT2G37580	AT2G37580,protein_coding	C3H	-1	0	0	1	1	1
AT2G37590	ATDOF2.4	C2C2-Dof	1	0	1	1	1	1
AT2G37630	AS1	MYB	1	0	0	1	1	1
AT2G37650	AT2G37650,protein_coding	GRAS	-1	0	0	1	1	1
AT2G37740	ATZFP10	C2H2	1	0	0	1	1	1
AT2G37950	AT2G37950,protein_coding	C3H	-1	0	1	1	1	1
AT2G38090	AT2G38090,protein_coding	MYB-related	1	0	0	1	1	1
AT2G38250	AT2G38250,protein_coding	Trihelix	1	1	0	1	1	1
AT2G38300	AT2G38300,protein_coding	---	1	0	0	1	1	1
AT2G38340	AT2G38340,protein_coding	AP2-EREBP	1	0	0	1	1	1
AT2G38470	ATWRKY33	WRKY	1	1	1	1	1	1
AT2G38560	TFIIS	---	-1	1	0	1	1	1
AT2G38880	ATHAP3	CCAAT-HAP3	1	1	0	1	1	1
AT2G38950	AT2G38950,protein_coding	JUMONJI	1	1	0	1	1	1
AT2G39100	AT2G39100,protein_coding	C3H	-1	0	0	1	1	1
AT2G39250	SNZ	AP2-EREBP	1	0	0	1	1	1
AT2G39830	DAR2	---	-1	1	0	1	1	1
AT2G39880	AtMYB25	MYB	0	0	0	1	1	1
AT2G39900	AT2G39900,protein_coding	---	-1	1	1	1	1	1
AT2G40140	ATSZF2	C3H	-1	0	0	1	1	1
AT2G40200	AT2G40200,protein_coding	bHLH	-1	0	0	1	1	1
AT2G40210	AGL48	MADS	0	0	0	0	0	0
AT2G40220	ABI4	AP2-EREBP	1	0	1	0	0	1
AT2G40260	AT2G40260,protein_coding	G2-like	1	0	0	1	1	1
AT2G40435	AT2G40435,protein_coding	---	-1	0	0	0	0	0
AT2G40470	ASL11	---	-1	0	0	1	1	1
AT2G40620	AT2G40620,protein_coding	bZIP	1	1	0	1	1	1
AT2G40740	ATWRKY55	WRKY	0	0	0	0	0	0
AT2G40750	ATWRKY54	WRKY	1	0	0	1	1	1
AT2G40770	AT2G40770,protein_coding	---	-1	1	0	1	1	1
AT2G40950	BZIP17	bZIP	-1	1	1	1	1	1
AT2G40970	MYBC1	G2-like	1	0	1	1	1	1
AT2G41070	ATBZIP12	bZIP	1	0	0	1	1	1
AT2G41370	BOP2	---	-1	0	1	1	1	1
AT2G41630	TFIIB	---	1	1	0	1	1	1
AT2G41690	AT-HSFB3	HSF	-1	0	0	1	1	1
AT2G41710	AT2G41710,protein_coding	AP2-EREBP	1	0	0	1	1	1
AT2G41900	AT2G41900,protein_coding	---	-1	1	0	1	1	1
AT2G41940	ZFP8	C2H2	1	0	0	1	1	1
AT2G41980	AT2G41980,protein_coding	C3H	-1	0	0	1	1	1
AT2G42030	AT2G42030,protein_coding	C3H	-1	0	0	1	1	1
AT2G42150	AT2G42150,protein_coding	---	1	0	0	1	1	1
AT2G42200	SPL9	SBP	1	1	0	1	1	1
AT2G42280	AT2G42280,protein_coding	bHLH	-1	1	0	1	1	1
AT2G42300	AT2G42300,protein_coding	bHLH	1	0	0	1	1	1
AT2G42350	AT2G42350,protein_coding	C3H	-1	0	0	1	1	1
AT2G42360	AT2G42360,protein_coding	C3H	-1	0	0	1	1	1
AT2G42380	ATBZIP34	bZIP	1	0	0	1	1	1
AT2G42400	ATVOZ2	VOZ	-1	1	1	1	1	1
AT2G42410	ATZFP11	C2H2	0	0	0	0	0	0
AT2G42430	ASL18	---	-1	0	0	1	1	1
AT2G42440	AT2G42440,protein_coding	---	-1	0	0	1	1	1
AT2G42660	AT2G42660,protein_coding	G2-like	1	0	0	1	1	1
AT2G42680	ATMBF1A	---	-1	1	0	1	1	1
AT2G42830	AGL5	MADS	1	0	0	1	1	1
AT2G42940	AT2G42940,protein_coding	---	-1	0	0	1	1	1
AT2G43000	anac042	NAC	1	0	0	1	1	1
AT2G43010	PIF4	bHLH	1	0	0	1	1	1
AT2G43060	IBH1	bHLH	-1	0	0	1	1	1
AT2G43140	AT2G43140,protein_coding	bHLH	-1	1	0	1	1	1
AT2G43500	AT2G43500,protein_coding	NLP	1	0	0	1	1	1
AT2G44150	ASHH3	---	-1	0	0	1	1	1
AT2G44430	AT2G44430,protein_coding	---	-1	1	0	1	1	1
AT2G44730	AT2G44730,protein_coding	---	-1	1	0	1	1	1
AT2G44745	AT2G44745,protein_coding	WRKY	-1	0	0	0	0	0
AT2G44840	ATERF13	AP2-EREBP	1	0	0	1	1	1
AT2G44910	ATHB-4	Homeobox	1	0	0	1	1	1
AT2G44940	AT2G44940,protein_coding	AP2-EREBP	1	0	0	1	1	1
AT2G44980	AT2G44980,protein_coding	---	1	1	0	1	1	1
AT2G45050	GATA2	C2C2-Gata	1	0	0	1	1	1
AT2G45100	AT2G45100,protein_coding	---	1	0	0	1	1	1
AT2G45120	AT2G45120,protein_coding	C2H2	1	0	0	1	1	1
AT2G45160	ATHAM1	GRAS	-1	0	0	1	1	1
AT2G45190	AFO	C2C2-YABBY	1	0	0	0	0	1
AT2G45420	LBD18	---	-1	0	0	1	1	1
AT2G45430	AHL22	---	-1	1	1	1	1	1
AT2G45460	AT2G45460,protein_coding	---	-1	0	0	1	1	1
AT2G45650	AGL6	MADS	1	0	0	0	1	1
AT2G45660	AGL20	MADS	1	0	0	1	1	1
AT2G45680	AT2G45680,protein_coding	TCP	-1	1	0	1	1	1
AT2G45800	AT2G45800,protein_coding	---	-1	0	0	1	0	1
AT2G45850	AT2G45850,protein_coding	---	-1	0	0	1	1	1
AT2G45880	BAM7	---	-1	1	0	1	1	1
AT2G46020	ATBRM	---	-1	1	1	1	1	1
AT2G46040	AT2G46040,protein_coding	---	1	0	0	1	1	1
AT2G46130	ATWRKY43	WRKY	1	0	0	1	1	1
AT2G46270	GBF3	bZIP	-1	1	1	1	1	1
AT2G46310	CRF5	AP2-EREBP	1	0	0	1	1	1
AT2G46400	ATWRKY46	WRKY	1	0	0	1	1	1
AT2G46410	CPC	MYB-related	1	0	1	1	1	1
AT2G46510	AIB	bHLH	1	1	1	1	1	1
AT2G46530	ARF11	ARF	1	0	0	1	1	1
AT2G46590	DAG2	C2C2-Dof	1	1	0	1	1	1
AT2G46680	ATHB-7	Homeobox	1	0	1	1	1	1
AT2G46730	AT2G46730,pseudogene	REM	-1	0	0	1	1	1
AT2G46830	CCA1	MYB-related	1	0	1	1	1	1
AT2G46870	NGA1	RAV	1	0	0	1	0	1
AT2G46990	IAA20	---	1	0	1	1	1	1
AT2G47070	SPL1	SBP	1	0	0	1	1	1
AT2G47190	ATMYB2	MYB	0	0	0	1	1	1
AT2G47260	ATWRKY23	WRKY	1	1	0	1	1	1
AT2G47270	AT2G47270,protein_coding	bHLH	-1	0	0	1	1	1
AT2G47460	ATMYB12	MYB	0	0	1	1	1	1
AT2G47520	HRE2	AP2-EREBP	1	0	0	1	1	1
AT2G47620	ATSWI3A	---	1	1	0	1	1	1
AT2G47680	AT2G47680,protein_coding	---	-1	1	0	1	1	1
AT2G47810	NF-YB5	CCAAT-HAP3	1	0	0	1	1	1
AT2G47850	AT2G47850,protein_coding	---	-1	1	0	1	1	1
AT2G47890	AT2G47890,protein_coding	C2C2-CO-like	1	0	0	1	1	1
AT2G47900	AtTLP3	TUB	1	0	0	1	1	1
AT2G48100	AT2G48100,protein_coding	C2H2	-1	0	0	1	1	1
AT2G48160	AT2G48160,protein_coding	---	-1	0	0	1	1	1
AT3G01080	ATWRKY58	WRKY	1	0	0	1	1	1
AT3G01140	AtMYB106	MYB	0	0	0	1	0	1
AT3G01220	ATHB20	Homeobox	1	1	1	1	1	1
AT3G01330	DEL3	E2F-DP	1	0	0	1	1	1
AT3G01460	ATMBD9	C2H2	1	1	0	1	1	1
AT3G01530	ATMYB57	MYB	0	0	0	1	0	1
AT3G01560	AT3G01560,protein_coding	Trihelix	-1	1	0	1	1	1
AT3G01970	ATWRKY45	WRKY	1	0	0	1	1	1
AT3G02060	AT3G02060,protein_coding	---	-1	1	0	1	1	1
AT3G02150	PTF1	TCP	-1	0	1	1	1	1
AT3G02260	ASA1	---	-1	1	1	1	1	1
AT3G02290	AT3G02290,protein_coding	C3H	-1	0	0	1	1	1
AT3G02310	AGL4	MADS	0	0	0	1	0	1
AT3G02340	AT3G02340,protein_coding	C3H	-1	0	0	1	1	1
AT3G02380	ATCOL2	C2C2-CO-like	1	0	0	1	1	1
AT3G02400	AT3G02400,protein_coding	---	-1	0	0	1	1	1
AT3G02550	LBD41	---	-1	1	0	1	1	1
AT3G02790	AT3G02790,protein_coding	C2H2	-1	0	0	1	1	1
AT3G02830	ZFN1	C2H2	1	1	0	1	1	1
AT3G02860	AT3G02860,protein_coding	C2H2	-1	1	0	1	1	1
AT3G02890	AT3G02890,protein_coding	---	-1	0	0	1	1	1
AT3G02940	AtMYB107	MYB	0	0	0	1	1	1
AT3G02990	ATHSFA1E	HSF	1	0	0	1	1	1
AT3G03200	anac045	NAC	1	0	0	1	1	1
AT3G03260	HDG8	Homeobox	1	0	0	1	1	1
AT3G03450	RGL2	GRAS	-1	0	0	1	1	1
AT3G03550	AT3G03550,protein_coding	C3H	-1	1	0	1	1	1
AT3G03660	WOX11	Homeobox	1	0	0	0	1	1
AT3G03750	SDG20	---	-1	0	0	1	1	1
AT3G04030	AT3G04030,protein_coding	G2-like	1	0	0	1	1	1
AT3G04060	anac046	NAC	1	0	0	1	1	1
AT3G04070	anac047	NAC	1	1	0	1	1	1
AT3G04100	AGL57	MADS	0	0	0	0	0	0
AT3G04410	AT3G04410,protein_coding	NAC	-1	0	0	0	0	0
AT3G04420	anac048	NAC	1	0	0	1	1	1
AT3G04450	AT3G04450,protein_coding	G2-like	1	0	0	1	1	1
AT3G04570	AHL19	---	-1	1	0	1	1	1
AT3G04590	AT3G04590,protein_coding	---	-1	1	0	1	1	1
AT3G04670	ATWRKY39	WRKY	1	0	0	1	1	1
AT3G04730	IAA16	---	1	1	0	1	1	1
AT3G05150	AT3G05150,protein_coding	C2H2	-1	0	1	1	1	1
AT3G05400	AT3G05400,protein_coding	C2H2	-1	0	0	1	1	1
AT3G05430	AT3G05430,protein_coding	---	-1	0	0	1	1	1
AT3G05670	AT3G05670,protein_coding	---	-1	0	0	1	1	1
AT3G05690	ATHAP2B	CCAAT-HAP2	1	0	1	1	1	1
AT3G05760	AT3G05760,protein_coding	C2H2	1	1	0	1	1	1
AT3G05800	AIF1	bHLH	-1	0	0	1	1	1
AT3G05860	AGL45	MADS	1	0	0	1	1	1
AT3G06010	ATCHR12	---	-1	1	0	1	1	1
AT3G06120	MUTE	bHLH	0	0	0	0	0	0
AT3G06140	AT3G06140,protein_coding	C3H	-1	0	0	1	1	1
AT3G06160	AT3G06160,protein_coding	---	-1	1	0	1	0	1
AT3G06220	AT3G06220,protein_coding	REM	-1	0	0	1	0	1
AT3G06380	ATTLP9	TUB	1	0	0	1	1	1
AT3G06410	AT3G06410,protein_coding	---	1	0	0	1	1	1
AT3G06490	AtMYB108	MYB	0	0	0	1	1	1
AT3G06590	AT3G06590,protein_coding	bHLH	1	0	0	1	1	1
AT3G06740	GATA15	C2C2-Gata	1	0	0	1	1	1
AT3G07200	AT3G07200,protein_coding	C3H	-1	0	0	1	1	1
AT3G07340	AT3G07340,protein_coding	bHLH	1	0	0	1	1	1
AT3G07610	IBM1	---	-1	0	0	1	1	1
AT3G07650	COL9	C2C2-CO-like	1	1	1	1	1	1
AT3G07670	AT3G07670,protein_coding	---	-1	0	0	1	1	1
AT3G07740	ADA2A	---	-1	0	0	1	1	1
AT3G07940	AT3G07940,protein_coding	C2H2	-1	0	0	1	1	1
AT3G08020	AT3G08020,protein_coding	---	-1	1	0	1	1	1
AT3G08500	AtMYB83	MYB	0	0	0	1	1	1
AT3G09290	TAC1	C2H2	1	0	0	1	1	1
AT3G09360	AT3G09360,protein_coding	---	1	0	0	1	1	1
AT3G09370	AtMYB3R3	MYB	1	0	0	1	1	1
AT3G09600	AT3G09600,protein_coding	MYB-related	1	1	0	1	1	1
AT3G09670	AT3G09670,protein_coding	---	-1	1	0	1	1	1
AT3G09735	AT3G09735,protein_coding	---	-1	0	0	1	1	1
AT3G09770	AT3G09770,protein_coding	C3H	-1	1	0	1	1	1
AT3G10030	AT3G10030,protein_coding	---	-1	1	0	1	1	1
AT3G10040	AT3G10040,protein_coding	---	1	1	0	1	1	1
AT3G10330	AT3G10330,protein_coding	---	1	1	0	1	1	1
AT3G10470	AT3G10470,protein_coding	C2H2	1	0	0	1	1	1
AT3G10500	anac053	NAC	1	0	0	1	1	1
AT3G10580	AT3G10580,protein_coding	MYB-related	-1	0	0	1	0	1
AT3G10590	AT3G10590,protein_coding	MYB-related	-1	0	0	1	1	1
AT3G10760	AT3G10760,protein_coding	G2-like	1	1	0	1	1	1
AT3G10800	BZIP28	bZIP	1	0	0	1	1	1
AT3G10810	AT3G10810,protein_coding	C3H	-1	0	0	1	1	1
AT3G11020	DREB2	AP2-EREBP	1	0	1	1	1	1
AT3G11090	LBD21	---	-1	0	0	1	0	1
AT3G11100	AT3G11100,protein_coding	---	-1	1	0	1	1	1
AT3G11110	AT3G11110,protein_coding	C3H	-1	0	0	1	0	1
AT3G11200	AL2	Alfin-like	1	1	0	1	1	1
AT3G11280	AT3G11280,protein_coding	MYB-related	-1	0	0	1	1	1
AT3G11440	ATMYB65	MYB	1	0	1	1	1	1
AT3G11450	AT3G11450,protein_coding	---	-1	1	0	1	1	1
AT3G11580	AT3G11580,protein_coding	RAV	1	0	0	1	1	1
AT3G12130	AT3G12130,protein_coding	---	1	1	0	1	1	1
AT3G12250	BZIP45	bZIP	1	0	0	1	1	1
AT3G12270	ATPRMT3	C2H2	-1	1	0	1	1	1
AT3G12480	NF-YC11	CCAAT-HAP5	-1	1	0	1	1	1
AT3G12560	ATTBP2	MYB-related	-1	0	0	1	1	1
AT3G12680	HUA1	---	1	0	0	1	1	1
AT3G12720	ATMYB67	MYB	1	0	0	1	1	1
AT3G12730	AT3G12730,protein_coding	G2-like	0	0	0	1	1	1
AT3G12820	AtMYB10	MYB	1	0	0	1	1	1
AT3G12890	ASML2	---	-1	0	0	0	0	0
AT3G12910	AT3G12910,protein_coding	---	-1	0	0	1	0	1
AT3G12980	ATHPCAT4	---	-1	0	1	1	1	1
AT3G13000	AT3G13000,protein_coding	---	-1	0	0	1	1	1
AT3G13040	AT3G13040,protein_coding	G2-like	0	0	0	1	1	1
AT3G13350	AT3G13350,protein_coding	ARID	1	1	0	1	1	1
AT3G13445	TBP1	---	1	1	0	1	1	1
AT3G13540	ATMYB5	MYB	1	0	0	1	1	1
AT3G13810	AtIDD11	C2H2	1	0	0	1	1	1
AT3G13840	AT3G13840,protein_coding	GRAS	-1	1	0	1	1	1
AT3G13890	ATMYB26	MYB	0	0	0	0	0	0
AT3G13960	AtGRF5	GRF	-1	0	1	1	1	1
AT3G14020	NF-YA6	CCAAT-HAP2	1	0	0	1	1	1
AT3G14180	AT3G14180,protein_coding	Trihelix	-1	1	0	1	1	1
AT3G14230	RAP2.2	AP2-EREBP	1	0	0	1	1	1
AT3G14320	AT3G14320,protein_coding	C3H	-1	0	0	1	0	1
AT3G14740	AT3G14740,protein_coding	C2H2	-1	0	0	1	1	1
AT3G14880	AT3G14880,protein_coding	---	-1	0	1	1	0	1
AT3G14980	AT3G14980,protein_coding	PHD	-1	0	0	1	1	1
AT3G15030	MEE35	TCP	-1	0	1	1	1	1
AT3G15170	ANAC054	NAC	1	0	1	1	1	1
AT3G15210	ATERF-4	AP2-EREBP	1	0	1	1	1	1
AT3G15270	SPL5	SBP	1	0	0	1	1	1
AT3G15500	ANAC055	NAC	1	0	0	1	1	1
AT3G15510	ANAC056	NAC	1	0	0	1	1	1
AT3G15540	IAA19	---	1	0	0	1	1	1
AT3G15740	AT3G15740,protein_coding	C3H	-1	0	0	1	1	1
AT3G16090	AT3G16090,protein_coding	C3H	-1	1	0	1	1	1
AT3G16160	AT3G16160,protein_coding	CPP	1	0	0	1	1	1
AT3G16280	AT3G16280,protein_coding	AP2-EREBP	1	0	0	1	1	1
AT3G16350	AT3G16350,protein_coding	MYB-related	1	1	0	1	1	1
AT3G16500	IAA26	---	1	0	0	1	1	1
AT3G16720	ATL2	C3H	-1	0	0	1	1	1
AT3G16770	ATEBP	AP2-EREBP	1	0	0	1	1	1
AT3G16857	ARR1	ARR-B	1	1	1	1	1	1
AT3G16870	GATA17	C2C2-Gata	1	0	0	1	1	1
AT3G16940	AT3G16940,protein_coding	CAMTA	-1	1	0	1	1	1
AT3G17010	AT3G17010,protein_coding	ABI3VP1	-1	0	0	1	0	1
AT3G17100	AT3G17100,protein_coding	bHLH	-1	1	0	1	1	1
AT3G17600	IAA31	---	1	0	1	1	1	1
AT3G17609	HYH	---	1	1	0	1	1	1
AT3G17730	anac057	NAC	1	0	0	1	1	1
AT3G17860	JAI3	---	-1	0	0	1	1	1
AT3G18100	AtMYB4R1	MYB-related	1	1	0	1	1	1
AT3G18290	BTS	C2H2	-1	1	0	1	1	1
AT3G18380	AT3G18380,protein_coding	---	-1	1	0	1	1	1
AT3G18400	anac058	NAC	1	0	0	1	1	1
AT3G18650	AGL103	MADS	0	0	0	0	0	0
AT3G18930	AT3G18930,protein_coding	C3H	-1	1	0	1	1	1
AT3G18990	REM39	ABI3VP1	-1	1	0	1	1	1
AT3G19020	AT3G19020,protein_coding	Trihelix	-1	0	0	1	1	1
AT3G19070	AT3G19070,protein_coding	---	-1	0	0	0	0	0
AT3G19140	DNF	C2H2	-1	0	1	0	0	1
AT3G19184	AT3G19184,protein_coding	---	-1	0	0	1	1	1
AT3G19290	ABF4	bZIP	1	0	0	1	1	1
AT3G19360	AT3G19360,protein_coding	---	1	1	0	1	1	1
AT3G19500	AT3G19500,protein_coding	bHLH	-1	0	0	1	1	1
AT3G19510	HAT3.1	Homeobox	1	1	1	1	1	1
AT3G19580	AZF2	C2H2	1	0	1	1	1	1
AT3G19860	bHLH121	bHLH	1	0	0	1	1	1
AT3G19910	AT3G19910,protein_coding	C3H	-1	1	0	1	1	1
AT3G20280	AT3G20280,protein_coding	---	-1	0	0	1	1	1
AT3G20310	ATERF-7	AP2-EREBP	1	0	1	1	1	1
AT3G20550	DDL	---	-1	1	0	1	1	1
AT3G20740	FIE	---	-1	1	0	1	1	1
AT3G20770	AtEIN3	EIL	1	0	0	1	1	1
AT3G20810	AT3G20810,protein_coding	---	-1	1	0	1	1	1
AT3G20840	PLT1	AP2-EREBP	1	0	0	1	1	1
AT3G20880	WIP4	C2H2	1	0	1	1	1	1
AT3G20910	NF-YA9	CCAAT-HAP2	1	0	0	1	1	1
AT3G21175	GATA24	C2C2-Gata	-1	1	0	1	1	1
AT3G21210	AT3G21210,protein_coding	---	-1	0	0	1	1	1
AT3G21270	ADOF2	C2C2-Dof	1	0	0	1	1	1
AT3G21810	AT3G21810,protein_coding	---	-1	1	0	1	1	1
AT3G21890	AT3G21890,protein_coding	C2C2-CO-like	1	0	0	1	1	1
AT3G22170	FHY3	---	-1	1	0	1	1	1
AT3G22760	SOL1	CPP	1	0	0	1	1	1
AT3G22780	ATTSO1	CPP	1	0	0	1	1	1
AT3G22830	AT-HSFA6B	HSF	1	0	0	1	1	1
AT3G23030	IAA2	---	1	0	0	1	1	1
AT3G23050	AXR2	---	1	0	0	1	1	1
AT3G23060	AT3G23060,protein_coding	C3H	-1	0	0	1	1	1
AT3G23130	FLO10	C2H2	0	0	1	0	0	1
AT3G23210	bHLH34	bHLH	1	0	0	1	1	1
AT3G23220	AT3G23220,protein_coding	AP2-EREBP	1	0	0	0	0	1
AT3G23230	AT3G23230,protein_coding	AP2-EREBP	1	0	0	0	0	1
AT3G23240	ATERF1	AP2-EREBP	1	1	0	1	1	1
AT3G23250	ATMYB15	MYB	1	0	0	1	1	1
AT3G23690	AT3G23690,protein_coding	bHLH	1	0	0	1	1	1
AT3G24010	ATING1	---	-1	0	0	1	1	1
AT3G24050	GATA1	C2C2-Gata	1	0	0	1	1	1
AT3G24120	AT3G24120,protein_coding	G2-like	0	0	0	1	1	1
AT3G24140	FMA	bHLH	1	0	0	0	0	1
AT3G24310	ATMYB71	MYB	1	0	0	1	1	1
AT3G24490	AT3G24490,protein_coding	---	-1	0	0	1	1	1
AT3G24500	ATMBF1C	---	-1	1	1	1	1	1
AT3G24520	AT-HSFC1	HSF	1	0	0	1	1	1
AT3G24650	ABI3	ABI3VP1	1	0	1	0	0	1
AT3G24850	AT3G24850,protein_coding	---	-1	0	0	0	0	0
AT3G25710	ATAIG1	bHLH	1	0	1	1	1	1
AT3G25730	EDF3	RAV	1	0	1	1	1	1
AT3G25790	AT3G25790,protein_coding	G2-like	1	0	0	1	1	1
AT3G25890	AT3G25890,protein_coding	AP2-EREBP	1	0	0	1	1	1
AT3G25940	AT3G25940,protein_coding	---	-1	0	0	1	1	1
AT3G25990	AT3G25990,protein_coding	Trihelix	1	0	0	1	1	1
AT3G26640	LWD2	---	-1	1	0	1	1	1
AT3G26730	AT3G26730,protein_coding	C3H	-1	1	0	1	1	1
AT3G26744	ATICE1	bHLH	-1	0	0	1	1	1
AT3G26790	FUS3	ABI3VP1	1	0	0	0	0	1
AT3G27010	AT-TCP20	TCP	-1	1	0	1	1	1
AT3G27650	LBD25	---	-1	0	0	1	1	1
AT3G27785	ATMYB118	MYB	0	0	0	1	0	1
AT3G27810	ATMYB21	MYB	0	0	0	0	0	0
AT3G27920	ATGL1	MYB	0	0	0	0	0	0
AT3G28210	PMZ	C2H2	-1	0	0	1	1	1
AT3G28470	ATMYB35	MYB	1	0	0	1	0	1
AT3G28730	ATHMG	---	1	1	1	1	1	1
AT3G28910	ATMYB30	MYB	1	0	0	1	1	1
AT3G28920	AtHB34	ZF-HD	-1	0	0	1	1	1
AT3G29020	AtMYB110	MYB	0	0	0	0	0	0
AT3G29035	ANAC059	NAC	1	0	1	1	1	1
AT3G29330	AT3G29330,protein_coding	---	-1	0	0	1	1	1
AT3G29380	AT3G29380,protein_coding	---	1	0	0	0	0	1
AT3G30210	ATMYB121	MYB	1	0	0	1	1	1
AT3G30260	AGL79	MADS	1	0	0	1	1	1
AT3G30460	AT3G30460,protein_coding	C3H	-1	0	0	1	0	1
AT3G30530	ATBZIP42	bZIP	1	0	0	0	0	1
AT3G32090	AT3G32090,protein_coding	---	-1	1	0	0	0	1
AT3G42790	AL3	Alfin-like	1	1	0	1	1	1
AT3G43240	AT3G43240,protein_coding	ARID	1	1	0	1	1	1
AT3G43430	AT3G43430,protein_coding	C3H	-1	0	1	1	1	1
AT3G44350	anac061	NAC	0	0	0	0	0	0
AT3G44460	AtbZIP67	bZIP	1	0	0	0	0	1
AT3G44750	ATHD2A	C2H2	1	1	0	1	1	1
AT3G45260	AT3G45260,protein_coding	C2H2	1	0	0	1	1	1
AT3G45610	AT3G45610,protein_coding	C2C2-Dof	1	0	0	1	1	1
AT3G46070	AT3G46070,protein_coding	C2H2	0	0	0	0	0	0
AT3G46130	ATMYB48	MYB	1	0	0	1	1	1
AT3G46590	ATTRP2	MYB-related	-1	0	0	1	1	1
AT3G46600	AT3G46600,protein_coding	GRAS	-1	0	0	1	1	1
AT3G46770	AT3G46770,protein_coding	REM	-1	0	0	0	0	0
AT3G47120	AT3G47120,protein_coding	---	1	1	0	1	1	1
AT3G47500	CDF3	C2C2-Dof	1	0	0	1	1	1
AT3G47600	ATMYB94	MYB	1	0	0	1	1	1
AT3G47620	AtTCP14	TCP	1	0	0	1	1	1
AT3G47640	PYE	bHLH	1	0	1	1	1	1
AT3G47990	SIS3	C3H	-1	0	1	1	1	1
AT3G48100	ARR5	ARR-B	1	0	1	1	1	1
AT3G48190	ATATM	---	-1	0	0	1	1	1
AT3G48360	ATBT2	---	-1	0	0	1	1	1
AT3G48440	AT3G48440,protein_coding	---	1	1	0	1	1	1
AT3G48920	AtMYB45	MYB	1	1	0	1	1	1
AT3G49530	ANAC062	NAC	1	0	0	1	1	1
AT3G49690	ATMYB84	MYB	1	0	0	1	1	1
AT3G49760	AtbZIP5	bZIP	1	0	1	1	1	1
AT3G49850	ATTRB3	MYB-related	1	0	1	1	1	1
AT3G49930	AT3G49930,protein_coding	C2H2	1	0	0	1	1	1
AT3G49940	LBD38	---	-1	0	0	1	1	1
AT3G49950	AT3G49950,protein_coding	GRAS	-1	0	0	0	0	0
AT3G50060	MYB77	MYB	1	0	1	1	1	1
AT3G50260	ATERF#011	AP2-EREBP	1	0	0	1	1	1
AT3G50410	OBP1	C2C2-Dof	1	0	1	1	1	1
AT3G50650	AT3G50650,protein_coding	GRAS	-1	0	0	1	1	1
AT3G50700	AtIDD2	C2H2	1	1	0	1	1	1
AT3G50750	BEH1	BZR	-1	0	0	1	1	1
AT3G50870	GATA18	C2C2-Gata	1	0	0	1	1	1
AT3G50890	AtHB28	ZF-HD	1	1	0	1	1	1
AT3G51120	AT3G51120,protein_coding	---	1	1	0	1	1	1
AT3G51880	HMGB1	---	1	1	1	1	1	1
AT3G51910	AT-HSFA7A	HSF	1	0	0	1	1	1
AT3G51950	AT3G51950,protein_coding	---	1	1	0	1	1	1
AT3G51960	ATBZIP24	bZIP	1	0	1	1	1	1
AT3G52800	AT3G52800,protein_coding	C2H2	-1	0	0	1	1	1
AT3G53200	AtMYB27	MYB	1	0	0	1	1	1
AT3G53310	AT3G53310,protein_coding	REM	-1	0	0	1	1	1
AT3G53340	NF-YB10	CCAAT-HAP3	0	0	0	1	1	1
AT3G53370	AT3G53370,protein_coding	---	-1	0	0	1	1	1
AT3G53600	AT3G53600,protein_coding	C2H2	1	0	0	1	1	1
AT3G53680	AT3G53680,protein_coding	PHD	-1	0	0	1	1	1
AT3G53790	TRFL4	MYB-related	-1	0	0	0	0	0
AT3G53820	AT3G53820,protein_coding	C2H2	1	0	0	1	1	1
AT3G53920	SIG3	---	-1	0	0	1	1	1
AT3G54220	SCR	GRAS	-1	0	1	1	1	1
AT3G54320	ASML1	AP2-EREBP	1	0	1	1	1	1
AT3G54340	AP3	MADS	1	0	0	1	1	1
AT3G54350	emb1967	---	-1	0	0	1	1	1
AT3G54390	AT3G54390,protein_coding	---	-1	0	0	1	1	1
AT3G54430	SRS6	C2H2	-1	0	0	1	1	1
AT3G54620	ATBZIP25	bZIP	1	1	0	1	1	1
AT3G54810	BME3	C2C2-Gata	1	0	0	1	1	1
AT3G54990	SMZ	AP2-EREBP	1	0	1	1	1	1
AT3G55080	AT3G55080,protein_coding	---	-1	0	0	1	1	1
AT3G55370	OBP3	C2C2-Dof	1	0	0	1	1	1
AT3G55530	SDIR1	C3H	-1	0	1	1	1	1
AT3G55560	AGF2	---	-1	1	0	1	1	1
AT3G55730	AtMYB109	MYB	1	0	0	1	1	1
AT3G55770	AT3G55770,protein_coding	---	1	1	1	1	1	1
AT3G55980	ATSZF1	C3H	1	0	0	1	1	1
AT3G56400	ATWRKY70	WRKY	1	0	0	1	1	1
AT3G56520	AT3G56520,protein_coding	---	0	0	0	0	0	0
AT3G56660	BZIP49	bZIP	1	0	0	1	1	1
AT3G56850	AREB3	bZIP	1	1	0	1	1	1
AT3G56980	BHLH039	bHLH	1	0	0	1	1	1
AT3G57130	BOP1	---	-1	0	1	1	1	1
AT3G57150	AtCBF5	NAC	-1	1	0	1	1	1
AT3G57230	AGL16	MADS	1	0	1	1	1	1
AT3G57390	AGL18	MADS	1	0	0	1	1	1
AT3G57480	AT3G57480,protein_coding	C2H2	1	0	0	1	1	1
AT3G57600	AT3G57600,protein_coding	AP2-EREBP	1	0	0	0	0	1
AT3G57670	NTT	C2H2	1	0	0	1	1	1
AT3G57800	AT3G57800,protein_coding	bHLH	1	0	0	1	1	1
AT3G57920	SPL15	SBP	1	0	0	1	1	1
AT3G58070	GIS	C2H2	1	0	0	1	0	1
AT3G58120	ATBZIP61	bZIP	1	1	0	1	1	1
AT3G58190	ASL16	---	-1	0	0	1	1	1
AT3G58630	AT3G58630,protein_coding	---	-1	1	0	1	1	1
AT3G58680	ATMBF1B	---	-1	1	0	1	1	1
AT3G58710	ATWRKY69	WRKY	1	0	0	1	1	1
AT3G58780	AGL1	MADS	1	0	1	1	1	1
AT3G59060	PIF5	bHLH	1	0	0	1	1	1
AT3G59580	AT3G59580,protein_coding	NLP	0	0	0	0	0	0
AT3G60030	SPL12	SBP	1	1	0	1	1	1
AT3G60080	AT3G60080,protein_coding	C3H	-1	1	0	1	1	1
AT3G60390	HAT3	Homeobox	1	0	0	1	1	1
AT3G60490	AT3G60490,protein_coding	AP2-EREBP	1	0	0	1	1	1
AT3G60530	GATA4	C2C2-Gata	1	0	0	1	1	1
AT3G60580	AT3G60580,protein_coding	C2H2	1	0	0	1	1	1
AT3G60630	ATHAM2	GRAS	-1	0	0	1	1	1
AT3G61120	AGL13	MADS	1	1	0	0	0	1
AT3G61150	HD-GL2-1	Homeobox	1	1	1	1	1	1
AT3G61230	AT3G61230,protein_coding	---	-1	0	0	0	0	0
AT3G61250	AtMYB17	MYB	1	0	0	1	1	1
AT3G61310	AT3G61310,protein_coding	---	-1	0	0	1	1	1
AT3G61630	CRF6	AP2-EREBP	1	0	0	1	1	1
AT3G61740	ATX3	---	-1	0	0	1	1	1
AT3G61830	ARF18	ARF	1	0	0	1	1	1
AT3G61850	DAG1	C2C2-Dof	1	0	1	1	1	1
AT3G61890	ATHB-12	Homeobox	1	0	1	1	1	1
AT3G61910	ANAC066	NAC	1	0	0	0	0	1
AT3G61950	AT3G61950,protein_coding	bHLH	0	0	0	1	0	1
AT3G61970	NGA2	RAV	1	0	0	1	1	1
AT3G62090	PIF6	bHLH	-1	0	0	1	1	1
AT3G62100	IAA30	---	1	0	1	1	0	1
AT3G62240	AT3G62240,protein_coding	C2H2	1	1	0	1	1	1
AT3G62610	ATMYB11	MYB	1	0	0	1	0	1
AT3G63070	AT3G63070,protein_coding	---	-1	1	0	1	1	1
AT3G63350	AT-HSFA7B	HSF	0	0	0	0	0	0
AT3G66656	AGL91	MADS	1	0	1	1	0	1
AT4G00050	UNE10	bHLH	1	0	0	1	1	1
AT4G00130	AT4G00130,protein_coding	---	-1	0	0	1	0	1
AT4G00150	ATHAM3	GRAS	-1	0	0	1	1	1
AT4G00180	YAB3	C2C2-YABBY	1	0	0	0	1	1
AT4G00200	AT4G00200,protein_coding	---	1	1	0	1	1	1
AT4G00220	JLO	---	-1	0	0	1	1	1
AT4G00232	AT4G00232,protein_coding	---	-1	0	0	0	0	0
AT4G00270	AT4G00270,protein_coding	GeBP	-1	1	0	1	1	1
AT4G00335	RHB1A	C3H	-1	1	0	1	1	1
AT4G00390	AT4G00390,protein_coding	GeBP	-1	0	0	1	1	1
AT4G00480	ATMYC1	bHLH	1	0	0	1	1	1
AT4G00730	AHDP	Homeobox	-1	0	1	1	1	1
AT4G00760	APRR8	ARR-B	1	0	0	1	1	1
AT4G00850	GIF3	---	-1	0	0	1	1	1
AT4G00870	AT4G00870,protein_coding	bHLH	0	0	0	0	0	0
AT4G00940	AT4G00940,protein_coding	C2C2-Dof	1	1	1	1	1	1
AT4G00950	MEE47	---	-1	0	0	1	1	1
AT4G00990	AT4G00990,protein_coding	---	-1	1	0	1	1	1
AT4G01120	ATBZIP54	bZIP	1	0	1	1	1	1
AT4G01250	AtWRKY22	WRKY	1	0	0	1	1	1
AT4G01270	AT4G01270,protein_coding	C3H	-1	0	0	1	1	1
AT4G01280	AT4G01280,protein_coding	MYB-related	1	0	0	1	1	1
AT4G01460	AT4G01460,protein_coding	bHLH	1	0	0	1	0	1
AT4G01500	NGA4	RAV	1	0	0	0	0	1
AT4G01550	anac069	---	1	0	0	1	1	1
AT4G01680	AtMYB55	MYB	1	0	0	1	1	1
AT4G01720	AtWRKY47	WRKY	1	1	0	1	1	1
AT4G02020	EZA1	---	1	1	1	1	1	1
AT4G02540	AT4G02540,protein_coding	---	-1	0	0	1	1	1
AT4G02560	LD	Homeobox	1	0	0	1	1	1
AT4G02590	UNE12	bHLH	1	1	0	1	1	1
AT4G02640	ATBZIP10	bZIP	1	0	0	1	1	1
AT4G02670	AtIDD12	C2H2	1	0	0	0	0	1
AT4G03090	AT4G03090,protein_coding	---	-1	1	0	1	1	1
AT4G03160	AT4G03160,protein_coding	---	-1	0	0	0	0	0
AT4G03170	AT4G03170,protein_coding	---	-1	0	0	0	0	0
AT4G04450	AtWRKY42	WRKY	1	0	0	1	1	1
AT4G04890	PDF2	Homeobox	1	0	0	1	1	1
AT4G05100	AtMYB74	MYB	1	0	0	1	1	1
AT4G05170	AT4G05170,protein_coding	bHLH	1	0	1	1	1	1
AT4G05330	AGD13	C2H2	-1	0	0	1	1	1
AT4G05630	AT4G05630,protein_coding	---	-1	0	0	0	0	0
AT4G08150	BP	Homeobox	1	0	0	1	1	1
AT4G08250	AT4G08250,protein_coding	---	-1	0	0	1	1	1
AT4G09460	AtMYB6	MYB	1	0	0	1	1	1
AT4G09820	BHLH42	bHLH	1	0	0	1	0	1
AT4G09960	AGL11	MADS	0	0	0	1	1	1
AT4G10240	AT4G10240,protein_coding	---	0	0	0	0	0	0
AT4G10350	ANAC070	NAC	1	0	1	1	1	1
AT4G10710	SPT16	---	-1	1	1	1	1	1
AT4G10940	AT4G10940,protein_coding	---	-1	0	0	1	1	1
AT4G11080	AT4G11080,protein_coding	---	1	0	0	1	1	1
AT4G11140	CRF1	AP2-EREBP	0	0	0	1	1	1
AT4G11400	AT4G11400,protein_coding	MYB-related	1	0	0	1	1	1
AT4G11660	AT-HSFB2B	HSF	1	1	0	1	1	1
AT4G11880	AGL14	MADS	1	0	0	1	1	1
AT4G12020	ATWRKY19	WRKY	1	0	0	1	1	1
AT4G12080	AHL1	---	-1	1	0	1	1	1
AT4G12240	AT4G12240,protein_coding	C2H2	1	0	0	1	1	1
AT4G12350	AtMYB42	MYB	1	0	1	1	1	1
AT4G12750	AT4G12750,protein_coding	---	-1	0	0	1	1	1
AT4G13100	AT4G13100,protein_coding	C3H	-1	0	0	1	1	1
AT4G13130	AT4G13130,protein_coding	---	-1	0	0	1	1	1
AT4G13460	SDG22	---	-1	1	0	1	1	1
AT4G13480	AtMYB79	MYB	1	0	0	1	1	1
AT4G13640	UNE16	G2-like	0	1	0	1	1	1
AT4G13980	AT-HSFA5	HSF	1	0	0	1	1	1
AT4G14410	bHLH104	bHLH	-1	0	0	1	1	1
AT4G14465	AHL20	---	-1	1	0	1	1	1
AT4G14490	AT4G14490,protein_coding	---	-1	0	0	1	1	1
AT4G14540	NF-YB3	CCAAT-HAP3	1	0	0	1	1	1
AT4G14550	IAA14	---	1	0	1	1	1	1
AT4G14560	AXR5	---	1	0	0	1	1	1
AT4G14720	PPD2	ZIM	-1	0	0	1	1	1
AT4G14770	ATTCX2	CPP	1	0	0	1	1	1
AT4G14920	AT4G14920,protein_coding	PHD	-1	1	0	1	1	1
AT4G15090	FAR1	---	-1	1	0	1	1	1
AT4G15250	AT4G15250,protein_coding	C2C2-CO-like	1	0	0	0	0	1
AT4G15420	AT4G15420,protein_coding	---	-1	1	0	1	1	1
AT4G16110	ARR2	ARR-B	0	0	1	1	1	1
AT4G16420	ADA2B	---	1	1	0	1	1	1
AT4G16430	AT4G16430,protein_coding	bHLH	1	1	0	1	1	1
AT4G16610	AT4G16610,protein_coding	---	1	0	0	1	1	1
AT4G16750	AT4G16750,protein_coding	AP2-EREBP	1	0	1	1	1	1
AT4G16780	ATHB-2	Homeobox	-1	0	1	1	1	1
AT4G16845	VRN2	C2H2	-1	0	0	1	1	1
AT4G16850	AT4G16850,protein_coding	---	-1	1	0	1	1	1
AT4G16870	AT4G16870,transposable_element_gene	---	-1	0	0	1	1	1
AT4G17020	AT4G17020,protein_coding	---	1	1	0	1	1	1
AT4G17230	SCL13	GRAS	-1	0	0	1	1	1
AT4G17460	HAT1	Homeobox	-1	0	0	1	1	1
AT4G17490	ATERF6	AP2-EREBP	1	0	0	1	1	1
AT4G17500	ATERF-1	AP2-EREBP	1	0	0	1	1	1
AT4G17570	GATA26	C2C2-Gata	1	0	0	1	1	1
AT4G17600	LIL3:1	---	-1	0	0	1	1	1
AT4G17695	KAN3	G2-like	1	1	0	1	1	1
AT4G17710	HDG4	Homeobox	-1	0	0	1	0	1
AT4G17750	ATHSF1	HSF	1	0	0	1	1	1
AT4G17785	MYB39	MYB	-1	0	0	1	1	1
AT4G17800	AT4G17800,protein_coding	---	-1	1	0	1	1	1
AT4G17810	AT4G17810,protein_coding	C2H2	0	0	0	0	0	0
AT4G17880	AT4G17880,protein_coding	bHLH	-1	0	1	1	1	1
AT4G17950	AT4G17950,protein_coding	---	-1	1	0	1	1	1
AT4G17980	anac071	NAC	1	0	0	0	0	1
AT4G18020	APRR2	G2-like	1	0	0	1	1	1
AT4G18170	ATWRKY28	WRKY	0	0	0	1	1	1
AT4G18390	TCP2	TCP	-1	0	1	1	1	1
AT4G18450	AT4G18450,protein_coding	AP2-EREBP	1	0	0	1	1	1
AT4G18650	AT4G18650,protein_coding	---	-1	0	0	1	0	1
AT4G18670	AT4G18670,protein_coding	Trihelix	-1	1	0	1	1	1
AT4G18770	AtMYB98	MYB	0	0	1	0	0	1
AT4G18870	AT4G18870,protein_coding	---	0	0	0	0	0	0
AT4G18880	AT-HSFA4A	HSF	1	1	0	1	1	1
AT4G18890	BEH3	BZR	-1	1	0	1	1	1
AT4G18960	AG	MADS	1	0	0	0	0	1
AT4G19510	AT4G19510,protein_coding	---	-1	0	0	1	1	1
AT4G19660	ATNPR4	---	-1	0	0	1	1	1
AT4G20380	LSD1	---	-1	0	0	1	1	1
AT4G20400	JMJ14	JUMONJI	0	1	0	1	1	1
AT4G21050	AT4G21050,protein_coding	C2C2-Dof	0	0	0	0	0	0
AT4G21080	AT4G21080,protein_coding	C2C2-Dof	0	0	0	0	0	0
AT4G21160	AGD12	C2H2	-1	1	1	1	1	1
AT4G21340	B70	bHLH	-1	0	1	1	1	1
AT4G21430	B160	---	-1	1	0	1	1	1
AT4G21440	ATM4	MYB	1	0	0	1	1	1
AT4G21550	VAL3	ABI3VP1	1	1	0	1	1	1
AT4G21610	LOL2	---	-1	1	0	1	1	1
AT4G21750	ATML1	Homeobox	-1	0	0	1	1	1
AT4G22070	ATWRKY31	WRKY	0	0	0	1	1	1
AT4G22140	EBS	---	-1	1	0	1	1	1
AT4G22250	AT4G22250,protein_coding	C3H	-1	0	0	1	1	1
AT4G22680	AtMYB85	MYB	1	0	1	1	1	1
AT4G22700	LBD32	---	-1	0	0	0	0	0
AT4G22770	AT4G22770,protein_coding	---	-1	1	0	1	1	1
AT4G22950	AGL19	MADS	1	0	1	1	1	1
AT4G23450	AT4G23450,protein_coding	C3H	-1	0	0	1	1	1
AT4G23750	CRF2	AP2-EREBP	1	0	0	1	1	1
AT4G23800	AT4G23800,protein_coding	---	-1	0	0	1	1	1
AT4G23810	ATWRKY53	WRKY	1	0	0	1	1	1
AT4G23860	AT4G23860,protein_coding	---	-1	1	0	1	1	1
AT4G23980	ARF9	ARF	1	0	0	1	1	1
AT4G24020	NLP7	NLP	1	0	1	1	1	1
AT4G24060	AT4G24060,protein_coding	C2C2-Dof	1	1	0	1	1	1
AT4G24150	AtGRF8	GRF	-1	1	0	1	1	1
AT4G24240	ATWRKY7	WRKY	1	0	0	1	1	1
AT4G24440	AT4G24440,protein_coding	---	-1	1	0	1	1	1
AT4G24470	GATA25	C2C2-Gata	1	1	0	1	1	1
AT4G24540	AGL24	MADS	-1	0	0	1	0	1
AT4G24660	ATHB22	ZF-HD	-1	0	0	1	0	1
AT4G25210	AT4G25210,protein_coding	GeBP	-1	1	0	1	1	1
AT4G25320	AT4G25320,protein_coding	---	-1	1	0	1	1	1
AT4G25410	AT4G25410,protein_coding	bHLH	-1	0	0	1	1	1
AT4G25470	ATCBF2	AP2-EREBP	1	0	1	1	0	1
AT4G25480	ATCBF3	AP2-EREBP	0	0	1	1	1	1
AT4G25490	ATCBF1	AP2-EREBP	1	0	1	1	1	1
AT4G25530	FWA	Homeobox	-1	0	0	0	0	0
AT4G25560	AtMYB18	MYB	1	0	0	1	1	1
AT4G25610	AT4G25610,protein_coding	C2H2	0	1	0	1	1	1
AT4G25800	AT4G25800,protein_coding	---	-1	0	1	1	1	1
AT4G25990	CIL	---	-1	0	0	0	0	0
AT4G26120	AT4G26120,protein_coding	---	-1	0	0	1	1	1
AT4G26150	CGA1	C2C2-Gata	1	1	0	1	0	1
AT4G26170	AT4G26170,protein_coding	HRT	1	0	0	1	1	1
AT4G26440	ATWRKY34	WRKY	0	0	0	0	0	0
AT4G26640	AtWRKY20	WRKY	1	1	0	1	1	1
AT4G26920	AT4G26920,protein_coding	---	-1	0	0	0	0	0
AT4G26930	AtMYB97	MYB	1	0	0	1	0	1
AT4G27240	AT4G27240,protein_coding	C2H2	1	0	0	1	1	1
AT4G27330	NZZ	---	-1	0	0	0	0	0
AT4G27410	ANAC072	NAC	1	0	1	1	1	1
AT4G27470	ATRMA3	C3H	-1	0	0	1	1	1
AT4G27900	AT4G27900,protein_coding	---	-1	0	0	1	1	1
AT4G27910	ATX4	---	-1	0	0	1	1	1
AT4G28110	AtMYB41	MYB	1	0	0	1	1	1
AT4G28140	AT4G28140,protein_coding	AP2-EREBP	1	1	1	1	0	1
AT4G28190	ULT	---	-1	0	1	1	1	1
AT4G28260	AT4G28260,protein_coding	---	-1	1	0	1	1	1
AT4G28270	ATRMA2	C3H	-1	0	1	1	1	1
AT4G28500	ANAC073	NAC	0	0	0	1	1	1
AT4G28530	anac074	NAC	1	0	0	1	1	1
AT4G28610	AtPHR1	G2-like	1	0	0	1	1	1
AT4G28640	IAA11	---	1	0	0	1	1	1
AT4G28890	AT4G28890,protein_coding	C3H	-1	0	1	1	1	1
AT4G29000	AT4G29000,protein_coding	CPP	1	1	0	1	1	1
AT4G29030	AT4G29030,protein_coding	Trihelix	-1	0	0	1	1	1
AT4G29080	IAA27	---	1	0	0	1	1	1
AT4G29100	AT4G29100,protein_coding	bHLH	-1	1	0	1	1	1
AT4G29190	AT4G29190,protein_coding	---	1	1	0	1	1	1
AT4G29230	anac075	---	1	1	0	1	1	1
AT4G29940	PRHA	Homeobox	1	0	1	1	1	1
AT4G30080	ARF16	ABI3VP1	1	0	1	1	1	1
AT4G30410	AT4G30410,protein_coding	bHLH	-1	0	0	1	1	1
AT4G30860	ASHR3	---	-1	0	1	1	1	1
AT4G30930	NFD1	WRKY	1	1	0	1	1	1
AT4G30935	ATWRKY32	---	-1	1	0	1	1	1
AT4G31000	AT4G31000,protein_coding	---	-1	0	0	1	1	1
AT4G31060	AT4G31060,protein_coding	AP2-EREBP	0	0	0	1	1	1
AT4G31270	AT4G31270,protein_coding	---	-1	1	0	1	1	1
AT4G31420	AT4G31420,protein_coding	C2H2	1	1	0	1	1	1
AT4G31550	ATWRKY11	WRKY	1	0	0	1	1	1
AT4G31610	ATREM1	REM	-1	0	0	0	0	0
AT4G31615	AT4G31615,protein_coding	---	-1	0	0	1	1	1
AT4G31630	AT4G31630,protein_coding	REM	-1	0	0	1	0	1
AT4G31680	AT4G31680,protein_coding	REM	-1	0	0	0	0	0
AT4G31720	STG1	---	1	1	1	1	1	1
AT4G31800	ATWRKY18	WRKY	1	0	0	1	1	1
AT4G31805	AT4G31805,protein_coding	---	-1	0	0	1	0	1
AT4G31920	ARR10	ARR-B	1	0	1	1	1	1
AT4G32010	HSI2-L1	ABI3VP1	1	0	0	1	1	1
AT4G32040	KNAT5	Homeobox	1	1	1	1	1	1
AT4G32280	IAA29	---	0	0	0	1	1	1
AT4G32551	LUG	---	-1	1	1	1	1	1
AT4G32570	TIFY8	---	-1	0	0	1	1	1
AT4G32710	AT4G32710,protein_coding	Trihelix	-1	0	1	1	1	1
AT4G32730	ATMYB3R-1	MYB	1	0	1	1	1	1
AT4G32800	AT4G32800,protein_coding	AP2-EREBP	1	0	0	1	1	1
AT4G32880	ATHB-8	Homeobox	1	0	1	1	1	1
AT4G32890	GATA9	C2C2-Gata	1	0	0	1	1	1
AT4G32980	ATH1	Homeobox	1	0	0	1	1	1
AT4G33280	AT4G33280,protein_coding	REM	-1	0	0	0	0	0
AT4G33450	ATMYB69	MYB	1	0	1	1	1	1
AT4G33940	AT4G33940,protein_coding	C3H	-1	0	0	1	1	1
AT4G33970	AT4G33970,protein_coding	Trihelix	-1	0	0	1	1	1
AT4G34000	ABF3	bZIP	1	1	0	1	1	1
AT4G34400	AT4G34400,protein_coding	---	-1	0	0	1	1	1
AT4G34410	RRTF1	AP2-EREBP	1	0	0	1	0	1
AT4G34430	ATSWI3D	---	-1	1	0	1	1	1
AT4G34610	BLH6	Homeobox	1	0	0	1	1	1
AT4G34680	GATA3	C2C2-Gata	1	0	0	1	1	1
AT4G34990	AtMYB32	MYB	1	0	0	1	1	1
AT4G35040	bZIP19	bZIP	1	0	0	1	1	1
AT4G35280	AT4G35280,protein_coding	C2H2	0	0	1	0	0	1
AT4G35550	ATWOX13	Homeobox	1	0	1	1	1	1
AT4G35570	HMGB5	---	1	1	1	1	1	1
AT4G35580	NTL9	NAC	1	1	0	1	1	1
AT4G35590	AT4G35590,protein_coding	AtRKD	-1	0	0	1	1	1
AT4G35700	AT4G35700,protein_coding	---	0	0	0	0	0	0
AT4G35900	atbzip14	bZIP	1	0	0	1	1	1
AT4G36160	ANAC076	NAC	1	0	1	1	1	1
AT4G36260	SRS2	C2H2	-1	0	1	1	1	1
AT4G36540	BEE2	bHLH	-1	0	0	1	1	1
AT4G36590	AGL40	MADS	0	0	0	0	0	0
AT4G36620	GATA19	C2C2-Gata	1	0	0	1	1	1
AT4G36650	ATPBRP	---	1	0	1	1	1	1
AT4G36710	AT4G36710,protein_coding	GRAS	-1	0	0	1	1	1
AT4G36730	GBF1	bZIP	1	1	1	1	1	1
AT4G36740	ATHB40	Homeobox	1	0	1	1	1	1
AT4G36780	BEH2	BZR	-1	0	0	1	1	1
AT4G36860	DAR1	---	-1	1	0	1	1	1
AT4G36870	BLH2	Homeobox	1	0	1	1	1	1
AT4G36900	DEAR4	AP2-EREBP	1	0	0	1	1	1
AT4G36920	AP2	AP2-EREBP	1	0	0	1	1	1
AT4G36930	SPT	bHLH	1	0	0	1	1	1
AT4G37110	AT4G37110,protein_coding	---	-1	0	0	1	1	1
AT4G37130	AT4G37130,protein_coding	NAC	-1	1	0	1	1	1
AT4G37180	AT4G37180,protein_coding	G2-like	1	0	0	1	1	1
AT4G37260	ATMYB73	MYB	1	0	0	1	1	1
AT4G37490	CYC1	TCP	-1	0	1	1	1	1
AT4G37540	LBD39	---	-1	0	0	1	1	1
AT4G37610	BT5	---	-1	0	0	1	1	1
AT4G37650	SGR7	GRAS	-1	1	1	1	1	1
AT4G37730	AtbZIP7	bZIP	1	0	0	1	1	1
AT4G37740	AtGRF2	GRF	-1	0	1	1	1	1
AT4G37750	ANT	AP2-EREBP	1	0	0	1	1	1
AT4G37780	ATMYB87	MYB	1	0	1	1	1	1
AT4G37790	HAT22	Homeobox	1	0	0	1	1	1
AT4G37850	AT4G37850,protein_coding	bHLH	1	0	0	1	1	1
AT4G37940	AGL21	MADS	1	0	1	1	1	1
AT4G38000	DOF4.7	C2C2-Dof	0	0	0	0	0	0
AT4G38070	AT4G38070,protein_coding	---	1	1	0	1	1	1
AT4G38340	AT4G38340,protein_coding	NLP	1	0	0	1	1	1
AT4G38620	ATMYB4	MYB	1	0	0	1	1	1
AT4G38900	AT4G38900,protein_coding	bZIP	1	1	0	1	1	1
AT4G38960	AT4G38960,protein_coding	C2C2-CO-like	1	0	0	1	1	1
AT4G39070	AT4G39070,protein_coding	C2C2-CO-like	-1	0	0	1	1	1
AT4G39100	SHL1	---	-1	1	0	1	1	1
AT4G39160	AT4G39160,protein_coding	---	-1	1	0	1	1	1
AT4G39410	ATWRKY13	WRKY	1	0	0	1	1	1
AT4G39780	AT4G39780,protein_coding	AP2-EREBP	1	0	0	1	1	1
AT4G40060	ATHB-16	Homeobox	1	0	1	1	1	1
AT5G01160	AT5G01160,protein_coding	C2H2	1	1	0	1	1	1
AT5G01200	AT5G01200,protein_coding	MYB-related	1	0	0	1	1	1
AT5G01310	APTX	C2H2	1	1	0	1	1	1
AT5G01380	AT5G01380,protein_coding	Trihelix	1	0	0	1	1	1
AT5G01860	AT5G01860,protein_coding	C2H2	1	0	0	0	0	1
AT5G01960	AT5G01960,protein_coding	C3H	-1	1	0	1	1	1
AT5G01980	AT5G01980,protein_coding	C3H	-1	0	0	1	1	1
AT5G02030	BLH9	Homeobox	1	0	0	1	1	1
AT5G02460	AT5G02460,protein_coding	C2C2-Dof	1	0	0	1	1	1
AT5G02470	DPA	E2F-DP	-1	0	0	1	1	1
AT5G02810	APRR7	---	1	1	0	1	1	1
AT5G02840	LCL1	MYB-related	1	0	1	1	1	1
AT5G03150	JKD	C2H2	1	1	0	1	1	1
AT5G03415	ATDPB	---	1	1	0	1	1	1
AT5G03510	AT5G03510,protein_coding	C2H2	1	0	0	1	1	1
AT5G03680	PTL	Trihelix	1	0	0	1	1	1
AT5G03720	AT-HSFA3	HSF	0	0	0	1	1	1
AT5G03740	HD2C	C2H2	1	1	1	1	1	1
AT5G03780	TRFL10	MYB-related	1	0	0	1	1	1
AT5G03790	ATHB51	Homeobox	1	0	1	1	0	1
AT5G04150	BHLH101	bHLH	1	0	0	1	1	1
AT5G04240	ELF6	C2H2	1	0	0	1	1	1
AT5G04340	C2H2	C2H2	1	0	0	1	1	1
AT5G04390	AT5G04390,protein_coding	C2H2	1	0	0	1	1	1
AT5G04400	anac077	NAC	1	0	0	1	0	1
AT5G04410	anac078	NAC	1	0	0	1	1	1
AT5G04640	AGL99	MADS	0	0	0	0	0	0
AT5G04760	AT5G04760,protein_coding	MYB-related	1	0	0	1	1	1
AT5G04840	AT5G04840,protein_coding	---	1	0	0	1	1	1
AT5G04940	SUVH1	---	-1	1	0	1	1	1
AT5G05090	AT5G05090,protein_coding	G2-like	1	0	0	1	1	1
AT5G05410	DREB2	AP2-EREBP	1	0	1	1	1	1
AT5G05550	AT5G05550,protein_coding	---	-1	0	0	1	1	1
AT5G05610	AL1	Alfin-like	1	1	0	1	1	1
AT5G05660	ATNFXL2	---	-1	0	0	1	1	1
AT5G05790	AT5G05790,protein_coding	MYB-related	-1	0	0	1	1	1
AT5G06070	RAB	C2H2	1	0	0	1	0	1
AT5G06080	LBD33	---	-1	0	0	1	1	1
AT5G06100	ATMYB33	MYB	1	0	1	1	1	1
AT5G06110	AT5G06110,protein_coding	---	-1	1	0	1	1	1
AT5G06160	ATO	C2H2	-1	1	0	1	1	1
AT5G06250	AT5G06250,protein_coding	RAV	1	0	0	1	1	1
AT5G06490	AT5G06490,protein_coding	C3H	-1	0	0	1	1	1
AT5G06500	AGL96	MADS	1	0	0	0	0	1
AT5G06510	NF-YA10	CCAAT-HAP2	0	0	0	1	1	1
AT5G06550	AT5G06550,protein_coding	---	-1	0	0	1	1	1
AT5G06650	GIS2	C2H2	1	0	0	1	1	1
AT5G06710	HAT14	Homeobox	1	0	0	1	1	1
AT5G06770	AT5G06770,protein_coding	---	1	1	0	1	1	1
AT5G06800	AT5G06800,protein_coding	G2-like	1	0	0	1	1	1
AT5G06839	bZIP65	---	-1	0	0	1	1	1
AT5G06950	AHBP-1B	bZIP	1	0	1	1	1	1
AT5G06960	OBF5	bZIP	1	1	0	1	1	1
AT5G07040	AT5G07040,protein_coding	C3H	-1	0	0	1	1	1
AT5G07060	AT5G07060,protein_coding	---	1	0	0	1	1	1
AT5G07100	WRKY26	WRKY	1	0	0	1	1	1
AT5G07160	AT5G07160,protein_coding	bZIP	0	0	0	0	0	0
AT5G07260	AT5G07260,protein_coding	---	-1	0	0	1	0	1
AT5G07310	AT5G07310,protein_coding	AP2-EREBP	1	0	0	0	0	1
AT5G07400	AT5G07400,protein_coding	---	-1	1	0	1	1	1
AT5G07500	PEI1	C2H2	1	0	0	1	0	1
AT5G07580	AT5G07580,protein_coding	AP2-EREBP	1	0	0	1	1	1
AT5G07680	ANAC079	NAC	1	0	0	1	1	1
AT5G07690	ATMYB29	MYB	1	0	0	0	0	1
AT5G07700	AtMYB76	MYB	1	0	0	0	0	1
AT5G08070	TCP17	TCP	-1	0	1	0	0	1
AT5G08130	BIM1	bHLH	1	1	0	1	1	1
AT5G08139	AT5G08139,protein_coding	C3H	1	0	0	1	1	1
AT5G08190	NF-YB12	CCAAT-DR1	1	1	0	1	1	1
AT5G08230	AT5G08230,protein_coding	---	-1	0	0	1	1	1
AT5G08330	AT5G08330,protein_coding	TCP	-1	0	0	1	1	1
AT5G08520	AT5G08520,protein_coding	MYB-related	-1	1	0	1	1	1
AT5G08750	AT5G08750,protein_coding	C3H	-1	0	0	1	1	1
AT5G09230	AtSRT2	---	-1	1	1	1	1	1
AT5G09240	AT5G09240,protein_coding	---	-1	0	0	1	1	1
AT5G09250	KIWI	---	-1	1	0	1	1	1
AT5G09330	anac082	NAC	1	0	0	1	1	1
AT5G09410	CAMTA1	CAMTA	-1	0	0	1	1	1
AT5G09740	HAM2	C2H2	1	0	0	1	1	1
AT5G09780	AT5G09780,protein_coding	REM	-1	0	0	0	0	0
AT5G09790	ATXR5	---	-1	0	0	1	1	1
AT5G10030	OBF4	bZIP	1	0	0	1	1	1
AT5G10120	AT5G10120,protein_coding	EIL	1	0	0	1	0	1
AT5G10140	AGL25	MADS	1	0	1	1	1	1
AT5G10280	ATMYB64	MYB	1	0	0	1	1	1
AT5G10380	ATRING1	C3H	-1	0	1	1	0	1
AT5G10510	AIL6	AP2-EREBP	1	0	0	1	1	1
AT5G10800	AT5G10800,protein_coding	---	-1	0	0	1	1	1
AT5G10970	AT5G10970,protein_coding	C2H2	1	0	0	1	1	1
AT5G11050	AtMYB64	MYB	1	0	0	0	0	1
AT5G11060	KNAT4	Homeobox	1	1	1	1	1	1
AT5G11260	HY5	bZIP	1	1	0	1	1	1
AT5G11270	OCP3	---	1	0	0	1	1	1
AT5G11510	AtMYB3R4	MYB	1	0	1	1	1	1
AT5G11590	TINY2	AP2-EREBP	1	0	0	1	1	1
AT5G12310	AT5G12310,protein_coding	C3H	-1	0	0	1	1	1
AT5G12330	LRP1	C2H2	-1	0	1	1	1	1
AT5G12440	AT5G12440,protein_coding	---	-1	1	0	1	1	1
AT5G12840	ATHAP2A	CCAAT-HAP2	1	0	1	1	1	1
AT5G12850	AT5G12850,protein_coding	C2H2	1	1	0	1	1	1
AT5G12870	ATMYB46	MYB	1	0	1	1	1	1
AT5G13080	ATWRKY75	WRKY	1	1	0	1	1	1
AT5G13130	AT5G13130,protein_coding	---	-1	0	0	1	0	1
AT5G13180	ANAC083	NAC	1	0	1	1	1	1
AT5G13220	JAS1	---	-1	0	0	1	1	1
AT5G13330	Rap2.6L	AP2-EREBP	1	1	0	1	1	1
AT5G13730	SIG4	---	-1	0	0	0	0	0
AT5G13790	AGL15	MADS	1	0	0	1	1	1
AT5G13820	ATBP-1	MYB-related	-1	0	1	1	1	1
AT5G13910	LEP	AP2-EREBP	1	0	1	1	1	1
AT5G13960	KYP	---	-1	0	0	1	1	1
AT5G14000	anac084	---	1	0	0	1	1	1
AT5G14260	AT5G14260,protein_coding	---	-1	1	0	1	1	1
AT5G14340	AtMYB40	MYB	1	0	0	1	1	1
AT5G14370	AT5G14370,protein_coding	---	-1	0	0	1	1	1
AT5G14460	AT5G14460,protein_coding	---	-1	0	0	1	1	1
AT5G14540	AT5G14540,protein_coding	Trihelix	-1	1	0	1	1	1
AT5G14750	ATMYB66	MYB	1	0	1	1	1	1
AT5G14960	DEL2	E2F-DP	1	0	0	1	1	1
AT5G15020	SNL2	---	-1	1	0	1	1	1
AT5G15130	ATWRKY72	WRKY	1	0	0	1	1	1
AT5G15150	ATHB-3	Homeobox	1	0	1	1	1	1
AT5G15160	BHLH134	bHLH	-1	0	0	1	1	1
AT5G15210	ATHB30	ZF-HD	-1	0	0	1	1	1
AT5G15310	ATMIXTA	MYB	1	0	0	1	0	1
AT5G15480	AT5G15480,protein_coding	C2H2	0	0	0	0	0	0
AT5G15790	AT5G15790,protein_coding	C3H	-1	0	0	1	1	1
AT5G15800	AGL2	MADS	1	0	0	0	0	1
AT5G15830	AtbZIP3	bZIP	1	0	0	1	1	1
AT5G15840	CO	C2C2-CO-like	1	0	0	1	1	1
AT5G15850	ATCOL1	C2C2-CO-like	1	1	0	1	0	1
AT5G16070	AT5G16070,protein_coding	TCP	-1	1	0	1	1	1
AT5G16470	AT5G16470,protein_coding	C2H2	1	1	0	1	1	1
AT5G16540	ZFN3	C2H2	1	0	0	1	1	1
AT5G16560	KAN	G2-like	1	0	0	1	1	1
AT5G16600	AtMYB43	MYB	1	0	1	1	1	1
AT5G16680	AT5G16680,protein_coding	---	-1	1	0	1	1	1
AT5G16770	AtMYB9	MYB	1	0	0	1	1	1
AT5G16820	ATHSF3	HSF	1	1	0	1	1	1
AT5G17240	SDG40	---	-1	0	0	1	1	1
AT5G17260	anac086	NAC	1	0	0	1	1	1
AT5G17300	RVE1	---	-1	0	1	1	1	1
AT5G17320	HDG9	Homeobox	0	0	0	0	0	0
AT5G17430	BBM	AP2-EREBP	0	0	1	1	1	1
AT5G17490	RGL3	GRAS	-1	0	0	1	1	1
AT5G17600	AT5G17600,protein_coding	C3H	-1	0	0	1	1	1
AT5G17800	AtMYB56	MYB	1	0	1	1	1	1
AT5G17890	CHS3	---	-1	0	0	1	1	1
AT5G18000	VDD	---	-1	0	0	1	0	1
AT5G18090	AT5G18090,protein_coding	---	-1	0	0	1	1	1
AT5G18240	ATMYR1	G2-like	1	0	0	1	1	1
AT5G18270	ANAC087	NAC	1	0	0	1	1	1
AT5G18450	AT5G18450,protein_coding	AP2-EREBP	0	0	1	0	0	1
AT5G18550	AT5G18550,protein_coding	C2H2	-1	1	0	1	1	1
AT5G18560	PUCHI	AP2-EREBP	1	0	1	1	1	1
AT5G18680	AtTLP11	TUB	1	1	0	1	1	1
AT5G18830	ATSPL7	SBP	1	0	1	1	1	1
AT5G19280	KAPP	---	-1	1	0	1	1	1
AT5G19430	AT5G19430,protein_coding	C3H	-1	0	0	1	1	1
AT5G19490	AT5G19490,protein_coding	---	1	0	0	1	1	1
AT5G19790	RAP2.11	AP2-EREBP	1	0	1	1	1	1
AT5G20220	AT5G20220,protein_coding	C2H2	-1	0	0	1	1	1
AT5G20240	PI	MADS	1	0	1	1	0	1
AT5G20730	ARF7	ARF	1	0	1	1	1	1
AT5G20885	AT5G20885,protein_coding	C3H	-1	0	0	1	1	1
AT5G20900	JAZ12	---	-1	0	0	1	1	1
AT5G20910	AIP2	C3H	-1	1	0	1	1	1
AT5G21120	EIL2	EIL	1	0	0	1	1	1
AT5G22220	ATE2FB	E2F-DP	1	1	1	1	1	1
AT5G22290	anac089	NAC	1	0	0	1	1	1
AT5G22380	anac090	NAC	1	0	0	0	0	1
AT5G22570	ATWRKY38	WRKY	1	0	0	1	0	1
AT5G22700	AT5G22700,protein_coding	---	-1	0	0	1	1	1
AT5G22760	AT5G22760,protein_coding	---	-1	1	0	1	1	1
AT5G22890	AT5G22890,protein_coding	C2H2	1	0	0	1	1	1
AT5G22990	AT5G22990,protein_coding	C2H2	0	0	0	0	0	0
AT5G23000	ATMYB37	MYB	1	0	0	1	1	1
AT5G23090	NF-YB13	CCAAT-DR1	1	1	0	1	1	1
AT5G23150	HUA2	---	1	1	0	1	1	1
AT5G23260	AGL32	MADS	0	0	0	0	0	0
AT5G23405	AT5G23405,protein_coding	---	-1	0	0	1	1	1
AT5G23420	HMGB6	---	1	1	0	1	1	1
AT5G23610	AT5G23610,protein_coding	---	-1	0	0	1	1	1
AT5G23650	AT5G23650,protein_coding	MYB-related	-1	1	1	0	0	1
AT5G24110	ATWRKY30	WRKY	1	0	0	1	1	1
AT5G24120	ATSIG5	---	-1	0	0	1	1	1
AT5G24330	ATXR6	---	-1	0	0	1	1	1
AT5G24470	APRR5	---	1	0	0	1	1	1
AT5G24590	ANAC091	NAC	1	0	0	1	1	1
AT5G24800	ATBZIP9	bZIP	1	0	1	1	1	1
AT5G24930	ATCOL4	C2C2-CO-like	1	0	0	1	1	1
AT5G25060	AT5G25060,protein_coding	---	-1	1	0	1	1	1
AT5G25160	ZFP3	C2H2	1	0	0	1	1	1
AT5G25190	AT5G25190,protein_coding	AP2-EREBP	1	0	0	1	1	1
AT5G25220	KNAT3	Homeobox	1	1	1	1	1	1
AT5G25390	SHN2	AP2-EREBP	0	0	1	0	0	1
AT5G25470	AT5G25470,protein_coding	---	-1	0	0	1	0	1
AT5G25475	AT5G25475,protein_coding	---	-1	1	0	1	1	1
AT5G25810	tny	AP2-EREBP	1	0	0	1	1	1
AT5G25830	GATA12	C2C2-Gata	1	0	0	1	1	1
AT5G25890	IAA28	---	1	0	1	1	1	1
AT5G26210	AL4	Alfin-like	1	1	0	1	1	1
AT5G26610	AT5G26610,protein_coding	C2H2	1	0	0	1	1	1
AT5G26630	AGL35	MADS	1	0	0	1	0	1
AT5G26660	ATMYB86	MYB	1	0	0	1	1	1
AT5G26880	AGL26	---	-1	0	0	1	1	1
AT5G26920	CBP60G	---	-1	1	0	1	1	1
AT5G26930	GATA23	C2C2-Gata	0	0	1	1	1	1
AT5G27050	AGL101	MADS	1	0	0	0	0	1
AT5G27580	AGL89	MADS	1	0	0	1	0	1
AT5G27610	ALY1	---	-1	0	0	1	1	1
AT5G27650	AT5G27650,protein_coding	---	-1	1	0	1	1	1
AT5G27810	AT5G27810,protein_coding	---	-1	0	0	1	1	1
AT5G27910	NF-YC8	CCAAT-HAP5	1	0	1	1	0	1
AT5G28040	AT5G28040,protein_coding	GeBP	-1	1	0	1	1	1
AT5G28300	AT5G28300,protein_coding	Trihelix	1	0	0	1	1	1
AT5G28590	AT5G28590,protein_coding	---	-1	0	0	0	0	0
AT5G28640	AN3	---	-1	0	0	1	1	1
AT5G28650	ATWRKY74	WRKY	1	0	0	1	1	1
AT5G28770	AtbZIP63	bZIP	1	0	0	1	1	1
AT5G29000	AT5G29000,protein_coding	G2-like	1	0	0	1	1	1
AT5G32460	AT5G32460,protein_coding	---	-1	0	0	0	0	0
AT5G35550	ATMYB123	MYB	0	0	0	0	0	0
AT5G35770	SAP	---	-1	0	0	1	1	1
AT5G35900	LBD35	---	-1	0	0	0	0	0
AT5G37020	ARF8	ARF	1	1	0	1	1	1
AT5G37230	AT5G37230,protein_coding	---	-1	0	0	1	0	1
AT5G37260	CIR1	MYB-related	1	0	0	1	1	1
AT5G37420	AT5G37420,protein_coding	MADS	-1	0	0	1	0	1
AT5G38140	NF-YC12	CCAAT-HAP5	1	0	0	1	1	1
AT5G38500	AT5G38500,protein_coding	---	-1	0	0	0	0	0
AT5G38560	AT5G38560,protein_coding	Trihelix	-1	1	0	1	1	1
AT5G38690	AT5G38690,protein_coding	---	-1	1	0	1	1	1
AT5G38800	AtbZIP43	bZIP	1	0	0	1	1	1
AT5G38840	AT5G38840,protein_coding	---	-1	1	0	1	1	1
AT5G38895	AT5G38895,protein_coding	C3H	-1	0	0	1	1	1
AT5G39610	ANAC092	NAC	1	0	1	1	1	1
AT5G39660	CDF2	C2C2-Dof	0	1	0	1	1	1
AT5G39700	AtMYB89	MYB	0	0	0	0	0	0
AT5G39760	AtHB23	ZF-HD	-1	0	0	1	1	1
AT5G39820	anac094	NAC	1	0	0	1	1	1
AT5G39860	BHLH136	bHLH	-1	0	0	0	0	0
AT5G40330	ATMYB23	MYB	1	0	1	1	1	1
AT5G40340	AT5G40340,protein_coding	---	-1	1	0	1	1	1
AT5G40350	AtMYB24	MYB	0	0	0	0	0	0
AT5G40360	AtMYB115	MYB	0	0	0	0	0	0
AT5G40430	AtMYB22	MYB	0	0	0	0	0	0
AT5G40710	AT5G40710,protein_coding	C2H2	1	0	0	1	1	1
AT5G41090	anac095	---	1	0	0	1	0	1
AT5G41350	AT5G41350,protein_coding	C3H	-1	1	0	1	1	1
AT5G41410	BEL1	Homeobox	1	0	0	1	1	1
AT5G41440	AT5G41440,protein_coding	C3H	-1	0	0	0	0	0
AT5G41450	AT5G41450,protein_coding	C3H	-1	0	0	0	0	0
AT5G41580	AT5G41580,protein_coding	---	1	1	0	1	1	1
AT5G41920	AT5G41920,protein_coding	GRAS	-1	0	0	1	1	1
AT5G42200	AT5G42200,protein_coding	C3H	-1	0	0	1	1	1
AT5G42400	ATXR7	---	-1	0	0	1	1	1
AT5G42520	ATBPC6	BBR/BPC	-1	1	0	1	1	1
AT5G42630	ATS	G2-like	1	0	0	1	1	1
AT5G42640	AT5G42640,protein_coding	C2H2	1	0	0	0	0	1
AT5G42700	AT5G42700,protein_coding	---	-1	0	0	1	1	1
AT5G42780	AtHB27	ZF-HD	-1	1	0	1	1	1
AT5G42820	ATU2AF35B	---	-1	1	1	1	1	1
AT5G42910	AT5G42910,protein_coding	bZIP	1	0	0	0	0	1
AT5G43170	AZF3	C2H2	1	0	1	1	1	1
AT5G43270	SPL2	SBP	1	0	1	1	1	1
AT5G43410	AT5G43410,protein_coding	AP2-EREBP	0	0	0	0	0	0
AT5G43700	ATAUX2-11	---	1	0	0	1	1	1
AT5G43840	AT-HSFA6A	HSF	0	0	0	1	0	1
AT5G43990	SDG18	---	-1	1	0	1	1	1
AT5G44080	AT5G44080,protein_coding	bZIP	1	0	0	1	1	1
AT5G44160	NUC	C2H2	1	0	1	1	1	1
AT5G44180	AT5G44180,protein_coding	Homeobox	1	1	0	1	1	1
AT5G44190	ATGLK2	G2-like	1	0	0	1	1	1
AT5G44210	ATERF-9	AP2-EREBP	1	0	0	1	1	1
AT5G44260	AT5G44260,protein_coding	---	-1	0	0	1	1	1
AT5G44800	CHR4	---	-1	1	0	1	1	1
AT5G45050	ATWRKY16	WRKY	1	0	0	1	1	1
AT5G45110	ATNPR3	---	-1	1	0	1	1	1
AT5G45260	ATWRKY52	---	-1	0	0	1	1	1
AT5G45300	BAM8	---	-1	1	0	1	1	1
AT5G45420	AT5G45420,protein_coding	---	-1	1	0	1	1	1
AT5G45710	AT-HSFA4C	HSF	1	0	1	1	1	1
AT5G45830	ATDOG1	---	-1	1	0	1	0	1
AT5G45980	STPL	Homeobox	0	0	0	0	0	0
AT5G46010	AT5G46010,protein_coding	Homeobox	-1	0	0	0	0	0
AT5G46310	AT5G46310,protein_coding	---	-1	0	0	0	0	0
AT5G46350	ATWRKY8	WRKY	1	0	0	1	1	1
AT5G46590	anac096	NAC	1	0	0	1	1	1
AT5G46640	AT5G46640,protein_coding	---	-1	0	0	1	1	1
AT5G46690	bHLH071	bHLH	1	0	0	1	0	1
AT5G46710	AT5G46710,protein_coding	---	-1	0	0	1	1	1
AT5G46760	AT5G46760,protein_coding	bHLH	1	1	1	1	1	1
AT5G46830	ATNIG1	bHLH	1	0	0	1	0	1
AT5G46880	HB-7	Homeobox	0	0	0	0	0	0
AT5G46910	AT5G46910,protein_coding	---	1	0	0	1	1	1
AT5G47220	ATERF-2	AP2-EREBP	1	0	0	1	1	1
AT5G47230	ATERF-5	AP2-EREBP	0	0	0	1	1	1
AT5G47370	HAT2	Homeobox	1	0	0	1	1	1
AT5G47390	AT5G47390,protein_coding	MYB-related	1	1	0	1	1	1
AT5G47610	AT5G47610,protein_coding	C3H	-1	0	0	1	0	1
AT5G47640	NF-YB2	CCAAT-HAP3	1	1	0	1	1	1
AT5G47670	L1L	CCAAT-HAP3	1	0	0	1	1	1
AT5G47790	AT5G47790,protein_coding	---	-1	1	0	1	1	1
AT5G48150	PAT1	GRAS	-1	0	0	1	1	1
AT5G48250	AT5G48250,protein_coding	C2C2-CO-like	1	1	0	1	1	1
AT5G48560	AT5G48560,protein_coding	bHLH	1	1	0	1	1	1
AT5G48655	AT5G48655,protein_coding	C3H	-1	0	0	1	1	1
AT5G48670	AGL80	MADS	1	0	0	1	1	1
AT5G49240	APRR4	ARR-B	1	0	0	0	0	1
AT5G49330	ATMYB111	MYB	1	0	0	1	0	1
AT5G49520	ATWRKY48	WRKY	1	1	0	1	1	1
AT5G49620	AtMYB78	MYB	1	0	0	1	1	1
AT5G49700	AT5G49700,protein_coding	---	-1	0	0	1	1	1
AT5G50470	NF-YC7	CCAAT-HAP5	1	0	0	0	0	1
AT5G50480	NF-YC6	CCAAT-HAP5	1	0	0	0	0	1
AT5G50820	anac097	---	1	0	0	1	1	1
AT5G50915	AT5G50915,protein_coding	bHLH	-1	0	0	1	0	1
AT5G51190	AT5G51190,protein_coding	AP2-EREBP	0	0	0	1	1	1
AT5G51230	AtEMF2	C2H2	-1	1	0	1	1	1
AT5G51590	AT5G51590,protein_coding	---	-1	1	0	1	1	1
AT5G51800	AT5G51800,protein_coding	---	-1	0	0	1	0	1
AT5G51860	AGL72	MADS	1	0	1	0	0	1
AT5G51870	AGL71	MADS	1	0	0	0	1	1
AT5G51910	AT5G51910,protein_coding	TCP	-1	0	0	1	1	1
AT5G51980	AT5G51980,protein_coding	---	-1	1	0	1	1	1
AT5G51990	CBF4	AP2-EREBP	1	0	0	0	1	1
AT5G52010	AT5G52010,protein_coding	C2H2	1	0	0	1	1	1
AT5G52020	AT5G52020,protein_coding	AP2-EREBP	1	0	0	1	1	1
AT5G52170	HDG7	Homeobox	1	0	1	1	1	1
AT5G52260	AtMYB19	MYB	1	0	0	1	1	1
AT5G52510	SCL8	GRAS	-1	0	0	1	1	1
AT5G52660	AT5G52660,protein_coding	MYB-related	-1	0	0	1	1	1
AT5G52830	ATWRKY27	WRKY	1	1	1	1	1	1
AT5G53200	TRY	MYB-related	-1	0	0	1	1	1
AT5G53210	SPCH	bHLH	1	0	0	1	1	1
AT5G53290	CRF3	AP2-EREBP	1	0	0	1	1	1
AT5G53420	AT5G53420,protein_coding	---	-1	0	0	1	1	1
AT5G53430	ATX5	---	-1	0	0	1	1	1
AT5G53660	AtGRF7	GRF	-1	0	0	0	0	0
AT5G53950	ANAC098	NAC	0	0	0	1	0	1
AT5G53980	ATHB52	Homeobox	1	0	1	1	1	1
AT5G54070	AT-HSFA9	HSF	0	0	0	0	0	0
AT5G54230	AtMYB49	MYB	1	0	0	1	1	1
AT5G54470	AT5G54470,protein_coding	C2C2-CO-like	0	0	0	1	1	1
AT5G54630	AT5G54630,protein_coding	C2H2	1	0	0	0	0	1
AT5G54680	bHLH105	bHLH	1	0	0	1	1	1
AT5G55020	ATMYB120	MYB	0	0	0	0	1	1
AT5G55390	EDM2	---	-1	1	0	1	1	1
AT5G55760	SRT1	---	1	0	0	1	1	1
AT5G55970	AT5G55970,protein_coding	C3H	-1	0	0	1	1	1
AT5G56110	AtMYB103	MYB	0	0	0	0	0	0
AT5G56200	AT5G56200,protein_coding	---	1	0	0	1	1	1
AT5G56270	ATWRKY2	WRKY	1	0	0	1	1	1
AT5G56620	anac099	NAC	-1	0	0	1	1	1
AT5G56770	AT5G56770,protein_coding	HRT	-1	0	0	0	0	0
AT5G56780	ATET2	HRT	-1	0	0	1	1	1
AT5G56860	GATA21	C2C2-Gata	1	0	0	1	1	1
AT5G56900	AT5G56900,protein_coding	---	-1	1	0	1	1	1
AT5G57150	AT5G57150,protein_coding	bHLH	1	0	0	1	1	1
AT5G57180	CIA2	---	-1	0	0	1	1	1
AT5G57390	AIL5	AP2-EREBP	1	0	1	1	1	1
AT5G57410	AT5G57410,protein_coding	---	-1	1	1	1	1	1
AT5G57420	IAA33	---	1	0	0	1	1	1
AT5G57520	ATZFP2	C2H2	0	1	0	0	0	1
AT5G57580	AT5G57580,protein_coding	---	-1	1	1	1	1	1
AT5G57620	AtMYB36	MYB	1	0	1	1	1	1
AT5G57660	ATCOL5	C2C2-CO-like	1	1	0	1	1	1
AT5G57720	AT5G57720,protein_coding	---	-1	0	0	1	0	1
AT5G58010	LRL3	bHLH	1	0	1	1	1	1
AT5G58080	ARR18	ARR-B	0	0	0	1	0	1
AT5G58280	AT5G58280,protein_coding	---	-1	0	0	1	1	1
AT5G58610	AT5G58610,protein_coding	PHD	-1	0	0	1	1	1
AT5G58620	AT5G58620,protein_coding	---	-1	1	0	1	1	1
AT5G58850	ATMYB119	MYB	0	0	1	0	0	1
AT5G58890	AGL82	MADS	0	0	0	0	0	0
AT5G58900	AT5G58900,protein_coding	MYB-related	1	0	0	1	1	1
AT5G59000	AT5G59000,protein_coding	C3H	-1	0	0	1	1	1
AT5G59340	WOX2	Homeobox	0	0	0	1	1	1
AT5G59430	ATTRP1	MYB-related	-1	0	0	1	1	1
AT5G59450	AT5G59450,protein_coding	GRAS	-1	0	0	1	1	1
AT5G59780	ATMYB59	MYB	1	0	1	1	1	1
AT5G59820	RHL41	C2H2	1	0	0	1	1	1
AT5G59950	AT5G59950,protein_coding	---	-1	1	0	1	1	1
AT5G59990	AT5G59990,protein_coding	---	-1	0	0	1	1	1
AT5G60100	APRR3	---	1	1	0	1	1	1
AT5G60120	TOE2	AP2-EREBP	1	0	0	1	1	1
AT5G60130	AT5G60130,protein_coding	---	-1	0	0	0	0	0
AT5G60140	AT5G60140,protein_coding	---	-1	0	0	1	0	1
AT5G60200	TMO6	C2C2-Dof	1	0	1	1	1	1
AT5G60410	ATSIZ1	---	-1	1	1	1	1	1
AT5G60440	AGL62	MADS	1	0	0	1	1	1
AT5G60450	ARF4	ARF	1	0	0	1	1	1
AT5G60470	AT5G60470,protein_coding	C2H2	1	0	0	0	1	1
AT5G60690	IFL	Homeobox	1	0	1	1	1	1
AT5G60820	AT5G60820,protein_coding	C3H	-1	0	0	1	1	1
AT5G60850	OBP4	C2C2-Dof	1	0	0	1	1	1
AT5G60890	ATMYB34	MYB	1	0	0	1	1	1
AT5G60910	AGL8	MADS	0	0	0	1	1	1
AT5G60970	TCP5	TCP	-1	0	0	0	0	0
AT5G61190	AT5G61190,protein_coding	C2H2	-1	0	0	1	1	1
AT5G61380	APRR1	---	1	0	1	1	1	1
AT5G61420	AtMYB28	MYB	1	0	1	1	1	1
AT5G61430	ANAC100	NAC	1	0	0	1	1	1
AT5G61470	AT5G61470,protein_coding	C2H2	1	0	0	0	0	1
AT5G61590	AT5G61590,protein_coding	AP2-EREBP	1	0	0	1	1	1
AT5G61600	ERF104	AP2-EREBP	1	0	0	1	1	1
AT5G61620	AT5G61620,protein_coding	MYB-related	1	0	0	1	0	1
AT5G61770	PPAN	---	-1	1	0	1	1	1
AT5G61850	LFY	Orphan	1	0	0	1	0	1
AT5G61890	AT5G61890,protein_coding	AP2-EREBP	1	0	0	0	0	1
AT5G61930	APO3	---	-1	0	0	1	1	1
AT5G61940	AT5G61940,protein_coding	C2H2	-1	0	0	1	1	1
AT5G62000	ARF1-BP	---	1	0	1	1	1	1
AT5G62020	AT-HSFB2A	HSF	1	0	0	1	1	1
AT5G62110	AT5G62110,protein_coding	---	-1	0	0	0	0	0
AT5G62165	AGL42	MADS	-1	0	0	1	1	1
AT5G62260	AT5G62260,protein_coding	---	-1	1	0	1	1	1
AT5G62320	ATMYB99	MYB	1	1	0	1	0	1
AT5G62380	ANAC101	NAC	1	0	1	1	1	1
AT5G62430	CDF1	C2C2-Dof	1	0	0	1	1	1
AT5G62470	ATMYB96	MYB	1	0	1	1	1	1
AT5G62570	AT5G62570,protein_coding	---	-1	0	1	1	1	1
AT5G62610	AT5G62610,protein_coding	bHLH	1	0	0	1	1	1
AT5G62940	DOF5.6	C2C2-Dof	1	0	1	1	1	1
AT5G63080	AT5G63080,protein_coding	---	-1	1	0	1	1	1
AT5G63260	AT5G63260,protein_coding	---	-1	1	0	1	1	1
AT5G63280	AT5G63280,protein_coding	C2H2	1	1	0	1	1	1
AT5G63420	emb2746	---	-1	1	0	1	1	1
AT5G63730	ARI14	C3H	-1	0	0	0	0	0
AT5G63750	ARI13	C3H	-1	1	0	1	1	1
AT5G63780	SHA1	C3H	-1	0	1	1	1	1
AT5G63790	ANAC102	NAC	1	0	1	1	1	1
AT5G63900	AT5G63900,protein_coding	PHD	-1	0	0	1	0	1
AT5G64060	anac103	NAC	1	0	0	1	1	1
AT5G64220	AT5G64220,protein_coding	CAMTA	-1	1	0	1	1	1
AT5G64530	ANAC104	---	0	0	0	1	1	1
AT5G64610	HAM1	C2H2	1	1	0	1	1	1
AT5G64980	AT5G64980,protein_coding	---	-1	0	0	1	1	1
AT5G65070	AGL69	MADS	1	0	0	1	1	1
AT5G65080	AGL68	MADS	0	0	0	1	1	1
AT5G65100	AT5G65100,protein_coding	EIL	1	0	0	1	1	1
AT5G65130	AT5G65130,protein_coding	AP2-EREBP	1	0	0	1	1	1
AT5G65210	TGA1	bZIP	1	1	0	1	1	1
AT5G65230	AtMYB53	MYB	1	0	0	1	1	1
AT5G65310	ATHB-5	Homeobox	1	0	1	1	1	1
AT5G65320	AT5G65320,protein_coding	bHLH	1	0	0	1	1	1
AT5G65330	AGL78	MADS	-1	0	0	1	1	1
AT5G65410	ATHB25	ZF-HD	-1	0	0	1	0	1
AT5G65510	AIL7	AP2-EREBP	1	0	0	1	1	1
AT5G65590	AT5G65590,protein_coding	C2C2-Dof	1	0	0	1	1	1
AT5G65640	bHLH093	bHLH	1	0	0	1	1	1
AT5G65670	IAA9	---	1	0	0	1	1	1
AT5G65790	ATMYB68	MYB	1	0	1	1	1	1
AT5G66055	AKRP	---	-1	0	0	1	1	1
AT5G66070	AT5G66070,protein_coding	C3H	-1	0	0	1	1	1
AT5G66300	ANAC105	NAC	1	0	1	1	1	1
AT5G66320	GATA5	C2C2-Gata	1	0	0	1	1	1
AT5G66350	SHI	C2H2	-1	0	1	1	1	1
AT5G66610	DAR7	---	-1	0	0	1	1	1
AT5G66620	DAR6	---	-1	0	0	1	1	1
AT5G66630	DAR5	---	-1	1	0	1	1	1
AT5G66700	ATHB53	Homeobox	1	0	1	1	1	1
AT5G66730	AT5G66730,protein_coding	C2H2	1	0	0	1	1	1
AT5G66770	AT5G66770,protein_coding	GRAS	-1	0	0	1	1	1
AT5G66940	AT5G66940,protein_coding	C2C2-Dof	1	0	0	0	0	1
AT5G66980	AT5G66980,protein_coding	---	-1	0	0	1	0	1
AT5G67000	AT5G67000,protein_coding	AP2-EREBP	0	0	0	0	0	0
AT5G67010	AT5G67010,protein_coding	---	1	0	0	0	0	1
AT5G67030	ABA1	---	-1	1	0	1	1	1
AT5G67060	HEC1	bHLH	1	0	0	1	1	1
AT5G67110	ALC	bHLH	1	0	0	1	1	1
AT5G67180	TOE3	---	1	0	0	1	1	1
AT5G67190	DEAR2	AP2-EREBP	1	0	0	1	1	1
AT5G67300	ATMYB44	MYB	1	0	0	1	1	1
AT5G67420	ASL39	---	-1	0	0	1	1	1
AT5G67450	AZF1	C2H2	1	0	1	1	1	1
AT5G67480	ATBT4	---	-1	0	0	1	1	1
AT5G67580	ATTBP3	MYB-related	-1	0	1	1	1	1
