# Supplementary material for: ARACNe-based inference, using curated microarray data, of Arabidopsis thaliana root transcriptional regulatory networks
Source: BMC Plant Biol. 2014 Apr 16;14:97. doi: 10.1186/1471-2229-14-97 (PMC4021103; doi:10.1186/1471-2229-14-97)
Supplement: Additional file 5 — List of ANAC030 / VND7 inferred interactors in the FullNet obtained at DPI 0.0, 0.1 and 0.2. [file 1471-2229-14-97-S5.xls]

## Sheet: VND7
Additional file 5. List of ANAC030/VND7 inferred interactors.
DPI: Data Processing Inequality value; MI: Mutual Information value.
0 and 1 indicate, respectively, that the ANAC030 interactor is absent or present in the corresponding experimental target gene list.
VND7/ANAC030 interactors detected in at least one experimental setting are highlighted blue.
probe1	agi1	symbol1	int	symbol2	agi2	probe2	DPI	MI	p_value	Zhong2010	Yamaguchi 2010	Yamaguchi 2011 array	Yamaguchi 2011 direct
260173_at	AT1G71930	ANAC030	pd	AT3G62160,protein_coding	AT3G62160	251249_at	0	0.421448	1e-70	1	0	0	0
260173_at	AT1G71930	ANAC030	pd	AT5G60720,protein_coding	AT5G60720	247590_at	0	0.376219	1e-60	1	1	1	1
260173_at	AT1G71930	ANAC030	pd	ATPRR1	AT1G32100	245792_at	0	0.375341	1e-60	0	0	0	0
260173_at	AT1G71930	ANAC030	pd	ATSBT1.1	AT1G01900	261653_at	0	0.375002	1e-60	0	1	1	1
260173_at	AT1G71930	ANAC030	pd	AT1G54790,protein_coding	AT1G54790	264184_at	0	0.364787	1e-60	1	1	1	1
260173_at	AT1G71930	ANAC030	pd	AT2G04850,protein_coding	AT2G04850	263629_at	0	0.363144	1e-60	1	0	1	1
260173_at	AT1G71930	ANAC030	pd	AT3G27200,protein_coding	AT3G27200	257151_at	0	0.362569	1e-60	1	1	1	1
260173_at	AT1G71930	ANAC030	pd	AT2G27740,protein_coding	AT2G27740	266244_at	0	0.328449	1e-50	0	0	1	0
260173_at	AT1G71930	ANAC030	pd	AT5G01930,protein_coding	AT5G01930	251069_at	0	0.324593	1e-50	1	0	1	1
260173_at	AT1G71930	ANAC030	pd	AT1G47410,protein_coding	AT1G47410	262438_at	0	0.293837	1e-50	0	0	1	0
260173_at	AT1G71930	ANAC030	pd	AT5G59845,protein_coding	AT5G59845	247657_at	0	0.27815	1e-50	1	0	1	0
260173_at	AT1G71930	ANAC030	pd	AT5G38610,protein_coding	AT5G38610	249518_at	0	0.27147	1e-40	1	1	1	1
260173_at	AT1G71930	ANAC030	pd	AT5G26330,protein_coding	AT5G26330	246827_at	0	0.252517	1e-40	1	0	0	0
260173_at	AT1G71930	ANAC030	pd	AT1G24600,protein_coding	AT1G24600	265024_at	0	0.243778	1e-40	1	0	1	1
260173_at	AT1G71930	ANAC030	pd	AT4G39320,protein_coding	AT4G39320	252944_at	0	0.188269	1e-30	0	0	1	0
260173_at	AT1G71930	ANAC030	pd	CLE6	AT2G31085	266477_at	0	0.180814	1e-30	0	0	0	0
260173_at	AT1G71930	ANAC030	pd	ATMYB46	AT5G12870	250322_at	0.1	0.422754	1e-70	1	1	1	1
260173_at	AT1G71930	ANAC030	pd	GUX1	AT3G18660	257757_at	0.1	0.402358	1e-70	0	0	1	0
260173_at	AT1G71930	ANAC030	pd	ANAC007	AT1G12260	261022_at	0.1	0.36216	1e-60	0	0	0	0
260173_at	AT1G71930	ANAC030	pd	ATCESA8	AT4G18780	254618_at	0.1	0.360699	1e-60	0	1	1	1
260173_at	AT1G71930	ANAC030	pd	GAUT12	AT5G54690	248121_at	0.1	0.351628	1e-60	0	0	1	0
260173_at	AT1G71930	ANAC030	pd	COBL4	AT5G15630	246512_at	0.1	0.336702	1e-60	0	0	1	0
260173_at	AT1G71930	ANAC030	pd	ATFLA11	AT5G03170	250933_at	0.1	0.312081	1e-50	0	0	1	1
260173_at	AT1G71930	ANAC030	pd	ATLAC17	AT5G60020	247648_at	0.1	0.309049	1e-50	0	0	1	0
260173_at	AT1G71930	ANAC030	pd	I14H	AT5G67230	247031_at	0.1	0.308152	1e-50	0	0	1	0
260173_at	AT1G71930	ANAC030	pd	TBL3	AT5G01360	251093_at	0.1	0.305768	1e-50	1	1	1	1
260173_at	AT1G71930	ANAC030	pd	MAP65-8	AT1G27920	259606_at	0.1	0.299485	1e-50	0	0	1	1
260173_at	AT1G71930	ANAC030	pd	PLDALPHA4	AT1G55180	259657_at	0.1	0.29942	1e-50	1	1	1	1
260173_at	AT1G71930	ANAC030	pd	AT1G70500,protein_coding	AT1G70500	260333_at	0.1	0.298741	1e-50	1	1	1	1
260173_at	AT1G71930	ANAC030	pd	AT2G44300,protein_coding	AT2G44300	267382_at	0.1	0.298008	1e-50	0	0	0	0
260173_at	AT1G71930	ANAC030	pd	RIC2	AT1G27380	264495_at	0.1	0.29698	1e-50	0	0	0	0
260173_at	AT1G71930	ANAC030	pd	ATCESA7	AT5G17420	246425_at	0.1	0.295149	1e-50	0	1	1	0
260173_at	AT1G71930	ANAC030	pd	AT1G79620,protein_coding	AT1G79620	261399_at	0.1	0.294495	1e-50	0	0	0	0
260173_at	AT1G71930	ANAC030	pd	AT5G51890,protein_coding	AT5G51890	248382_at	0.1	0.292926	1e-50	1	1	1	0
260173_at	AT1G71930	ANAC030	pd	AT2G46760,protein_coding	AT2G46760	266713_at	0.1	0.289497	1e-50	1	1	1	1
260173_at	AT1G71930	ANAC030	pd	ATGATL1	AT1G19300	260666_at	0.1	0.287631	1e-50	0	0	1	0
260173_at	AT1G71930	ANAC030	pd	AT4G08160,protein_coding	AT4G08160	255150_at	0.1	0.286442	1e-50	1	1	1	1
260173_at	AT1G71930	ANAC030	pd	AT2G41330,protein_coding	AT2G41330	266424_at	0.1	0.270271	1e-40	0	0	0	0
260173_at	AT1G71930	ANAC030	pd	AT1G58070,protein_coding	AT1G58070	245864_at	0.1	0.269525	1e-40	1	0	1	0
260173_at	AT1G71930	ANAC030	pd	AT1G75090,protein_coding	AT1G75090	259926_at	0.1	0.269071	1e-40	0	0	1	1
260173_at	AT1G71930	ANAC030	pd	AT1G10800,protein_coding	AT1G10800	262759_at	0.1	0.267995	1e-40	1	1	1	1
260173_at	AT1G71930	ANAC030	pd	AGAL2	AT5G08370	246036_at	0.1	0.262771	1e-40	0	0	1	0
260173_at	AT1G71930	ANAC030	pd	TBL34	AT2G38320	267037_at	0.1	0.243985	1e-40	1	1	1	1
260173_at	AT1G71930	ANAC030	pd	AT1G69080,protein_coding	AT1G69080	259371_at	0.1	0.231368	1e-40	0	0	0	0
260173_at	AT1G71930	ANAC030	pd	AT4G11210,protein_coding	AT4G11210	254909_at	0.1	0.231338	1e-40	0	0	0	0
260173_at	AT1G71930	ANAC030	pd	ANAC076	AT4G36160	253076_at	0.1	0.231056	1e-40	0	0	0	0
260173_at	AT1G71930	ANAC030	pd	AT3G48970,protein_coding	AT3G48970	252296_at	0.1	0.223949	1e-40	0	0	0	0
260173_at	AT1G71930	ANAC030	pd	AT3G15250,protein_coding	AT3G15250	257049_at	0.1	0.221417	1e-30	0	0	0	0
260173_at	AT1G71930	ANAC030	pd	AT5G14510,protein_coding	AT5G14510	250183_at	0.1	0.221271	1e-30	1	0	0	0
260173_at	AT1G71930	ANAC030	pd	AT4G18425,protein_coding	AT4G18425	254629_at	0.1	0.212759	1e-30	1	1	1	0
260173_at	AT1G71930	ANAC030	pd	AT5G46115,protein_coding	AT5G46115	248887_at	0.1	0.20831	1e-30	0	0	0	0
260173_at	AT1G71930	ANAC030	pd	RPS6	AT5G46470	248875_at	0.1	0.196892	1e-30	0	0	0	0
260173_at	AT1G71930	ANAC030	pd	AT3G48185,protein_coding	AT3G48185	252352_at	0.1	0.19208	1e-30	0	0	0	0
260173_at	AT1G71930	ANAC030	pd	BLT	AT1G64690	262872_at	0.1	0.191449	1e-30	0	0	0	0
260173_at	AT1G71930	ANAC030	pd	AT5G02640,protein_coding	AT5G02640	251009_at	0.1	0.189685	1e-30	0	0	0	0
260173_at	AT1G71930	ANAC030	pd	ATNAT7	AT1G60030	263734_at	0.1	0.186592	1e-30	0	0	0	0
260173_at	AT1G71930	ANAC030	pd	ATUGD1	AT1G26570	261017_at	0.1	0.184909	1e-30	0	0	0	0
260173_at	AT1G71930	ANAC030	pd	AT5G23750,protein_coding	AT5G23750	249797_at	0.1	0.171405	1e-30	0	0	0	0
260173_at	AT1G71930	ANAC030	pd	AT5G24670,protein_coding	AT5G24670	246957_at	0.1	0.17086	1e-30	0	0	0	0
260173_at	AT1G71930	ANAC030	pd	VAT1	AT5G16290	250111_at	0.1	0.16594	1e-20	0	0	0	0
260173_at	AT1G71930	ANAC030	pd	IRX9	AT2G37090	265463_at	0.2	0.377913	1e-60	0	1	1	0
260173_at	AT1G71930	ANAC030	pd	RIC4	AT5G16490	250120_at	0.2	0.350909	1e-60	0	1	1	0
260173_at	AT1G71930	ANAC030	pd	AT1G67510,protein_coding	AT1G67510	264226_at	0.2	0.336539	1e-60	0	0	0	0
260173_at	AT1G71930	ANAC030	pd	LAC10	AT5G01190	251131_at	0.2	0.328014	1e-50	0	0	0	0
260173_at	AT1G71930	ANAC030	pd	AtMYB20	AT1G66230	259822_at	0.2	0.315235	1e-50	0	0	0	0
260173_at	AT1G71930	ANAC030	pd	XCP1	AT4G35350	253191_at	0.2	0.300158	1e-50	1	1	1	1
260173_at	AT1G71930	ANAC030	pd	XCP2	AT1G20850	262796_at	0.2	0.29936	1e-50	1	0	1	1
260173_at	AT1G71930	ANAC030	pd	CESA4	AT5G44030	249070_at	0.2	0.281826	1e-50	0	1	1	1
260173_at	AT1G71930	ANAC030	pd	ATSYP72	AT3G45280	252571_at	0.2	0.28159	1e-50	1	1	1	0
260173_at	AT1G71930	ANAC030	pd	GLP10	AT3G62020	251297_at	0.2	0.279077	1e-50	1	1	1	1
260173_at	AT1G71930	ANAC030	pd	AT5G40020,protein_coding	AT5G40020	249439_at	0.2	0.274593	1e-40	1	1	1	1
260173_at	AT1G71930	ANAC030	pd	ATRBL2	AT1G63120	259688_at	0.2	0.273426	1e-40	0	0	1	0
260173_at	AT1G71930	ANAC030	pd	AT3G50220,protein_coding	AT3G50220	252211_at	0.2	0.272525	1e-40	1	0	1	0
260173_at	AT1G71930	ANAC030	pd	AtMYB83	AT3G08500	256155_at	0.2	0.271653	1e-40	0	0	0	0
260173_at	AT1G71930	ANAC030	pd	AT5G19870,protein_coding	AT5G19870	246138_at	0.2	0.270004	1e-40	1	1	1	1
260173_at	AT1G71930	ANAC030	pd	AT1G05310,protein_coding	AT1G05310	264573_at	0.2	0.269412	1e-40	0	1	1	0
260173_at	AT1G71930	ANAC030	pd	ARAC2	AT5G45970	248928_at	0.2	0.26868	1e-40	0	0	1	1
260173_at	AT1G71930	ANAC030	pd	JP630	AT1G23760	265131_at	0.2	0.267304	1e-40	0	0	0	0
260173_at	AT1G71930	ANAC030	pd	CYP86C2	AT3G26125	257633_at	0.2	0.266128	1e-40	1	0	0	0
260173_at	AT1G71930	ANAC030	pd	AT2G41610,protein_coding	AT2G41610	245105_at	0.2	0.264614	1e-40	0	1	1	0
260173_at	AT1G71930	ANAC030	pd	AT5G07800,protein_coding	AT5G07800	250600_at	0.2	0.26171	1e-40	1	0	1	1
260173_at	AT1G71930	ANAC030	pd	ATGUT1	AT1G27440	264493_at	0.2	0.261577	1e-40	1	0	1	0
260173_at	AT1G71930	ANAC030	pd	AT1G31720,protein_coding	AT1G31720	246635_at	0.2	0.26034	1e-40	0	0	0	0
260173_at	AT1G71930	ANAC030	pd	AT5G57670,protein_coding	AT5G57670	247920_at	0.2	0.245076	1e-40	0	0	1	0
260173_at	AT1G71930	ANAC030	pd	AT4G24430,protein_coding	AT4G24430	254170_at	0.2	0.238683	1e-40	1	0	0	0
260173_at	AT1G71930	ANAC030	pd	AT1G76250,protein_coding	AT1G76250	261773_at	0.2	0.238336	1e-40	0	0	0	0
260173_at	AT1G71930	ANAC030	pd	AT5G48740,protein_coding	AT5G48740	248670_at	0.2	0.235968	1e-40	0	0	0	0
260173_at	AT1G71930	ANAC030	pd	AT3G11150,protein_coding	AT3G11150	256436_at	0.2	0.224563	1e-40	0	0	0	0
260173_at	AT1G71930	ANAC030	pd	AT5G23400,protein_coding	AT5G23400	249832_at	0.2	0.222781	1e-40	0	0	0	0
260173_at	AT1G71930	ANAC030	pd	AT1G07380,protein_coding	AT1G07380	261071_at	0.2	0.218562	1e-30	0	0	0	0
260173_at	AT1G71930	ANAC030	pd	ANAC105	AT5G66300	247084_at	0.2	0.217398	1e-30	0	0	0	0
260173_at	AT1G71930	ANAC030	pd	AT5G67090,protein_coding	AT5G67090	247027_at	0.2	0.214183	1e-30	0	0	0	0
260173_at	AT1G71930	ANAC030	pd	CLM	AT3G50660	252184_at	0.2	0.212691	1e-30	0	0	0	0
260173_at	AT1G71930	ANAC030	pd	SP1L4	AT5G15600	246540_at	0.2	0.208449	1e-30	0	0	0	0
260173_at	AT1G71930	ANAC030	pd	ATDUR3	AT5G45380	248970_at	0.2	0.208404	1e-30	0	0	0	0
260173_at	AT1G71930	ANAC030	pd	PRT1	AT3G24800	257598_at	0.2	0.205313	1e-30	0	0	0	0
260173_at	AT1G71930	ANAC030	pd	AT2G35290,protein_coding	AT2G35290	266545_at	0.2	0.203743	1e-30	0	0	0	0
260173_at	AT1G71930	ANAC030	pd	AT5G11540,protein_coding	AT5G11540	250375_at	0.2	0.201253	1e-30	0	0	1	1
260173_at	AT1G71930	ANAC030	pd	AT4G32050,protein_coding	AT4G32050	253456_at	0.2	0.200867	1e-30	0	0	0	0
260173_at	AT1G71930	ANAC030	pd	AT1G75720,protein_coding	AT1G75720	262968_at	0.2	0.200428	1e-30	0	0	0	0
260173_at	AT1G71930	ANAC030	pd	AT1G13130,protein_coding	AT1G13130	262795_at	0.2	0.198117	1e-30	0	0	0	0
260173_at	AT1G71930	ANAC030	pd	AT1G35660,protein_coding	AT1G35660	262014_at	0.2	0.19605	1e-30	0	0	0	0
260173_at	AT1G71930	ANAC030	pd	DTA4	AT1G79760	261345_at	0.2	0.193994	1e-30	0	0	0	0
260173_at	AT1G71930	ANAC030	pd	AT4G14650,protein_coding	AT4G14650	245568_at	0.2	0.191897	1e-30	0	0	0	0
260173_at	AT1G71930	ANAC030	pd	EMB2733	AT1G32490	260695_at	0.2	0.190369	1e-30	0	0	0	0
260173_at	AT1G71930	ANAC030	pd	ATLAC1	AT1G18140	256128_at	0.2	0.189514	1e-30	0	0	0	0
260173_at	AT1G71930	ANAC030	pd	AT4G30990,protein_coding	AT4G30990	253605_at	0.2	0.186201	1e-30	0	0	0	0
260173_at	AT1G71930	ANAC030	pd	AT3G55420,protein_coding	AT3G55420	251788_at	0.2	0.186049	1e-30	0	0	0	0
260173_at	AT1G71930	ANAC030	pd	AT2G16485,protein_coding	AT2G16485	263605_at	0.2	0.183005	1e-30	0	0	0	0
260173_at	AT1G71930	ANAC030	pd	DGS1	AT5G12290	245206_at	0.2	0.182409	1e-30	0	0	0	0
260173_at	AT1G71930	ANAC030	pd	AT5G60590,protein_coding	AT5G60590	247642_at	0.2	0.182193	1e-30	0	0	0	0
260173_at	AT1G71930	ANAC030	pd	AT3G10080,protein_coding	AT3G10080	258938_at	0.2	0.181036	1e-30	0	0	0	0
260173_at	AT1G71930	ANAC030	pd	DegP7	AT3G03380	259048_at	0.2	0.180962	1e-30	0	0	0	0
260173_at	AT1G71930	ANAC030	pd	AT5G11500,protein_coding	AT5G11500	250384_at	0.2	0.179611	1e-30	0	0	0	0
260173_at	AT1G71930	ANAC030	pd	AT2G47670,protein_coding	AT2G47670	266488_at	0.2	0.179366	1e-30	0	0	0	0
260173_at	AT1G71930	ANAC030	pd	ATTIP2;3	AT5G47450	248790_at	0.2	0.178091	1e-30	0	0	0	0
260173_at	AT1G71930	ANAC030	pd	AT2G31090,protein_coding	AT2G31090	266476_at	0.2	0.174828	1e-30	0	0	0	0
260173_at	AT1G71930	ANAC030	pd	AT1G70180,protein_coding	AT1G70180	264715_at	0.2	0.17473	1e-30	0	0	0	0
260173_at	AT1G71930	ANAC030	pd	AT2G13820,protein_coding	AT2G13820	265656_at	0.2	0.174428	1e-30	0	0	0	0
260173_at	AT1G71930	ANAC030	pd	ATK4	AT5G27000	246802_at	0.2	0.174077	1e-30	0	0	0	0
260173_at	AT1G71930	ANAC030	pd	Fes1C	AT5G02150	251022_at	0.2	0.172967	1e-30	0	0	0	0
260173_at	AT1G71930	ANAC030	pd	AT5G42620,protein_coding	AT5G42620	249209_at	0.2	0.172571	1e-30	0	0	0	0
260173_at	AT1G71930	ANAC030	pd	AT3G14340,protein_coding	AT3G14340	258356_at	0.2	0.172505	1e-30	1	0	0	0
260173_at	AT1G71930	ANAC030	pd	AT5G48060,protein_coding	AT5G48060	248731_at	0.2	0.170904	1e-30	0	0	0	0
260173_at	AT1G71930	ANAC030	pd	AT4G17670,protein_coding	AT4G17670	245401_at	0.2	0.169771	1e-30	0	0	0	0
260173_at	AT1G71930	ANAC030	pd	AT1G16170,protein_coding	AT1G16170	261791_at	0.2	0.169704	1e-30	0	0	0	0
260173_at	AT1G71930	ANAC030	pd	AT1G09980,protein_coding	AT1G09980	264518_at	0.2	0.169528	1e-30	0	0	0	0
260173_at	AT1G71930	ANAC030	pd	AT5G49320,protein_coding	AT5G49320	248620_at	0.2	0.16876	1e-30	0	0	0	0
260173_at	AT1G71930	ANAC030	pd	AT5G25240,protein_coding	AT5G25240	246926_at	0.2	0.16832	1e-30	0	0	0	0
260173_at	AT1G71930	ANAC030	pd	TRI	AT2G29330	266276_at	0.2	0.167281	1e-20	0	0	0	0
260173_at	AT1G71930	ANAC030	pd	AT1G12550,protein_coding	AT1G12550	259524_at	0.2	0.167107	1e-20	0	0	0	0
260173_at	AT1G71930	ANAC030	pd	ATSUV3	AT4G14790	245578_at	0.2	0.16553	1e-20	0	0	0	0
260173_at	AT1G71930	ANAC030	pd	AT1G09170,protein_coding	AT1G09170	264253_at	0.2	0.165375	1e-20	0	0	0	0
260173_at	AT1G71930	ANAC030	pd	AT5G11990,protein_coding	AT5G11990	250348_at	0.2	0.164911	1e-20	0	0	0	0
260173_at	AT1G71930	ANAC030	pd	AT3G54120,protein_coding	AT3G54120	251903_at	0.2	0.164753	1e-20	0	0	0	0
260173_at	AT1G71930	ANAC030	pd	AT5G45320,protein_coding	AT5G45320	248998_at	0.2	0.162484	1e-20	1	0	1	1
260173_at	AT1G71930	ANAC030	pd	AT1G55150,protein_coding	AT1G55150	256152_at	0.2	0.16141	1e-20	0	0	0	0
260173_at	AT1G71930	ANAC030	pd	AT2G43550,protein_coding	AT2G43550	260547_at	0.2	0.161267	1e-20	0	0	0	0
260173_at	AT1G71930	ANAC030	pd	AT3G06670,protein_coding	AT3G06670	258533_at	0.2	0.160859	1e-20	0	0	0	0
260173_at	AT1G71930	ANAC030	pd	AT3G24110,protein_coding	AT3G24110	257245_at	0.2	0.159339	1e-20	0	0	0	0
260173_at	AT1G71930	ANAC030	pd	AT4G12580,protein_coding	AT4G12580	254823_at	0.2	0.158432	1e-20	0	0	0	0
260173_at	AT1G71930	ANAC030	pd	MGO1	AT5G55300	248099_at	0.2	0.158423	1e-20	0	0	0	0
260173_at	AT1G71930	ANAC030	pd	AT5G53900,protein_coding	AT5G53900	248238_at	0.2	0.156522	1e-20	0	0	0	0
260173_at	AT1G71930	ANAC030	pd	AT5G45020,protein_coding	AT5G45020	248977_at	0.2	0.153167	1e-20	1	0	0	0
260173_at	AT1G71930	ANAC030	pd	CLE2	AT4G18510	254644_at	0.2	0.153163	1e-20	0	0	0	0
260173_at	AT1G71930	ANAC030	pd	AT3G54190,protein_coding	AT3G54190	251888_at	0.2	0.149998	1e-20	0	0	0	0
260173_at	AT1G71930	ANAC030	pd	AT5G51340,protein_coding	AT5G51340	248453_at	0.2	0.146368	1e-20	0	0	0	0
260173_at	AT1G71930	ANAC030	pd	AT4G31330,protein_coding	AT4G31330	253525_at	0.2	0.145359	1e-20	0	0	0	0
260173_at	AT1G71930	ANAC030	pd	AT2G28870,protein_coding	AT2G28870	266227_at	0.2	0.144093	1e-20	0	0	0	0
260173_at	AT1G71930	ANAC030	pd	AT4G37445,protein_coding	AT4G37445	253045_at	0.2	0.143386	1e-20	1	0	0	0
260173_at	AT1G71930	ANAC030	pd	IPMS1	AT1G18500	261668_at	0.2	0.142968	1e-20	0	0	0	0
260173_at	AT1G71930	ANAC030	pd	SNF7.1	AT4G29160	253735_at	0.2	0.142073	1e-20	0	0	0	0
260173_at	AT1G71930	ANAC030	pd	AT3G27350,protein_coding	AT3G27350	257710_at	0.2	0.141826	1e-20	0	0	0	0
260173_at	AT1G71930	ANAC030	pd	ENDO3	AT4G21590	254391_at	0.2	0.138553	1e-20	0	0	0	0
260173_at	AT1G71930	ANAC030	pd	AT4G23510,protein_coding	AT4G23510	254264_at	0.2	0.13526	1e-20	0	0	0	0
260173_at	AT1G71930	ANAC030	pd	AT1G52310,protein_coding	AT1G52310	259670_at	0.2	0.134962	1e-20	0	0	0	0
260173_at	AT1G71930	ANAC030	pd	AT1G22140,protein_coding	AT1G22140	255960_at	0.2	0.132049	1e-20	0	0	0	0
260173_at	AT1G71930	ANAC030	pd	AT1G61930,protein_coding	AT1G61930	264287_at	0.2	0.130767	1e-20	0	0	0	0
260173_at	AT1G71930	ANAC030	pd	AT4G30830,protein_coding	AT4G30830	253595_at	0.2	0.129537	1e-20	0	0	0	0
260173_at	AT1G71930	ANAC030	pd	AT5G23710,protein_coding	AT5G23710	249822_at	0.2	0.127546	1e-20	0	0	0	0
260173_at	AT1G71930	ANAC030	pd	AT1G78480,protein_coding	AT1G78480	263124_at	0.2	0.125006	1e-20	0	0	0	0
260173_at	AT1G71930	ANAC030	pd	AT2G43235,protein_coding	AT2G43235	266440_at	0.2	0.121911	1e-20	0	0	0	0
260173_at	AT1G71930	ANAC030	pd	MPL1	AT5G14180	250199_at	0.2	0.120365	1e-20	0	0	0	0
260173_at	AT1G71930	ANAC030	pd	AT5G67460,protein_coding	AT5G67460	246994_at	0.2	0.118887	1e-20	0	0	0	0
260173_at	AT1G71930	ANAC030	pd	AT3G15090,protein_coding	AT3G15090	257212_at	0.2	0.117541	1e-20	0	0	0	0
260173_at	AT1G71930	ANAC030	pd	ADR1	AT1G33560	256425_at	0.2	0.108228	1e-10	0	0	0	0
260173_at	AT1G71930	ANAC030	pd	ATSOS4	AT5G37850	249589_at	0.2	0.0990754	1e-10	0	0	0	0
