# Supplementary material for: ARACNe-based inference, using curated microarray data, of Arabidopsis thaliana root transcriptional regulatory networks
Source: BMC Plant Biol. 2014 Apr 16;14:97. doi: 10.1186/1471-2229-14-97 (PMC4021103; doi:10.1186/1471-2229-14-97)
Supplement: Additional file 7 — Table of XAL1/AGL12, AT1G68810 and BEE2 inferred interactors in the FullNet obtained at DPI 0.0, 0.1 and 0.2. Only interactors with a p-value of 1e-50 or less are shown. [file 1471-2229-14-97-S7.xls]

## Sheet: AGL12
Additional file 7A. AGL12/XAL1 (AT1G71692) inferred interactors at DPI 0.0, 0.1 and 0.2 and a p-value cutoff of 1e-50. Genes with known roles in cell wall remodeling or vascular development are highlighted yellow.
MI: mutual information value.
DPI indicates the lowest DPI value at which the interaction was detected.
PMID: Pubmed ID.
Symbol	AGI_ID	probeset	MI	p_value	DPI	Description	PMID	Reference title
ATSBT4.12	AT5G59090	247755_at	0.452086	1e-80	0	Subtilase (xylem)	19832941	Identification of Arabidopsis subtilisin-like serine protease specifically expressed in root stele by gene trapping.
AT1G10380	AT1G10380	264466_at	0.420377	1e-70	0	Putative membrane lipoprotein
ABCG14	AT1G31770	246580_at	0.368936	1e-60	0	ATP-binding cassette 14
AT4G22212	AT4G22212	254361_at	0.358717	1e-60	0	defensin-like (DEFL) family
RUL1	AT5G05160	250820_at	0.357377	1e-60	0	Leucine-rich repeat protein kinase family	21379334	Characterization of Transcriptome Remodeling during Cambium Formation Identifies MOL1 and RUL1 As Opposing Regulators of Secondary Growth
AT1G73630	AT1G73630	260076_at	0.356022	1e-60	0	EF hand calcium-binding protein
AT1G29520	AT1G29520	259774_at	0.35278	1e-60	0	unknown AWPM-19-like family
AT3G52900	AT3G52900	252025_at	0.352246	1e-60	0	Family of unknown function (DUF662)
AT4G27435	AT4G27435	253877_at	0.351996	1e-60	0	Protein of unknown function (DUF1218)
ATFLA11	AT5G03170	250933_at	0.351741	1e-60	0	FASCICLIN-like arabinogalactan-protein 11	16244449	AtFLA11, a fasciclin-like arabinogalactan-protein, specifically localized in sclerenchyma cells.
AT5G40980	AT5G40980	249332_at	0.350194	1e-60	0	Protein of unknown function (DUF 3339)
AT1G75280	AT1G75280	256454_at	0.345475	1e-60	0	isoflavone reductase, putative
AT2G40480	AT2G40480	255876_at	0.343063	1e-60	0	Plant protein of unknown function (DUF827)
XCP1	AT4G35350	253191_at	0.340956	1e-60	0	XYLEM CYSTEINE PEPTIDASE 1	18573193	Cysteine Proteases XCP1 and XCP2 Aid Micro-autolysis Within the Intact Central Vacuole During Xylogenesis in Arabidopsis Roots
AT5G05960	AT5G05960	250764_at	0.336599	1e-60	0	Bifunctional inhibitor/lipid-transfer protein/seed storage 2S albumin superfamily
AT1G18880	AT1G18880	261425_at	0.333866	1e-60	0	Major facilitator superfamily
AT4G22160	AT4G22160	254362_at	0.331338	1e-60	0	unknown protein
ATTPS1	AT1G78580	263136_at	0.330136	1e-50	0	TREHALOSE-6-PHOSPHATE SYNTHASE	16553896	Delayed embryo development in the ARABIDOPSIS TREHALOSE-6-PHOSPHATE SYNTHASE 1 mutant is associated with altered cell wall structure, decreased cell division and starch accumulation
ATCTL2	AT3G16920	257896_at	0.327638	1e-50	0	CHITINASE-LIKE PROTEIN 2	20056293	Mutation of the chitinase-like protein-encoding AtCTL2 gene enhances lignin accumulation in dark-grown Arabidopsis seedlings
AT2G46630	AT2G46630	266325_at	0.326057	1e-50	0	unknown protein
AtENODL9	AT3G20570	257093_at	0.325389	1e-50	0	EARLY NODULIN-LIKE PROTEIN 9
LCR68	AT2G02130	266118_at	0.325199	1e-50	0	Predicted to encode a PR (pathogenesis-related) protein
BRL2	AT2G01950	265250_at	0.324218	1e-50	0	Encodes a leucine rich repeat receptor kinase and associated with provascular/procambial cells	19000166	VH1/BRL2 receptor-like kinase interacts with vascular-specific adaptor proteins VIT and VIK to influence leaf venation
AT3G01670	AT3G01670	259166_at	0.3237	1e-50	0	unknown protein. Best protein match contains InterPro domain: Mediator complex subunit Med28 (InterPro:IPR021640)
AT5G18970	AT5G18970	249958_at	0.321776	1e-50	0	AWPM-19-like family
AT5G26330	AT5G26330	246827_at	0.321452	1e-50	0	Cupredoxin superfamily protein
AtGH9B8	AT2G32990	267595_at	0.321141	1e-50	0	GH family 9, endo 1,4 glucanase
ACO2	AT1G62380	260637_at	0.320246	1e-50	0	similar to 1-aminocyclopropane-1-carboxylic oxidase
ATCLV1	AT1G75820	262728_at	0.32004	1e-50	0	Clavata 1
AT3G55420	AT3G55420	251788_at	0.319344	1e-50	0	unknown protein
AT3G20450	AT3G20450	257671_at	0.319185	1e-50	0	B-cell receptor-associated protein 31-like
AT3G01680	AT3G01680	259180_at	0.319158	1e-50	0	CONTAINS InterPro DOMAIN/s: Mediator complex subunit Med28
AT5G40960	AT5G40960	249329_at	0.317534	1e-50	0	Protein of unknown function (DUF 3339)
NIK2	AT3G25560	257959_at	0.314228	1e-50	0	NSP-interacting kinase 2
AT1G43650	AT1G43650	260812_at	0.312586	1e-50	0	nodulin MtN21 /EamA-like transporter family protein (DUF6)		mismo dominio DUF6 que WAT1
ATCESA8	AT4G18780	254618_at	0.312151	1e-50	0	CESA8 / IRX1	9165747	Collapsed xylem phenotype of Arabidopsis identifies mutants deficient in cellulose deposition in the secondary cell wall
AT5G07030	AT5G07030	250661_at	0.312002	1e-50	0	Eukaryotic aspartyl protease family	18796151	A new picture of cell wall protein dynamics in elongating cells of Arabidopsis thaliana: confirmed actors and newcomers
AT5G40020	AT5G40020	249439_at	0.311952	1e-50	0	Pathogenesis-related thaumatin superfamily
AT4G30450	AT4G30450	253629_at	0.311319	1e-50	0	glycine-rich protein
TBL3	AT5G01360	251093_at	0.310977	1e-50	0	TRICHOME BIREFRINGENCE-LIKE 3	20388664	TRICHOME BIREFRINGENCE and its homolog At5g01360 encode novel plant-specific DUF231 proteins required for cellulose biosynthesis in Arabidopsis thaliana
CESA4	AT5G44030	249070_at	0.31085	1e-50	0	CESA4 / IRX5	19056734	Elucidating the mechanisms of assembly and subunit-interaction of the cellulose synthase complex of Arabidopsis secondary cell walls
AT4G29100	AT4G29100	253746_at	0.30985	1e-50	0.2	basic helix-loop-helix (bHLH) DNA-binding superfamily
AAP2	AT5G09220	245891_at	0.309533	1e-50	0.1	AMINO ACID PERMEASE 2
BAM3	AT4G20270	254515_at	0.309489	1e-50	0.1	BARELY ANY MERISTEM 3. Encodes a CLAVATA1-related receptor kinase-like protein required for both shoot and flower meristem function.
AT5G06850	AT5G06850	250650_at	0.307154	1e-50	0.1	C2 calcium/lipid-binding plant phosphoribosyltransferase family
WAT1	AT1G75500	262951_at	0.306801	1e-50	0.1	nodulin MtN21 /EamA-like transporter family protein (DUF6)	20497379	Walls Are Thin1 (WAT1), an Arabidopsis homolog of Medicago truncatula NODULIN21, is a tonoplast-localized protein required for secondary wall formation in fibers
ATXYN1	AT1G58370	256025_at	0.306545	1e-50	0	XYLANASE 1	12154138	A xylanase, AtXyn1, is predominantly expressed in vascular bundles, and four putative xylanase genes were identified in the Arabidopsis thaliana genome
TED6	AT1G43790	260867_at	0.303974	1e-50	0	TRACHEARY ELEMENT DIFFERENTIATION-RELATED 6	19383897	Identifying New Components Participating in the Secondary Cell Wall Formation of Vessel Elements in Zinnia and Arabidopsis
XCP2	AT1G20850	262796_at	0.302656	1e-50	0	XYLEM CYSTEINE PEPTIDASE 2	18573193	Cysteine Proteases XCP1 and XCP2 Aid Micro-autolysis Within the Intact Central Vacuole During Xylogenesis in Arabidopsis Roots
AT1G63310	AT1G63310	260112_at	0.301958	1e-50	0	unknown protein		unknown protein
AT1G69580	AT1G69580	259832_at	0.301692	1e-50	0.2	Homeodomain-like superfamily		Homeodomain-like superfamily
ATLMCO4	AT2G38080	267094_at	0.30154	1e-50	0	IRX12 / laccase / LAC4	21447792	Disruption of LACCASE4 and 17 Results in Tissue-Specific Alterations to Lignification of Arabidopsis thaliana Stems
ATGSTF4	AT1G02950	262120_at	0.301103	1e-50	0.1	Encodes glutathione transferase		Encodes glutathione transferase
APL	AT1G79430	262921_at	0.300411	1e-50	0.2	ALTERED PHLOEM DEVELOPMENT	14614507	APL regulates vascular tissue identity in Arabidopsis
AT5G54980	AT5G54980	248140_at	0.299939	1e-50	0	Uncharacterised protein family (UPF0497)		Uncharacterised protein family (UPF0497)
LAX3	AT1G77690	259680_at	0.29688	1e-50	0.1	Auxin influx carrier LAX3	18622388	The auxin influx carrier LAX3 promotes lateral root emergence
AT3G21770	AT3G21770	257952_at	0.296244	1e-50	0.1	Peroxidase superfamily		Peroxidase superfamily
OBP2	AT1G07640	261409_at	0.296116	1e-50	0.2	A member of the DOF transcription factors. Prominently expressed in the phloem of leaves and other organs.	15923329	The xylem and Phloem transcriptomes from secondary tissues of the Arabidopsis root-hypocotyl
ATGSTU23	AT1G78320	260805_at	0.295511	1e-50	0	GLUTATHIONE S-TRANSFERASE TAU 23		GLUTATHIONE S-TRANSFERASE TAU 23
ATC	AT2G27550	266209_at	0.295175	1e-50	0	ARABIDOPSIS THALIANA CENTRORADIALIS (ATC)		ARABIDOPSIS THALIANA CENTRORADIALIS (ATC)
AtDMP2	AT3G21550	258183_at	0.293678	1e-50	0	DUF679 domain membrane protein 2 (DMP2); DUF679		DUF679 domain membrane protein 2 (DMP2); DUF679
ATMYO5	AT2G31900	263470_at	0.293361	1e-50	0	MYOSIN-LIKE PROTEIN XIF; encodes an novel myosin isoform		MYOSIN-LIKE PROTEIN XIF; encodes an novel myosin isoform
ATTPPB	AT1G78090	260059_at	0.29304	1e-50	0.1	TREHALOSE-6-PHOSPHATE PHOSPHATASE. Homologous to the C-terminal part of microbial trehalose-6-phosphate phosphatases.		TREHALOSE-6-PHOSPHATE PHOSPHATASE. Homologous to the C-terminal part of microbial trehalose-6-phosphate phosphatases.
AT2G13820	AT2G13820	265656_at	0.292782	1e-50	0	Bifunctional inhibitor/lipid-transfer protein/seed storage 2S albumin superfamily		Bifunctional inhibitor/lipid-transfer protein/seed storage 2S albumin superfamily
AT3G21600	AT3G21600	258170_at	0.292431	1e-50	0.1	Senescence/dehydration-associated protein-related
ATMSRB5	AT4G04830	255302_at	0.292001	1e-50	0	METHIONINE SULFOXIDE REDUCTASE B5		METHIONINE SULFOXIDE REDUCTASE B5
ABIL4	AT5G42030	249231_at	0.291241	1e-50	0.1	ABL INTERACTOR-LIKE PROTEIN 4		ABL INTERACTOR-LIKE PROTEIN 4
AT1G25530	AT1G25530	255726_at	0.290963	1e-50	0.1	Transmembrane amino acid transporter family		Transmembrane amino acid transporter family
AT1G80690	AT1G80690	261893_at	0.289701	1e-50	0.1	PPPDE putative thiol peptidase family protein; CONTAINS InterPro DOMAIN/s: Protein of unknown function DUF862		PPPDE putative thiol peptidase family protein; CONTAINS InterPro DOMAIN/s: Protein of unknown function DUF862
AT3G01260	AT3G01260	259264_at	0.289078	1e-50	0.1	Galactose mutarotase-like superfamily
AT4G11190	AT4G11190	254907_at	0.287025	1e-50	0	Disease resistance-responsive (dirigent-like protein) family		Disease resistance-responsive (dirigent-like protein) family
ATSOT18	AT1G74090	260385_at	0.284696	1e-50	0.1	encodes a desulfoglucosinolate sulfotransferase, involved in the final step of glucosinolate core structure biosynthesis		encodes a desulfoglucosinolate sulfotransferase, involved in the final step of glucosinolate core structure biosynthesis
AT1G69080	AT1G69080	259371_at	0.283987	1e-50	0	Adenine nucleotide alpha hydrolases-like superfamily		Adenine nucleotide alpha hydrolases-like superfamily
UBC29	AT2G16740	265357_at	0.283467	1e-50	0.1	UBIQUITIN-CONJUGATING ENZYME 29		UBIQUITIN-CONJUGATING ENZYME 29
ATLAC17	AT5G60020	247648_at	0.283199	1e-50	0	Laccase / LAC17	21447792	Disruption of LACCASE4 and 17 Results in Tissue-Specific Alterations to Lignification of Arabidopsis thaliana Stems
AT3G43270	AT3G43270	252740_at	0.283015	1e-50	0.1	Plant invertase/pectin methylesterase inhibitor superfamily	18796151	A new picture of cell wall protein dynamics in elongating cells of Arabidopsis thaliana: confirmed actors and newcomers
AT4G34600	AT4G34600	253246_at	0.282347	1e-50	0.1	unknown protein		unknown protein
AT3G15650	AT3G15650	258270_at	0.282024	1e-50	0.1	alpha/beta-Hydrolases superfamily		alpha/beta-Hydrolases superfamily
ALDH2B	AT1G23800	265188_at	0.281215	1e-50	0	ALDEHYDE DEHYDROGENASE 2B7		ALDEHYDE DEHYDROGENASE 2B7
AT5G14880	AT5G14880	246591_at	0.280916	1e-50	0.1	Potassium transporter family		Potassium transporter family
AT5G44530	AT5G44530	249059_at	0.280547	1e-50	0	Subtilase family		mismo dominios que ATSBT4.12
AT1G01070	AT1G01070	261576_at	0.280371	1e-50	0	nodulin MtN21 /EamA-like transporter family protein (DUF6)		mismo dominio DUF6 que WAT1
AT1G78120	AT1G78120	260053_at	0.279531	1e-50	0	Tetratricopeptide repeat (TPR)-like superfamily		Tetratricopeptide repeat (TPR)-like superfamily
AT3G53100	AT3G53100	251968_at	0.278791	1e-50	0.2	GDSL-like Lipase/Acylhydrolase superfamily		GDSL-like Lipase/Acylhydrolase superfamily
AT1G79620	AT1G79620	261399_at	0.278762	1e-50	0	Leucine-rich repeat protein kinase family		Misma familia que RUL1
MRH1	AT4G18640	254633_at	0.278444	1e-50	0	MORPHOGENESIS OF ROOT HAIR 1		MORPHOGENESIS OF ROOT HAIR 1
CLE2	AT4G18510	254644_at	0.277798	1e-50	0	CLAVATA3/ESR-RELATED (CLE2)		CLAVATA3/ESR-RELATED (CLE2)
ATCESA7	AT5G17420	246425_at	0.277262	1e-50	0.1	CESA7 / IRX3. Encodes a xylem-specific cellulose synthase	10330464	The irregular xylem3 locus of Arabidopsis encodes a cellulose synthase required for secondary cell wall synthesis
AT2G44300	AT2G44300	267382_at	0.276639	1e-50	0.1	Bifunctional inhibitor/lipid-transfer protein/seed storage 2S albumin superfamily		Bifunctional inhibitor/lipid-transfer protein/seed storage 2S albumin superfamily

## Sheet: AT1G68810
Additional file 7B. AT1G68810 inferred interactors at DPI 0.0, 0.1 and 0.2 and a p-value cutoff of 1e-50. Genes with known roles in cell wall remodeling or vascular development are highlighted yellow.
MI: mutual information value.
DPI: indicates the lowest DPI value at which the interaction was detected.
PMID: Pubmed ID.
Symbol	AGI_ID	probeset	MI	p_value	DPI	Description	PMID	Paper title
WAT1	AT1G75500	262951_at	0.495506	1.00E-090	0	nodulin MtN21 /EamA-like transporter family protein (DUF6)	20497379	Walls Are Thin1 (WAT1), an Arabidopsis homolog of Medicago truncatula NODULIN21, is a tonoplast-localized protein required for secondary wall formation in fibers
ATHB-15	AT1G52150	265060_at	0.461068	1.00E-080	0.1	Member of the class III HD-ZIP protein family. Contains homeodomain and leucine zipper domain. Critical for vascular development and negatively regulates vascular cell differentiation.
XCP1	AT4G35350	253191_at	0.451423	1.00E-080	0	XYLEM CYSTEINE PEPTIDASE 1	18573193	Cysteine Proteases XCP1 and XCP2 Aid Micro-autolysis Within the Intact Central Vacuole During Xylogenesis in Arabidopsis Roots
ACL5	AT5G19530	245947_at	0.445767	1.00E-080	0.1	Encodes a spermine synthase.	18599510	ACAULIS5 controls Arabidopsis xylem specification through the prevention of premature cell death
XCP2	AT1G20850	262796_at	0.427723	1.00E-070	0	XYLEM CYSTEINE PEPTIDASE 2	18573193	Cysteine Proteases XCP1 and XCP2 Aid Micro-autolysis Within the Intact Central Vacuole During Xylogenesis in Arabidopsis Roots
ATFLA11	AT5G03170	250933_at	0.425662	1.00E-070	0	FASCICLIN-like arabinogalactan-protein 11	16244449	AtFLA11, a fasciclin-like arabinogalactan-protein, specifically localized in sclerenchyma cells.
ATCTL2	AT3G16920	257896_at	0.411298	1.00E-070	0	CHITINASE-LIKE PROTEIN 2	20056293	Mutation of the chitinase-like protein-encoding AtCTL2 gene enhances lignin accumulation in dark-grown Arabidopsis seedlings
LAX3	AT1G77690	259680_at	0.407541	1.00E-070	0	Auxin influx carrier LAX3	18622388	The auxin influx carrier LAX3 promotes lateral root emergence
AtENODL9	AT3G20570	257093_at	0.40167	1.00E-070	0	early nodulin-like protein 9 (ENODL9); FUNCTIONS IN: electron carrier activity, copper ion binding
AtDMP2	AT3G21550	258183_at	0.400548	1.00E-070	0	DUF679 domain membrane protein 2 (DMP2)
IQD13	AT3G59690	251478_at	0.399533	1.00E-070	0.1	IQ-domain 13 (IQD13)
AT3G52900,protein_coding	AT3G52900	252025_at	0.397438	1.00E-070	0	Family of unknown function (DUF662)
AT2G40480,protein_coding	AT2G40480	255876_at	0.396554	1.00E-070	0	Plant protein of unknown function (DUF827)
AT1G69080,protein_coding	AT1G69080	259371_at	0.393676	1.00E-070	0	Adenine nucleotide alpha hydrolases-like superfamily protein.
SAH7	AT4G08685	255104_at	0.391855	1.00E-070	0	Encodes a protein, expressed in leaves, with similarity to pollen allergens.
ATLMCO4	AT2G38080	267094_at	0.390566	1.00E-070	0	IRX12 / laccase / LAC4	21447792	Disruption of LACCASE4 and 17 Results in Tissue-Specific Alterations to Lignification of Arabidopsis thaliana Stems
ATXYN1	AT1G58370	256025_at	0.388526	1.00E-070	0	XYLANASE 1	12154138	A xylanase, AtXyn1, is predominantly expressed in vascular bundles, and four putative xylanase genes were identified in the Arabidopsis thaliana genome
AT3G59680,protein_coding	AT3G59680	251477_at	0.386068	1.00E-070	0	unknown protein
BRL2	AT2G01950	265250_at	0.382129	1e-60	0.2	Encodes a leucine rich repeat receptor kinase and associated with provascular/procambial cells	19000166	VH1/BRL2 receptor-like kinase interacts with vascular-specific adaptor proteins VIT and VIK to influence leaf venation
AT5G40020,protein_coding	AT5G40020	249439_at	0.381553	1.00E-060	0	Pathogenesis-related thaumatin superfamily protein
CESA4	AT5G44030	249070_at	0.377091	1.00E-060	0	CESA4 / IRX5	19056734	Elucidating the mechanisms of assembly and subunit-interaction of the cellulose synthase complex of Arabidopsis secondary cell walls
AT1G29520,protein_coding	AT1G29520	259774_at	0.3768	1.00E-060	0	AWPM-19-like family protein
FLA12	AT5G60490	247638_at	0.376358	1.00E-060	0	Encodes a member of fasciclin-like arabinogalactan proteins (FLAs).	21124849	An integrative approach to the identification of Arabidopsis and rice genes involved in xylan and secondary wall development
AT1G75280,protein_coding	AT1G75280	256454_at	0.370565	1.00E-060	0	isoflavone reductase, putative
TBL3	AT5G01360	251093_at	0.367112	1.00E-060	0	TRICHOME BIREFRINGENCE-LIKE 3	20388664	TRICHOME BIREFRINGENCE and its homolog At5g01360 encode novel plant-specific DUF231 proteins required for cellulose biosynthesis in Arabidopsis thaliana
AT5G02640,protein_coding	AT5G02640	251009_at	0.366982	1.00E-060	0	unknown protein
TED6	AT1G43790	260867_at	0.365952	1.00E-060	0	TRACHEARY ELEMENT DIFFERENTIATION-RELATED 6	19383897	Identifying New Components Participating in the Secondary Cell Wall Formation of Vessel Elements in Zinnia and Arabidopsis
AT3G53100,protein_coding	AT3G53100	251968_at	0.365576	1e-60	0.2	GDSL-like Lipase/Acylhydrolase superfamily
ATCESA8	AT4G18780	254618_at	0.364983	1.00E-060	0	CESA8 / IRX1	9165747	Collapsed xylem phenotype of Arabidopsis identifies mutants deficient in cellulose deposition in the secondary cell wall
ATCESA7	AT5G17420	246425_at	0.360646	1.00E-060	0	CESA7 / IRX3. Encodes a xylem-specific cellulose synthase	10330464	The irregular xylem3 locus of Arabidopsis encodes a cellulose synthase required for secondary cell wall synthesis
AT1G79620,protein_coding	AT1G79620	261399_at	0.357618	1.00E-060	0	Leucine-rich repeat protein kinase family protein
AT3G01680,protein_coding	AT3G01680	259180_at	0.355249	1e-60	0.2	CONTAINS InterPro DOMAIN/s: Mediator complex subunit Med28
AT5G07030,protein_coding	AT5G07030	250661_at	0.352917	1.00E-060	0	Eukaryotic aspartyl protease family	18796151	A new picture of cell wall protein dynamics in elongating cells of Arabidopsis thaliana: confirmed actors and newcomers
AT3G55420,protein_coding	AT3G55420	251788_at	0.351405	1.00E-060	0	unknown protein
AT4G08160,protein_coding	AT4G08160	255150_at	0.349433	1.00E-060	0	Encodes a putative glycosyl hydrolase family 10 protein (xylanase).	12154138	A xylanase, AtXyn1, is predominantly expressed in vascular bundles, and four putative xylanase genes were identified in the Arabidopsis thaliana genome
OBP3	AT3G55370	251806_at	0.349082	1e-60	0.2	Dof domain containing transcription factor expressed primarily in roots.
MRH1	AT4G18640	254633_at	0.348508	1.00E-060	0	Required for root hair elongation during tip growth.
AT5G18970,protein_coding	AT5G18970	249958_at	0.348013	1.00E-060	0	AWPM-19-like family protein
AT3G01670,protein_coding	AT3G01670	259166_at	0.345006	1.00E-060	0.2	unknown protein
AT2G13820,protein_coding	AT2G13820	265656_at	0.341457	1.00E-060	0	Bifunctional inhibitor/lipid-transfer protein/seed storage 2S albumin superfamily protein
AT1G63310,protein_coding	AT1G63310	260112_at	0.341446	1.00E-060	0	unknown protein
MLP34	AT1G70850	262260_at	0.339462	1.00E-060	0.1	MLP-like protein 34 (MLP34)
AT1G47670,protein_coding	AT1G47670	262434_at	0.33938	1.00E-060	0.1	Transmembrane amino acid transporter family protein
GLP10	AT3G62020	251297_at	0.339176	1.00E-060	0	germin-like protein (GLP10)
AT5G07080,protein_coding	AT5G07080	250664_at	0.337416	1.00E-060	0	HXXXD-type acyl-transferase family protein
AT1G31710,protein_coding	AT1G31710	246602_at	0.33637	1.00E-060	0.1	Copper amine oxidase family protein
AT1G10380,protein_coding	AT1G10380	264466_at	0.336026	1.00E-060	0.1	Putative membrane lipoprotein
ATGSTF4	AT1G02950	262120_at	0.332603	1.00E-060	0.1	Glutathione transferase
ATRBL2	AT1G63120	259688_at	0.330382	1.00E-060	0	AtRBL2 has been identified as a rhomboid protein involved in regulated intramembrane proteolysis (RIP). The enzyme has the proteolytic activity and substrate specificity comparable to the Drosophila Rho-1 protein.
AT4G27435,protein_coding	AT4G27435	253877_at	0.326522	1.00E-050	0	Protein of unknown function (DUF1218)
AT2G28410,protein_coding	AT2G28410	265277_at	0.323915	1.00E-050	0	unknown protein
ATEXPB3	AT4G28250	253815_at	0.32375	1.00E-050	0	putative beta-expansin/allergen protein
ATLAC17	AT5G60020	247648_at	0.323137	1.00E-050	0	Laccase / LAC17	21447792	Disruption of LACCASE4 and 17 Results in Tissue-Specific Alterations to Lignification of Arabidopsis thaliana Stems
AT2G27740,protein_coding	AT2G27740	266244_at	0.321956	1.00E-050	0	Family of unknown function (DUF662)
ATSOT18	AT1G74090	260385_at	0.318552	1e-50	0.2	encodes a desulfoglucosinolate sulfotransferase, involved in the final step of glucosinolate core structure biosynthesis
ACO2	AT1G62380	260637_at	0.318384	1.00E-050	0.1	Encodes a protein similar to 1-aminocyclopropane-1-carboxylic oxidase (ACC oxidase).
AT5G05960,protein_coding	AT5G05960	250764_at	0.31802	1e-50	0.2	Bifunctional inhibitor/lipid-transfer protein/seed storage 2S albumin superfamily
STR16	AT5G66040	247107_at	0.316484	1.00E-050	0.1	Encodes a protein with thiosulfate sulfurtransferase/rhodanese activity in vitro, however, it is likely to use a substrate other than thiosulfate or 3-mercaptopyruvate in vivo.
AT5G57770,protein_coding	AT5G57770	247879_at	0.315973	1.00E-050	0	CONTAINS InterPro DOMAIN/s: Pleckstrin-like, plant (InterPro:IPR013666), Protein of unknown function DUF828 (InterPro:IPR008546)
AT2G22510,protein_coding	AT2G22510	263998_at	0.315374	1.00E-050	0.1	hydroxyproline-rich glycoprotein family protein
AT3G27200,protein_coding	AT3G27200	257151_at	0.314742	1.00E-050	0	Cupredoxin superfamily protein
AT1G31710,protein_coding	AT1G31710	246601_at	0.314507	1e-50	0.2	Copper amine oxidase family protein
ATSBT4.12	AT5G59090	247755_at	0.313279	1.00E-050	0.1	Subtilase (xylem)	19832941	Identification of Arabidopsis subtilisin-like serine protease specifically expressed in root stele by gene trapping.
AT5G03610,protein_coding	AT5G03610	250918_at	0.312176	1e-50	0.2	GDSL-like Lipase/Acylhydrolase superfamily protein
AT1G51200,protein_coding	AT1G51200	265150_at	0.311818	1e-50	0.2	A20/AN1-like zinc finger family protein
LCR69	AT2G02100	266119_at	0.311754	1.00E-050	0.1	Predicted to encode a PR (pathogenesis-related) protein. Belongs to the plant defensin (PDF) family.
AT3G18280,protein_coding	AT3G18280	257066_at	0.310832	1.00E-050	0.1	Bifunctional inhibitor/lipid-transfer protein/seed storage 2S albumin superfamily protein
AT3G21770,protein_coding	AT3G21770	257952_at	0.310317	1e-50	0.2	Peroxidase superfamily protein
COBL4	AT5G15630	246512_at	0.310144	1.00E-050	0	Encodes a member of the COBRA family, similar to phytochelatin synthetase. Involved in secondary cell wall biosynthesis. Mutants make smaller plants with reduced levels of cellulose and cell wall sugars.	21051956	The carbohydrate-binding module (CBM)-like sequence is crucial for rice CWA1/BC1 function in proper assembly of secondary cell wall materials
AtRLP44	AT3G49750	252248_at	0.30996	1.00E-050	0	receptor like protein 44 (RLP44)
ATPUP4	AT1G30840	264497_at	0.309488	1e-50	0.2	Member of a family of proteins related to PUP1, a purine transporter. May be involved in the transport of purine and purine derivatives such as cytokinins, across the plasma membrane.
ATGH9A1	AT5G49720	248573_at	0.308974	1.00E-050	0	KORRIGAN1	11266576	Role of the putative membrane-bound endo-1,4-beta-glucanase KORRIGAN in cell elongation and cellulose synthesis in Arabidopsis thaliana
AT5G26330,protein_coding	AT5G26330	246827_at	0.30893	1.00E-050	0	Cupredoxin superfamily protein
AT3G10080,protein_coding	AT3G10080	258938_at	0.307691	1.00E-050	0	RmlC-like cupins superfamily protein; FUNCTIONS IN: manganese ion binding, nutrient reservoir activity
ABCG14	AT1G31770	246580_at	0.307519	1.00E-050	0.1	ATP-binding cassette 14 (ABCG14)
ATVTI11	AT5G39510	249453_at	0.3075	1.00E-050	0	Encodes a member of SNARE gene family. Homologous with yeast VTI1 and is involved in vesicle transport. Mutant alleles such as sgr4/zig are defective in the shoots response to gravity resulting in a zigzag growth pattern of the stem.
AT3G56480,protein_coding	AT3G56480	251688_at	0.307383	1.00E-050	0.1	myosin heavy chain-related
AT1G69580,protein_coding	AT1G69580	259832_at	0.307146	1e-50	0.2	Homeodomain-like superfamily protein
AT5G56140,protein_coding	AT5G56140	247994_at	0.30552	1.00E-050	0.1	RNA-binding KH domain-containing protein
LAC11	AT5G03260	250958_at	0.303942	1.00E-050	0	putative laccase, a member of laccase family of genes (17 members in Arabidopsis).
AT2G39870,protein_coding	AT2G39870	267339_at	0.303861	1.00E-050	0.1	unknown protein
AT3G52060,protein_coding	AT3G52060	252040_at	0.302176	1.00E-050	0.1	Core-2/I-branching beta-1,6-N-acetylglucosaminyltransferase family protein
AT1G80690,protein_coding	AT1G80690	261893_at	0.302114	1.00E-050	0	PPPDE putative thiol peptidase family protein
LCR68	AT2G02130	266118_at	0.301829	1.00E-050	0.1	Predicted to encode a PR (pathogenesis-related) protein. Belongs to the plant defensin (PDF) family.
AAP2	AT5G09220	245891_at	0.301067	1e-50	0.2	amino acid permease 2
AT2G20230,protein_coding	AT2G20230	265284_at	0.299886	1e-50	0.2	Tetraspanin family protein
GAD2	AT1G65960	261970_at	0.299368	1e-50	0.2	glutamate decarboxylase 2
MLP329	AT2G01530	266330_at	0.298801	1.00E-050	0.1	MLP-like protein 329 (MLP329)
AT4G38080,protein_coding	AT4G38080	253024_at	0.294911	1.00E-050	0.1	hydroxyproline-rich glycoprotein family protein
ATSYP22	AT5G46860	248813_at	0.292673	1.00E-050	0.1	Syntaxin-related protein required for vacuolar assembly. A member of t-SNARE superfamily, homologous to yest Vam3p. Localized in the vacuolar membranes.
IAA3	AT1G04240	263656_at	0.291921	1e-50	0.2	SHY2/IAA3 regulates multiple auxin responses in roots.
AT1G70470,protein_coding	AT1G70470	260332_at	0.29187	1e-50	0.2	unknown protein
PATL1	AT1G72150	259803_at	0.291769	1e-50	0.2	novel cell-plate-associated protein that is related in sequence to proteins involved in membrane trafficking in other eukaryotes
ALDH2B	AT1G23800	265188_at	0.29133	1.00E-050	0	Mitochondrial aldehyde dehydrogenase
AT1G72810,protein_coding	AT1G72810	262380_at	0.290631	1e-50	0.2	Pyridoxal-5'-phosphate-dependent enzyme family protein
AT5G51890,protein_coding	AT5G51890	248382_at	0.287519	1.00E-050	0	encodes peroxidase involved in the lignification of tracheary elements (TE) in roots	19453502	Analysis of expression profiles of three peroxidase genes associated with lignification in Arabidopsis thaliana
GAUT12	AT5G54690	248121_at	0.286414	1.00E-050	0	GAUT12 / IRX8	17237350	The Arabidopsis irregular xylem8 mutant is deficient in glucuronoxylan and homogalacturonan, which are essential for secondary cell wall integrity
ATMYO5	AT2G31900	263470_at	0.286388	1e-50	0.2	Encodes an novel myosin isoform.
AT1G03820,protein_coding	AT1G03820	265083_at	0.28571	1e-50	0.2	unknown protein
AT5G14880,protein_coding	AT5G14880	246591_at	0.285357	1e-50	0.2	Potassium transporter family protein
AT2G16750,protein_coding	AT2G16750	265405_at	0.284309	1e-50	0.2	Protein kinase protein with adenine nucleotide alpha hydrolases-like domain
AT5G60720,protein_coding	AT5G60720	247590_at	0.284278	1.00E-050	0	Protein of unknown function, DUF547
AT3G20450,protein_coding	AT3G20450	257671_at	0.284117	1.00E-050	0.1	B-cell receptor-associated protein 31-like
MT1C	AT1G07610	261410_at	0.282649	1e-50	0.2	metallothionein 1C
AT3G11490,protein_coding	AT3G11490	259287_at	0.28237	1.00E-050	0	rac GTPase activating protein; FUNCTIONS IN: Rac GTPase activator activity
AT5G58300,protein_coding	AT5G58300	247856_at	0.282077	1.00E-050	0.1	Leucine-rich repeat protein kinase family protein
AIR1	AT4G12550	254828_at	0.281825	1.00E-050	0.1	isolated from differential screening of a cDNA library from auxin-treated root culture. encodes a protein that is related to a large family of proteins that consist of a proline-rich or glycine-rich N-terminus and a hydrophobic, possibly membrane spanning C-terminus.
AT1G27620,protein_coding	AT1G27620	262318_at	0.281511	1.00E-050	0.1	HXXXD-type acyl-transferase family protein
TUB8	AT5G23860	249818_at	0.280799	1.00E-050	0	beta-tubulin, preferentially expressed in endodermal and phloem cells of primary roots and in the vascular tissues of leaves, stems, and flowers.
AT1G44800,protein_coding	AT1G44800	261335_at	0.279629	1e-50	0.2	Protein of unknown function DUF6; nodulin MtN21 /EamA-like transporter family protein
AT1G18720,protein_coding	AT1G18720	261379_at	0.279174	1.00E-050	0.1	Protein of unknown function (DUF962)
AT1G58070,protein_coding	AT1G58070	245864_at	0.278596	1.00E-050	0	unknown protein
AT4G22212,protein_coding	AT4G22212	254361_at	0.278402	1.00E-050	0	Encodes a defensin-like (DEFL) family protein.
AT2G37050,protein_coding	AT2G37050	265467_at	0.278168	1e-50	0.2	Leucine-rich repeat protein kinase family protein
AT2G45670,protein_coding	AT2G45670	267511_at	0.277929	1.00E-050	0.1	calcineurin B subunit-related
AT5G06560,protein_coding	AT5G06560	250692_at	0.277852	1.00E-050	0.1	Protein of unknown function, DUF593
ATSERAT1;1	AT5G56760	247982_at	0.277567	1.00E-050	0.2	Encodes a cytosolic serine O-acetyltransferase involved in sulfur assimilation and cysteine biosynthesis. Expressed in the vascular system.
AT2G37750,protein_coding	AT2G37750	267178_at	0.277181	1.00E-050	0.1	unknown protein
AT3G54040,protein_coding	AT3G54040	251918_at	0.276872	1e-50	0.2	PAR1 protein
AT1G21050,protein_coding	AT1G21050	261456_at	0.276791	1e-50	0.2	Protein of unknown function, DUF617
TBL34	AT2G38320	267037_at	0.276186	1.00E-050	0	Encodes a member of the TBL (TRICHOME BIREFRINGENCE-LIKE) gene family containing a plant-specific DUF231 (domain of unknown function) domain.	20657172	Involvement of TBL/DUF231 proteins into cell wall biology

## Sheet: BEE2
Additional file 7C. BEE2 (AT4G36540) inferred interactors at DPI 0.0, 0.1 and 0.2 and a p-value cutoff of 1e-50. Genes with known roles in cell wall remodeling or vascular development are highlighted yellow.
MI: mutual information value.
DPI: indicates the lowest DPI value at which the interaction was detected.
PMID: Pubmed ID.
Symbol	AGI_ID	probeset	MI	p_value	DPI	Description	PMID	Paper title
AtRABA6a	AT1G73640	260074_at	0.337287	1.00E-060	0	RAB GTPase homolog A6A (RABA6a)
IRX9	AT2G37090	265463_at	0.332272	1.00E-060	0	The IRX9 gene encodes a putative family 43 glycosyl transferase.	20424005	Analysis of the Arabidopsis IRX9/IRX9-L and IRX14/IRX14-L pairs of glycosyltransferase genes reveals critical contributions to biosynthesis of the hemicellulose glucuronoxylan
ATMAP65-6	AT2G01910	263591_at	0.321485	1.00E-050	0	Binds microtubules. Induces a crisscross mesh of microtubules, not bundles. Not involved in microtubule polymerization nor nucleation. Localizes to mitochondria.
AT5G60720,protein_coding	AT5G60720	247590_at	0.320212	1.00E-050	0	Protein of unknown function, DUF547
ATPRR1	AT1G32100	245792_at	0.316829	1.00E-050	0	Encodes a pinoresinol reductase involved in lignan biosynthesis. Expressed strongly in roots and less strongly in stems. Shows specificity for pinoresinol and not lariciresinol.	18347017	Characterization of Arabidopsis thaliana pinoresinol reductase, a new type of enzyme involved in lignan biosynthesis
RIC2	AT1G27380	264495_at	0.315343	1.00E-050	0	encodes a member of a novel protein family that contains contain a CRIB (for Cdc42/Rac-interactive binding) motif
XCP2	AT1G20850	262796_at	0.314543	1.00E-050	0	XYLEM CYSTEINE PEPTIDASE 2	18573193	Cysteine Proteases XCP1 and XCP2 Aid Micro-autolysis Within the Intact Central Vacuole During Xylogenesis in Arabidopsis Roots
GAUT12	AT5G54690	248121_at	0.308891	1.00E-050	0	GAUT12 / IRX8	17237350	The Arabidopsis irregular xylem8 mutant is deficient in glucuronoxylan and homogalacturonan, which are essential for secondary cell wall integrity
ATCESA8	AT4G18780	254618_at	0.307487	1.00E-050	0	CESA8 / IRX1	9165747	Collapsed xylem phenotype of Arabidopsis identifies mutants deficient in cellulose deposition in the secondary cell wall
ATXYN1	AT1G58370	256025_at	0.303725	1.00E-050	0	XYLANASE 1	12154138	A xylanase, AtXyn1, is predominantly expressed in vascular bundles, and four putative xylanase genes were identified in the Arabidopsis thaliana genome
SBP3	AT3G23800	257197_at	0.299843	1.00E-050	0	selenium-binding protein 3 (SBP3)
ATLAC17	AT5G60020	247648_at	0.299352	1.00E-050	0	Laccase / LAC17	21447792	Disruption of LACCASE4 and 17 Results in Tissue-Specific Alterations to Lignification of Arabidopsis thaliana Stems
AT4G08160,protein_coding	AT4G08160	255150_at	0.298098	1.00E-050	0	Encodes a putative glycosyl hydrolase family 10 protein (xylanase).	12154138	A xylanase, AtXyn1, is predominantly expressed in vascular bundles, and four putative xylanase genes were identified in the Arabidopsis thaliana genome
AT1G54790,protein_coding	AT1G54790	264184_at	0.296529	1.00E-050	0	GDSL-like Lipase/Acylhydrolase superfamily protein
JP630	AT1G23760	265131_at	0.293945	1.00E-050	0	Encodes aromatic rich glycoprotein JP630.
AT1G69080,protein_coding	AT1G69080	259371_at	0.291517	1.00E-050	0	Adenine nucleotide alpha hydrolases-like superfamily protein
AT-GT2	AT1G76890	256332_at	0.290104	1.00E-050	0.1	encodes a plant trihelix DNA-binding protein
CESA4	AT5G44030	249070_at	0.283649	1.00E-050	0	CESA4 / IRX5	19056734	Elucidating the mechanisms of assembly and subunit-interaction of the cellulose synthase complex of Arabidopsis secondary cell walls
AT1G43650,protein_coding	AT1G43650	260812_at	0.281579	1.00E-050	0	nodulin MtN21 /EamA-like transporter family protein
AT2G28200,protein_coding	AT2G28200	265573_at	0.279653	1e-50	0.2	C2H2-type zinc finger family protein
MAP65-8	AT1G27920	259606_at	0.277549	1.00E-050	0	microtubule-associated protein 65-8 (MAP65-8)
NTF2A	AT1G27310	264446_at	0.276623	1.00E-050	0	Encodes an ortholog of yeast NTF2, a nuclear envelop transport protein that functions as the nuclear import receptor for RanGDP, an essential player in nucleocytoplasmic transport.
