# Supplementary material for: ARACNe-based inference, using curated microarray data, of Arabidopsis thaliana root transcriptional regulatory networks
Source: BMC Plant Biol. 2014 Apr 16;14:97. doi: 10.1186/1471-2229-14-97 (PMC4021103; doi:10.1186/1471-2229-14-97)
Supplement: Additional file 8 — List of Arabidopsis loci considered as TFs in this work. [file 1471-2229-14-97-S8.xls]

## Sheet: Sheet1
Additional file 8. List of genes considered as transcription factors.
The names of the corresponding TF families in DATF, Agris and RARTF are indicated.
AGI_ID	symbol	DATF	Agris	RARTF
AT1G01010	ANAC001	NAC	NAC	NAC
AT1G01030	NGA3	ABI3-VP1	ABI3VP1	ABI3/VP1
AT1G01060	LHY	MYB-related	MYB-related	GARP
AT1G01160	GIF2	GIF	---	other
AT1G01210	AT1G01210,protein_coding	---	---	other
AT1G01250	AT1G01250,protein_coding	AP2-EREBP	AP2-EREBP	Pti5
AT1G01260	AT1G01260,protein_coding	bHLH	bHLH	bHLH
AT1G01350	AT1G01350,protein_coding	C3H	C2H2	C2H2(Zn)
AT1G01380	ETC1	MYB-related	MYB-related	MYB superfamily
AT1G01520	AT1G01520,protein_coding	MYB-related	MYB-related	MYB superfamily
AT1G01530	AGL28	MADS	MADS	MADS
AT1G01720	ANAC002	NAC	NAC	NAC
AT1G01780	AT1G01780,protein_coding	LIM	---	LIM-domain
AT1G01920	AT1G01920,protein_coding	PcG	---	other
AT1G01930	AT1G01930,protein_coding	---	C2H2	C2H2(Zn)
AT1G02030	AT1G02030,protein_coding	C2H2	C2H2	C2H2(Zn)
AT1G02040	AT1G02040,protein_coding	C2H2	C2H2	C2H2(Zn)
AT1G02065	SPL8	SBP	SBP	other
AT1G02210	AT1G02210,protein_coding	NAC	---	NAC
AT1G02220	ANAC003	NAC	NAC	NAC
AT1G02230	ANAC004	NAC	NAC	other
AT1G02240	AT1G02240,obsolete	---	---	NAC
AT1G02250	anac005	NAC	NAC	NAC
AT1G02340	FBI1	bHLH	bHLH	bHLH
AT1G02580	EMB173	PcG	---	CPP(ZN)
AT1G02680	TAF13	---	---	GTF
AT1G03040	AT1G03040,protein_coding	bHLH	bHLH	bHLH
AT1G03490	ANAC006	NAC	---	NAC
AT1G03790	SOM	C3H	---	C3H-type 1(Zn)
AT1G03800	ATERF10	AP2-EREBP	AP2-EREBP	Pti5
AT1G03840	MGP	C2H2	C2H2	C2H2(Zn)
AT1G03970	GBF4	bZIP	bZIP	TGA3
AT1G04050	SDG13	PcG	---	PcG; E(z) class
AT1G04100	IAA10	AUX-IAA	---	ARF
AT1G04240	IAA3	AUX-IAA	---	ARF
AT1G04250	AXR3	AUX-IAA	---	ARF
AT1G04360	AT1G04360,protein_coding	---	C3H	other
AT1G04370	ATERF14	AP2-EREBP	AP2-EREBP	Pti5
AT1G04445	AT1G04445,protein_coding	C2H2	C2H2	C2H2(Zn)
AT1G04500	AT1G04500,protein_coding	C2C2-CO-like	---	C2C2(Zn)
AT1G04550	BDL	AUX-IAA	---	ARF
AT1G04790	AT1G04790,protein_coding	---	C3H	other
AT1G04850	AT1G04850,protein_coding	---	C2H2	C2H2(Zn)
AT1G04880	AT1G04880,protein_coding	ARID	ARID	JUMONJI
AT1G04990	AT1G04990,protein_coding	C3H	C3H	C3H-type 1(Zn)
AT1G05050	AT1G05050,obsolete	---	---	C2H2(Zn)
AT1G05230	HDG2	HB	Homeobox	HB
AT1G05290	AT1G05290,protein_coding	C2C2-CO-like	---	C2C2(Zn)
AT1G05380	AT1G05380,protein_coding	PHD	PHD	Alfin-like
AT1G05615	AT1G05615,protein_coding	---	---	ABI3/VP1
AT1G05690	BT3	TAZ	---	other
AT1G05710	AT1G05710,protein_coding	---	bHLH	bHLH
AT1G05805	AT1G05805,protein_coding	bHLH	bHLH	bHLH
AT1G05830	ATX2	PHD	---	Other
AT1G05920	AT1G05920,protein_coding	---	---	ABI3/VP1
AT1G05930	AT1G05930,protein_coding	ABI3-VP1	---	ABI3/VP1
AT1G06040	STO	---	Orphan	C2C2(Zn)
AT1G06070	AT1G06070,protein_coding	bZIP	bZIP	TGA3
AT1G06150	EMB1444	---	---	bHLH
AT1G06160	ORA59	AP2-EREBP	AP2-EREBP	Pti5
AT1G06170	AT1G06170,protein_coding	bHLH	bHLH	bHLH
AT1G06180	ATMYB13	MYB	MYB	MYB superfamily
AT1G06280	LBD2	AS2	---	other
AT1G06850	AtbZIP52	bZIP	bZIP	TGA3
AT1G06910	TRFL7	MYB-related	MYB-related	other
AT1G07050	AT1G07050,protein_coding	C2C2-CO-like	---	C2C2(Zn)
AT1G07470	AT1G07470,protein_coding	---	---	GTF
AT1G07480	AT1G07480,protein_coding	---	---	GTF
AT1G07520	AT1G07520,protein_coding	GRAS	GRAS	GRAS
AT1G07530	ATGRAS2	GRAS	GRAS	GRAS
AT1G07540	TRFL2	---	MYB-related	other
AT1G07640	OBP2	C2C2-Dof	C2C2-Dof	C2C2(Zn)
AT1G07900	LBD1	AS2	---	other
AT1G07980	NF-YC10	CCAAT-HAP5	CCAAT-HAP5	CCAAT
AT1G08000	GATA10	C2C2-GATA	C2C2-Gata	C2C2(Zn)
AT1G08010	GATA11	C2C2-GATA	C2C2-Gata	C2C2(Zn)
AT1G08290	WIP3	C2H2	C2H2	C2H2(Zn)
AT1G08320	bZIP21	bZIP	bZIP	TGA3
AT1G08465	YAB2	---	C2C2-YABBY	other
AT1G08540	ABC1	---	---	other
AT1G08620	PKDM7D	JUMONJI	JUMONJI	JUMONJI
AT1G08780	AIP3	---	---	VIP3
AT1G08810	AtMYB60	MYB	MYB	MYB superfamily
AT1G08890	AT1G08890,protein_coding	---	C2H2	other
AT1G08900	AT1G08900,protein_coding	---	C2H2	other
AT1G08970	HAP5C	CCAAT-HAP5	CCAAT-HAP5	CCAAT
AT1G09030	NF-YB4	CCAAT-HAP3	CCAAT-HAP3	CCAAT
AT1G09060	AT1G09060,protein_coding	JUMONJI	---	C3H-type 2(Zn)
AT1G09250	AT1G09250,protein_coding	---	bHLH	bHLH
AT1G09530	PAP3	bHLH	bHLH	bHLH
AT1G09540	ATMYB61	MYB	MYB	MYB superfamily
AT1G09710	AT1G09710,protein_coding	MYB-related	MYB-related	MYB superfamily
AT1G09770	ATCDC5	MYB	MYB-related	MYB superfamily
AT1G09950	RAS1	---	---	TGA3
AT1G10120	AT1G10120,protein_coding	bHLH	bHLH	bHLH
AT1G10170	ATNFXL1	---	---	C2H2(Zn)
AT1G10200	WLIM1	LIM	---	LIM-domain
AT1G10320	AT1G10320,protein_coding	C3H	---	other
AT1G10455	AT1G10455,protein_coding	---	---	ABI3/VP1
AT1G10480	ZFP5	C2H2	C2H2	C2H2(Zn)
AT1G10585	AT1G10585,protein_coding	bHLH	---	other
AT1G10610	AT1G10610,protein_coding	bHLH	bHLH	bHLH
AT1G11020	AT1G11020,protein_coding	---	C3H	other
AT1G11100	AT1G11100,protein_coding	---	---	other
AT1G11490	AT1G11490,protein_coding	C2H2	C2H2	C2H2(Zn)
AT1G11510	AT1G11510,protein_coding	GeBP	GeBP	other
AT1G11850	AT1G11850,protein_coding	---	Trihelix	other
AT1G11950	AT1G11950,protein_coding	JUMONJI	---	C3H-type 2(Zn)
AT1G12040	LRX1	---	Trihelix	other
AT1G12260	ANAC007	NAC	NAC	NAC
AT1G12540	AT1G12540,protein_coding	bHLH	bHLH	bHLH
AT1G12610	DDF1	AP2-EREBP	AP2-EREBP	Pti5
AT1G12630	AT1G12630,protein_coding	AP2-EREBP	AP2-EREBP	Pti5
AT1G12860	ICE2	bHLH	bHLH	bHLH
AT1G12880	atnudt12	---	---	other
AT1G12890	AT1G12890,protein_coding	AP2-EREBP	AP2-EREBP	Pti5
AT1G12980	DRN	AP2-EREBP	AP2-EREBP	Pti5
AT1G13260	EDF4	AP2-EREBP	RAV	ABI3/VP1
AT1G13290	DOT5	C2H2	C2H2	C2H2(Zn)
AT1G13300	HRS1	GARP-G2-like	G2-like	GARP
AT1G13400	JGL	C2H2	C2H2	C2H2(Zn)
AT1G13450	AT1G13450,protein_coding	Trihelix	Trihelix	Trihelix
AT1G13600	AtbZIP58	bZIP	bZIP	TGA3
AT1G13880	AT1G13880,protein_coding	---	---	ARID
AT1G13960	WRKY4	WRKY	WRKY	WRKY(Zn)
AT1G14030	AT1G14030,protein_coding	PcG	---	other
AT1G14200	AT1G14200,protein_coding	---	C3H	other
AT1G14350	AtMYB124	MYB	MYB	MYB superfamily
AT1G14410	ATWHY1	Whirly	Whirly	other
AT1G14440	AtHB31	ZF-HD	ZF-HD	other
AT1G14490	AT1G14490,protein_coding	---	---	AT-hook
AT1G14510	AL7	Alfin	Alfin-like	Alfin-like
AT1G14580	AT1G14580,protein_coding	C2H2	C2H2	C2H2(Zn)
AT1G14600	AT1G14600,protein_coding	GARP-G2-like	G2-like	GARP
AT1G14685	ATBPC2	BBR-BPC	BBR/BPC	other
AT1G14687	AtHB32	ZF-HD	ZF-HD	other
AT1G14920	GAI	GRAS	GRAS	GRAS
AT1G15050	IAA34	AUX-IAA	---	ARF
AT1G15100	RHA2A	---	C3H	other
AT1G15320	AT1G15320,protein_coding	---	---	TGA3
AT1G15360	SHN1	AP2-EREBP	AP2-EREBP	Pti5
AT1G15580	ATAUX2-27	AUX-IAA	---	ARF
AT1G15720	TRFL5	MYB-related	MYB-related	other
AT1G16060	ADAP	AP2-EREBP	AP2-EREBP	Pti5
AT1G16070	AtTLP8	TLP	TUB	other
AT1G16490	ATMYB58	MYB	MYB	MYB superfamily
AT1G16530	ASL9	AS2	---	other
AT1G16640	AT1G16640,protein_coding	ABI3-VP1	---	ABI3/VP1
AT1G16690	AT1G16690,protein_coding	---	---	other
AT1G16710	HAC12	TAZ	---	other
AT1G17040	ATSHA	---	---	other
AT1G17310	AGL100	MADS	MADS	MADS
AT1G17380	JAZ5	ZIM	---	other
AT1G17460	TRFL3	MYB-related	MYB-related	MYB superfamily
AT1G17520	AT1G17520,protein_coding	MYB-related	MYB-related	MYB superfamily
AT1G17590	NF-YA8	CCAAT-HAP2	CCAAT-HAP2	CCAAT
AT1G17770	SDG17	PcG	---	PcG; E(z) class
AT1G17880	ATBTF3	---	---	other
AT1G17920	HDG12	HB	Homeobox	HB
AT1G17950	ATMYB52	MYB	MYB	MYB superfamily
AT1G18330	EPR1	MYB-related	MYB-related	SW13
AT1G18400	BEE1	bHLH	bHLH	bHLH
AT1G18470	AT1G18470,protein_coding	---	C3H	other
AT1G18570	AtMYB51	MYB	MYB	MYB superfamily
AT1G18710	AtMYB47	MYB	MYB	MYB superfamily
AT1G18750	AGL65	MADS	MADS	MADS
AT1G18760	AT1G18760,protein_coding	---	C3H	other
AT1G18790	AT1G18790,protein_coding	Nin-like	AtRKD	Nin-like
AT1G18860	ATWRKY61	WRKY	WRKY	WRKY(Zn)
AT1G18960	AT1G18960,protein_coding	MYB-related	MYB-related	MYB superfamily
AT1G19000	AT1G19000,protein_coding	MYB-related	MYB-related	MYB superfamily
AT1G19040	AT1G19040,protein_coding	NAC	---	NAC
AT1G19180	JAZ1	ZIM	---	other
AT1G19210	AT1G19210,protein_coding	AP2-EREBP	AP2-EREBP	Pti5
AT1G19220	ARF11	ARF	ARF	ABI3/VP1
AT1G19270	DA1	LIM	---	other
AT1G19310	AT1G19310,protein_coding	---	C3H	other
AT1G19350	BES1	BES1	BZR	other
AT1G19490	AT1G19490,protein_coding	bZIP	bZIP	bZIP
AT1G19510	ATRL5	---	MYB-related	other
AT1G19700	BEL10	HB	Homeobox	HB
AT1G19790	SRS7	SRS	C2H2	other
AT1G19850	ARF5	ARF	ARF	ABI3/VP1
AT1G20600	AT1G20600,protein_coding	ABI3-VP1	---	ABI3/VP1
AT1G20640	AT1G20640,protein_coding	Nin-like	NLP	Nin-like
AT1G20685	AT1G20685,obsolete	---	---	HMG-box
AT1G20693	HMG_BETA_1	HMG	---	other
AT1G20695	AT1G20695,obsolete	---	---	HMG-box
AT1G20696	HMGB3	HMG	---	other
AT1G20700	ATWOX14	HB	Homeobox	HB
AT1G20710	WOX10	HB	Homeobox	HB
AT1G20823	AT1G20823,protein_coding	---	C3H	other
AT1G20900	AHL27	---	---	AT-hook
AT1G20910	AT1G20910,protein_coding	ARID	ARID	JUMONJI
AT1G20980	ATSPL14	SBP	SBP	SBP
AT1G21000	AT1G21000,protein_coding	PLATZ	---	other
AT1G21160	AT1G21160,protein_coding	---	---	other
AT1G21200	AT1G21200,protein_coding	Trihelix	---	Trihelix
AT1G21340	AT1G21340,protein_coding	C2C2-Dof	C2C2-Dof	C2C2(Zn)
AT1G21450	SCL1	GRAS	GRAS	GRAS
AT1G21570	AT1G21570,obsolete	C3H	---	other
AT1G21700	ATSWI3C	---	---	SW13
AT1G21740	AT1G21740,protein_coding	---	---	other
AT1G21910	AT1G21910,protein_coding	AP2-EREBP	AP2-EREBP	Pti5
AT1G21960	AT1G21960,protein_coding	---	C3H	other
AT1G21970	EMB_212	CCAAT-HAP3	CCAAT-HAP3	CCAAT
AT1G22070	TGA3	bZIP	bZIP	TGA3
AT1G22130	AGL104	MADS	MADS	MADS
AT1G22190	AT1G22190,protein_coding	AP2-EREBP	AP2-EREBP	Pti5
AT1G22380	AtUGT85A3	---	bHLH	other
AT1G22490	AT1G22490,protein_coding	bHLH	bHLH	bHLH
AT1G22510	AT1G22510,protein_coding	---	C3H	other
AT1G22590	AGL87	MADS	MADS	MADS
AT1G22640	ATMYB3	MYB	MYB	MYB superfamily
AT1G22670	AT1G22670,protein_coding	---	C3H	other
AT1G22810	AT1G22810,protein_coding	AP2-EREBP	AP2-EREBP	Pti5
AT1G22985	AT1G22985,protein_coding	AP2-EREBP	AP2-EREBP	Pti5
AT1G23370	AT1G23370,obsolete	---	---	HB
AT1G23380	KNAT6	HB	Homeobox	HB
AT1G23420	INO	C2C2-YABBY	C2C2-YABBY	C2C2(Zn)
AT1G23540	AtPERK12	---	Trihelix	other
AT1G24260	AGL9	MADS	MADS	MADS
AT1G24590	DRN-LIKE	AP2-EREBP	AP2-EREBP	Pti5
AT1G24610	AT1G24610,protein_coding	PcG	---	other
AT1G24625	ZFP7	C2H2	C2H2	other
AT1G24630	AT1G24630,obsolete	---	C2H2	C2H2(Zn)
AT1G25250	AtIDD16	C2H2	C2H2	C2H2(Zn)
AT1G25280	AtTLP10	TLP	TUB	TUB
AT1G25310	MEE8	---	bHLH	bHLH
AT1G25330	AT1G25330,protein_coding	bHLH	bHLH	bHLH
AT1G25340	AtMYB116	MYB	MYB	MYB superfamily
AT1G25440	AT1G25440,protein_coding	C2C2-CO-like	C2C2-CO-like	C2C2(Zn)
AT1G25470	AT1G25470,protein_coding	AP2-EREBP	AP2-EREBP	Pti5
AT1G25550	AT1G25550,protein_coding	GARP-G2-like	G2-like	GARP
AT1G25560	EDF1	AP2-EREBP	ABI3VP1	ABI3/VP1
AT1G25580	ANAC008	NAC	---	NAC
AT1G26150	ATPERK10	---	Trihelix	other
AT1G26260	CIB5	bHLH	bHLH	bHLH
AT1G26310	AGL10	MADS	MADS	MADS
AT1G26580	AT1G26580,protein_coding	---	---	ARID
AT1G26590	AT1G26590,protein_coding	C2H2	C2H2	C2H2(Zn)
AT1G26610	AT1G26610,protein_coding	C2H2	C2H2	C2H2(Zn)
AT1G26680	AT1G26680,protein_coding	ABI3-VP1	REM	ABI3/VP1
AT1G26780	AtMYB117	MYB	MYB	MYB superfamily
AT1G26790	AT1G26790,protein_coding	C2C2-Dof	C2C2-Dof	C2C2(Zn)
AT1G26800	AT1G26800,protein_coding	---	C3H	other
AT1G26870	ANAC009	NAC	NAC	NAC
AT1G26945	KDR	---	bHLH	other
AT1G26960	AtHB23	HB	Homeobox	HB
AT1G27045	AT1G27045,protein_coding	---	---	other
AT1G27050	ATHB54	HB	Homeobox	HB
AT1G27360	SPL11	SBP	SBP	SBP
AT1G27370	SPL10	SBP	SBP	SBP
AT1G27650	ATU2AF35A	C3H	---	other
AT1G27660	AT1G27660,protein_coding	---	bHLH	bHLH
AT1G27730	STZ	C2H2	C2H2	C2H2(Zn)
AT1G27740	RSL4	bHLH	bHLH	bHLH
AT1G28040	AT1G28040,protein_coding	---	C3H	other
AT1G28050	AT1G28050,protein_coding	C2C2-CO-like	C2C2-CO-like	C2C2(Zn)
AT1G28160	AT1G28160,protein_coding	AP2-EREBP	AP2-EREBP	Pti5
AT1G28300	LEC2	ABI3-VP1	ABI3VP1	ABI3/VP1
AT1G28310	AT1G28310,protein_coding	C2C2-Dof	C2C2-Dof	C2C2(Zn)
AT1G28360	ATERF12	AP2-EREBP	AP2-EREBP	Pti5
AT1G28370	ATERF11	AP2-EREBP	AP2-EREBP	Pti5
AT1G28420	HB-1	HB	Homeobox	HB
AT1G28450	AGL58	MADS	MADS	MADS
AT1G28460	AGL59	MADS	MADS	MADS
AT1G28470	ANAC010	NAC	NAC	NAC
AT1G28520	ATVOZ1	VOZ	VOZ	other
AT1G29160	AT1G29160,protein_coding	C2C2-Dof	C2C2-Dof	C2C2(Zn)
AT1G29280	ATWRKY65	WRKY	WRKY	WRKY(Zn)
AT1G29570	AT1G29570,protein_coding	C3H	C2H2	C3H-type 1(Zn)
AT1G29600	AT1G29600,protein_coding	C3H	C2H2	C3H-type 1(Zn)
AT1G29860	ATWRKY71	WRKY	WRKY	WRKY(Zn)
AT1G29950	AT1G29950,protein_coding	---	bHLH	bHLH
AT1G29960	AT1G29960,protein_coding	MADS	MADS	MADS
AT1G29962	AGL64	---	---	other
AT1G30135	JAZ8	ZIM	---	other
AT1G30210	ATTCP24	TCP	TCP	TCP
AT1G30330	ARF6	ARF	ARF	ABI3/VP1
AT1G30460	ATCPSF30	C3H	---	C3H-type 1(Zn)
AT1G30490	ATHB9	HB	Homeobox	HB
AT1G30500	NF-YA7	CCAAT-HAP2	CCAAT-HAP2	CCAAT
AT1G30650	AR411	WRKY	WRKY	WRKY(Zn)
AT1G30670	AT1G30670,protein_coding	bHLH	bHLH	bHLH
AT1G30810	AT1G30810,protein_coding	JUMONJI	JUMONJI	JUMONJI
AT1G30970	SUF4	C2H2	C2H2	C2H2(Zn)
AT1G31040	AT1G31040,protein_coding	PLATZ	---	other
AT1G31050	AT1G31050,protein_coding	---	bHLH	bHLH
AT1G31140	AGL63	MADS	MADS	MADS
AT1G31150	AT1G31150,protein_coding	---	---	other
AT1G31310	AT1G31310,protein_coding	---	---	Trihelix
AT1G31320	LBD4	AS2	---	other
AT1G31630	AGL86	MADS	MADS	MADS
AT1G31640	AGL92	MADS	MADS	MADS
AT1G32030	AT1G32030,protein_coding	---	---	ABI3/VP1
AT1G32150	AtbZIP68	bZIP	bZIP	HB
AT1G32240	KAN2	GARP-G2-like	G2-like	GARP
AT1G32330	ATHSFA1D	HSF	HSF	HSF
AT1G32360	AT1G32360,protein_coding	C3H	---	C3H-type 1(Zn)
AT1G32510	ANAC011	NAC	NAC	NAC
AT1G32640	ATMYC2	bHLH	bHLH	bHLH
AT1G32700	AT1G32700,protein_coding	PLATZ	---	other
AT1G32770	ANAC012	NAC	NAC	NAC
AT1G32800	AT1G32800,obsolete	PHD	---	PHD-finger
AT1G32870	ANAC013	NAC	NAC	NAC
AT1G33060	ANAC014	NAC	NAC	NAC
AT1G33070	AT1G33070,protein_coding	---	MADS	other
AT1G33240	AT-GTL1	Trihelix	Trihelix	Trihelix
AT1G33280	ANAC015	NAC	NAC	NAC
AT1G33420	AT1G33420,protein_coding	PHD	---	PHD-finger
AT1G33480	AT1G33480,protein_coding	---	C3H	other
AT1G33760	AT1G33760,protein_coding	AP2-EREBP	AP2-EREBP	Pti5
AT1G34170	ARF13	ARF	ARF	ABI3/VP1
AT1G34180	anac016	NAC	NAC	NAC
AT1G34190	anac017	NAC	NAC	NAC
AT1G34310	ARF12	ARF	ARF	ABI3/VP1
AT1G34355	ATPS1	FHA	---	other
AT1G34360	AT1G34360,protein_coding	---	---	other
AT1G34370	STOP1	C2H2	C2H2	C2H2(Zn)
AT1G34390	ARF22	ARF	ARF	ABI3/VP1
AT1G34410	ARF21	ARF	ARF	ABI3/VP1
AT1G34650	HDG10	HB	Homeobox	HB
AT1G34670	AtMYB93	MYB	MYB	other
AT1G34790	TT1	C2H2	C2H2	C2H2(Zn)
AT1G35240	ARF20	ARF	ARF	ABI3/VP1
AT1G35460	AT1G35460,protein_coding	bHLH	bHLH	bHLH
AT1G35490	AT1G35490,protein_coding	bZIP	---	TGA3
AT1G35515	HOS10	MYB	MYB	MYB superfamily
AT1G35520	ARF15	ARF	ARF	ABI3/VP1
AT1G35540	ARF14	ARF	ARF	ABI3/VP1
AT1G35560	AT1G35560,protein_coding	TCP	TCP	TCP
AT1G36000	LBD5	AS2	---	other
AT1G36060	AT1G36060,protein_coding	AP2-EREBP	AP2-EREBP	Pti5
AT1G36950	AT1G36950,protein_coding	---	C2H2	other
AT1G42990	ATBZIP60	bZIP	bZIP	bZIP
AT1G43000	AT1G43000,protein_coding	PLATZ	---	other
AT1G43160	RAP2.6	AP2-EREBP	AP2-EREBP	Pti5
AT1G43330	AT1G43330,protein_coding	---	---	MYB superfamily
AT1G43640	AtTLP5	TLP	TUB	TUB
AT1G43700	SUE3	bZIP	bZIP	TGA3
AT1G43770	AT1G43770,protein_coding	PHD	---	Alfin-like
AT1G43850	SEU	---	C2H2	other
AT1G43860	AT1G43860,protein_coding	---	C2H2	C2H2(Zn)
AT1G43950	ARF23	ABI3-VP1	ARF	ABI3/VP1
AT1G44510	AT1G44510,transposable_element_gene	---	---	C2H2(Zn)
AT1G44810	AT1G44810,protein_coding	GeBP	GeBP	other
AT1G44830	AT1G44830,protein_coding	AP2-EREBP	AP2-EREBP	Pti5
AT1G44900	ATMCM2	---	---	other
AT1G45228	AT1G45228,obsolete	---	C3H	other
AT1G45249	ABF2	bZIP	bZIP	other
AT1G46264	AT-HSFB4	HSF	HSF	HSF
AT1G46408	AGL97	MADS	MADS	MADS
AT1G46480	WOX4	HB	Homeobox	HB
AT1G46768	RAP2.1	AP2-EREBP	AP2-EREBP	Pti5
AT1G47270	AtTLP6	TLP	TUB	TUB
AT1G47650	AT1G47650,transposable_element_gene	---	---	C2C2(Zn)
AT1G47655	AT1G47655,protein_coding	C2C2-Dof	C2C2-Dof	other
AT1G47760	AGL102	MADS	MADS	MADS
AT1G47860	AT1G47860,transposable_element_gene	---	C2H2	C2H2(Zn)
AT1G47870	ATE2F2	E2F-DP	E2F-DP	E2F/DP
AT1G48000	AtMYB112	MYB	MYB	MYB superfamily
AT1G48150	AGL74	MADS	MADS	MADS
AT1G48195	AT1G48195,protein_coding	C3H	---	other
AT1G48490	AT1G48490,protein_coding	---	---	other
AT1G48500	JAZ4	ZIM	---	other
AT1G49010	AT1G49010,protein_coding	MYB	MYB-related	MYB superfamily
AT1G49120	AT1G49120,protein_coding	AP2-EREBP	AP2-EREBP	Pti5
AT1G49130	AT1G49130,protein_coding	C2C2-CO-like	C2C2-CO-like	C2C2(Zn)
AT1G49190	ARR19	GARP-ARR-B	ARR-B	GARP
AT1G49475	AT1G49475,protein_coding	ABI3-VP1	---	ABI3/VP1
AT1G49480	RTV1	ABI3-VP1	REM	ABI3/VP1
AT1G49490	AT1G49490,protein_coding	---	Trihelix	other
AT1G49560	AT1G49560,protein_coding	GARP-G2-like	G2-like	GARP
AT1G49720	ABF1	bZIP	bZIP	TGA3
AT1G49770	RGE1	bHLH	---	bHLH
AT1G49850	AT1G49850,protein_coding	---	C3H	other
AT1G49900	AT1G49900,protein_coding	C2H2	C2H2	C2H2(Zn)
AT1G49950	ATTRB1	MYB-related	MYB-related	MYB superfamily
AT1G50220	AT1G50220,protein_coding	---	---	ABI3/VP1
AT1G50420	SCL-3	GRAS	GRAS	GRAS
AT1G50440	AT1G50440,protein_coding	---	C3H	other
AT1G50600	SCL5	GRAS	GRAS	GRAS
AT1G50620	AT1G50620,protein_coding	PHD	---	Alfin-like
AT1G50640	ATERF3	AP2-EREBP	AP2-EREBP	Pti5
AT1G50670	AT1G50670,protein_coding	---	C2H2	C2H2(Zn)
AT1G50680	AT1G50680,protein_coding	AP2-EREBP	RAV	ABI3/VP1
AT1G51070	bHLH115	bHLH	bHLH	HB
AT1G51120	AT1G51120,protein_coding	AP2-EREBP	RAV	ABI3/VP1
AT1G51140	AT1G51140,protein_coding	bHLH	bHLH	bHLH
AT1G51190	PLT2	AP2-EREBP	AP2-EREBP	Pti5
AT1G51220	WIP5	C2H2	C2H2	C2H2(Zn)
AT1G51600	GATA28	ZIM	C2C2-Gata	C2C2(Zn)
AT1G51700	ADOF1	C2C2-Dof	C2C2-Dof	C2C2(Zn)
AT1G51930	AT1G51930,protein_coding	---	C3H	other
AT1G51950	IAA18	AUX-IAA	---	ARF
AT1G51970	AT1G51970,protein_coding	---	---	ABI3/VP1
AT1G52150	ATHB-15	HB	Homeobox	HB
AT1G52430	AT1G52430,protein_coding	---	C2H2	other
AT1G52450	AT1G52450,protein_coding	---	C2H2	other
AT1G52830	IAA6	AUX-IAA	---	ARF
AT1G52880	ANAC018	NAC	NAC	NAC
AT1G52890	ANAC019	NAC	NAC	NAC
AT1G53010	AT1G53010,protein_coding	---	C3H	other
AT1G53160	SPL4	SBP	SBP	SBP
AT1G53170	ATERF-8	AP2-EREBP	AP2-EREBP	Pti5
AT1G53230	TCP3	TCP	TCP	TCP
AT1G53320	AtTLP7	TLP	TUB	TUB
AT1G53670	ATMSRB1	---	---	other
AT1G53820	AT1G53820,protein_coding	---	C3H	other
AT1G53910	RAP2.12	AP2-EREBP	AP2-EREBP	Pti5
AT1G54060	ASIL1	Trihelix	Trihelix	Trihelix
AT1G54160	NF-YA5	CCAAT-HAP2	CCAAT-HAP2	CCAAT
AT1G54330	ANAC020	NAC	NAC	NAC
AT1G54390	ING2	PHD	---	other
AT1G54720	AT1G54720,protein_coding	---	C2H2	other
AT1G54760	AGL85	---	MADS	MADS
AT1G54830	NF-YC3	CCAAT-HAP5	CCAAT-HAP5	CCAAT
AT1G55110	AtIDD7	C2H2	C2H2	C2H2(Zn)
AT1G55460	AT1G55460,protein_coding	---	C2H2	C2H2(Zn)
AT1G55520	ATTBP2	---	---	GTF
AT1G55580	LAS	GRAS	GRAS	GRAS
AT1G55600	ATWRKY10	WRKY	WRKY	WRKY(Zn)
AT1G55650	AT1G55650,protein_coding	ARID	ARID	JUMONJI
AT1G55700	AT1G55700,protein_coding	---	---	C2H2(Zn)
AT1G55950	AT1G55950,protein_coding	GeBP	---	other
AT1G55970	HAC04	TAZ	---	other
AT1G56010	anac021	NAC	NAC	NAC
AT1G56160	ATMYB72	MYB	MYB	MYB superfamily
AT1G56170	ATHAP5B	CCAAT-HAP5	CCAAT-HAP5	CCAAT
AT1G56200	emb1303	---	C2H2	other
AT1G56650	ATMYB75	MYB	MYB	MYB superfamily
AT1G57557	AT1G57557,obsolete	---	---	MYB superfamily
AT1G57560	AtMYB50	MYB	---	other
AT1G57730	AT1G57730,protein_coding	---	C3H	other
AT1G57820	ORTH2	---	---	Alfin-like
AT1G58100	AT1G58100,protein_coding	TCP	TCP	TCP
AT1G58110	AT1G58110,protein_coding	bZIP	---	TGA3
AT1G58220	AT1G58220,protein_coding	MYB-related	MYB-related	MYB superfamily
AT1G58330	ZW2	---	---	TGA3
AT1G59530	ATBZIP4	bZIP	bZIP	TGA3
AT1G59640	BPE	bHLH	bHLH	bHLH
AT1G59750	ARF1	ARF	ARF	ABI3/VP1
AT1G59810	AGL50	MADS	MADS	MADS
AT1G60040	AGL49	MADS	MADS	MADS
AT1G60240	AT1G60240,protein_coding	---	---	NAC
AT1G60250	AT1G60250,protein_coding	---	C2C2-CO-like	C2C2(Zn)
AT1G60280	ANAC023	NAC	NAC	NAC
AT1G60300	AT1G60300,protein_coding	NAC	NAC	NAC
AT1G60340	AT1G60340,protein_coding	NAC	NAC	NAC
AT1G60350	anac024	NAC	NAC	NAC
AT1G60380	AT1G60380,protein_coding	NAC	NAC	NAC
AT1G60700	AT1G60700,protein_coding	FHA	---	other
AT1G60880	AGL56	MADS	MADS	MADS
AT1G60920	AGL55	MADS	MADS	MADS
AT1G61110	anac025	NAC	NAC	NAC
AT1G61660	AT1G61660,protein_coding	---	bHLH	other
AT1G61730	AT1G61730,protein_coding	GeBP	GeBP	other
AT1G61940	AtTLP4	TLP	---	TUB
AT1G62300	ATWRKY6	WRKY	WRKY	WRKY(Zn)
AT1G62310	AT1G62310,protein_coding	JUMONJI	---	C3H-type 2(Zn)
AT1G62360	BUM	HB	Homeobox	HB
AT1G62370	AT1G62370,protein_coding	---	C3H	other
AT1G62700	ANAC026	NAC	NAC	NAC
AT1G62975	AT1G62975,protein_coding	bHLH	bHLH	bHLH
AT1G62990	IXR11	---	Homeobox	HB
AT1G63030	ddf2	AP2-EREBP	AP2-EREBP	Pti5
AT1G63040	AT1G63040,pseudogene	---	AP2-EREBP	Pti5
AT1G63100	AT1G63100,protein_coding	GRAS	GRAS	GRAS
AT1G63470	AT1G63470,protein_coding	---	---	AT-hook
AT1G63480	AT1G63480,protein_coding	---	---	AT-hook
AT1G63490	AT1G63490,protein_coding	JUMONJI	---	JUMONJI
AT1G63650	ATMYC-2	bHLH	bHLH	bHLH
AT1G63820	AT1G63820,protein_coding	C2C2-CO-like	---	C2C2(Zn)
AT1G63840	AT1G63840,protein_coding	---	C3H	other
AT1G63900	AT1G63900,protein_coding	---	C3H	other
AT1G63910	AtMYB103	MYB	MYB	MYB superfamily
AT1G64000	ATWRKY56	WRKY	WRKY	WRKY(Zn)
AT1G64100	AT1G64100,protein_coding	---	---	NAC
AT1G64105	ANAC027	NAC	---	other
AT1G64280	ATNPR1	---	---	Other
AT1G64380	AT1G64380,protein_coding	AP2-EREBP	AP2-EREBP	Pti5
AT1G64530	AT1G64530,protein_coding	Nin-like	NLP	Nin-like
AT1G64620	AT1G64620,protein_coding	C2C2-Dof	C2C2-Dof	C2C2(Zn)
AT1G64625	AT1G64625,protein_coding	---	bHLH	bHLH
AT1G64630	ATWNK10	---	---	other
AT1G64800	AT1G64800,protein_coding	---	---	other
AT1G64860	RPOD1	---	---	other
AT1G65040	AT1G65040,protein_coding	---	C3H	other
AT1G65110	AT1G65110,protein_coding	---	C2H2	C2H2(Zn)
AT1G65120	AT1G65120,protein_coding	---	C2H2	C2H2(Zn)
AT1G65130	AT1G65130,protein_coding	---	C2H2	C2H2(Zn)
AT1G65180	AT1G65180,protein_coding	---	---	C2H2(Zn)
AT1G65200	AT1G65200,protein_coding	---	C2H2	C2H2(Zn)
AT1G65300	AGL38	MADS	MADS	MADS
AT1G65330	AGL37	MADS	MADS	MADS
AT1G65360	AGL23	MADS	MADS	MADS
AT1G65620	AS2	AS2	---	other
AT1G65910	anac028	NAC	NAC	NAC
AT1G66140	ZFP4	C2H2	C2H2	C2H2(Zn)
AT1G66170	MMD1	PHD	---	PHD-finger
AT1G66230	AtMYB20	MYB	MYB	MYB superfamily
AT1G66350	RGL	GRAS	GRAS	GRAS
AT1G66370	AtMYB113	MYB	MYB	MYB superfamily
AT1G66380	AtMYB114	MYB	MYB	MYB superfamily
AT1G66390	ATMYB90	MYB	MYB	MYB superfamily
AT1G66420	AT1G66420,protein_coding	GeBP	GeBP	other
AT1G66470	RHD6	bHLH	bHLH	bHLH
AT1G66500	AT1G66500,protein_coding	---	C2H2	C2H2(Zn)
AT1G66550	ATWRKY67	WRKY	WRKY	WRKY(Zn)
AT1G66560	ATWRKY64	WRKY	WRKY	WRKY(Zn)
AT1G66600	ABO3	WRKY	WRKY	WRKY(Zn)
AT1G66810	AT1G66810,protein_coding	C3H	---	C3H-type 1(Zn)
AT1G67030	ZFP6	C2H2	C2H2	C2H2(Zn)
AT1G67100	LBD40	AS2	---	other
AT1G67220	ATHPCAT1	TAZ	---	Alfin-like
AT1G67260	TCP1	---	---	TCP
AT1G67270	AT1G67270,protein_coding	---	---	C3H-type 2(Zn)
AT1G67310	AT1G67310,protein_coding	CAMTA	---	other
AT1G67710	ARR11	GARP-ARR-B	ARR-B	GARP
AT1G67780	AT1G67780,protein_coding	---	---	C3H-type 2(Zn)
AT1G67910	AT1G67910,protein_coding	---	CAMTA	other
AT1G67970	AT-HSFA8	HSF	HSF	HSF
AT1G68030	AT1G68030,protein_coding	PHD	---	Alfin-like
AT1G68070	AT1G68070,protein_coding	---	C3H	other
AT1G68120	ATBPC3	BBR-BPC	BBR/BPC	other
AT1G68130	AtIDD14	C2H2	C2H2	C2H2(Zn)
AT1G68150	ATWRKY9	WRKY	WRKY	WRKY(Zn)
AT1G68180	AT1G68180,protein_coding	---	C3H	other
AT1G68190	AT1G68190,protein_coding	---	C2C2-CO-like	C2C2(Zn)
AT1G68200	AT1G68200,protein_coding	C3H	C3H	C3H-type 1(Zn)
AT1G68210	APRR6	---	ARR-B	other
AT1G68240	AT1G68240,protein_coding	bHLH	bHLH	bHLH
AT1G68320	AtMYB62	MYB	MYB	MYB superfamily
AT1G68360	AT1G68360,protein_coding	C2H2	C2H2	C2H2(Zn)
AT1G68480	JAG	C2H2	C2H2	other
AT1G68510	LBD42	AS2	---	other
AT1G68520	AT1G68520,protein_coding	C2C2-CO-like	C2C2-CO-like	C2C2(Zn)
AT1G68550	AT1G68550,protein_coding	AP2-EREBP	AP2-EREBP	Pti5
AT1G68640	PAN	bZIP	bZIP	TGA3
AT1G68670	AT1G68670,protein_coding	GARP-G2-like	G2-like	GARP
AT1G68690	AT1G68690,protein_coding	---	Trihelix	other
AT1G68730	AT1G68730,protein_coding	---	---	other
AT1G68800	BRC2	TCP	TCP	TCP
AT1G68810	AT1G68810,protein_coding	bHLH	bHLH	bHLH
AT1G68840	EDF2	AP2-EREBP	RAV	ABI3/VP1
AT1G68880	AtbZIP	bZIP	bZIP	TGA3
AT1G68920	AT1G68920,protein_coding	bHLH	bHLH	bHLH
AT1G69010	BIM2	bHLH	bHLH	other
AT1G69120	AGL7	MADS	MADS	MADS
AT1G69170	AT1G69170,protein_coding	SBP	SBP	SBP
AT1G69180	CRC	C2C2-YABBY	C2C2-YABBY	C2C2(Zn)
AT1G69310	ATWRKY57	WRKY	WRKY	WRKY(Zn)
AT1G69330	AT1G69330,protein_coding	---	C3H	other
AT1G69490	ANAC029	NAC	NAC	NAC
AT1G69540	AGL94	MADS	MADS	MADS
AT1G69560	ATMYB105	MYB	MYB	MYB superfamily
AT1G69570	AT1G69570,protein_coding	C2C2-Dof	C2C2-Dof	C2C2(Zn)
AT1G69580	AT1G69580,protein_coding	GARP-G2-like	G2-like	GARP
AT1G69600	ATHB29	ZF-HD	ZF-HD	other
AT1G69690	AT1G69690,protein_coding	TCP	TCP	TCP
AT1G69780	ATHB13	HB	Homeobox	HB
AT1G69810	ATWRKY36	WRKY	WRKY	WRKY(Zn)
AT1G70000	AT1G70000,protein_coding	MYB-related	MYB-related	MYB superfamily
AT1G70460	RHS10	---	Trihelix	other
AT1G70510	ATK1	HB	Homeobox	HB
AT1G70700	JAZ9	ZIM	---	other
AT1G70790	AT1G70790,protein_coding	---	C2H2	other
AT1G70910	AT1G70910,protein_coding	---	C3H	other
AT1G70920	ATHB18	HB	Homeobox	HB
AT1G70930	AT1G70930,obsolete	---	---	HB
AT1G71030	ATMYBL2	MYB-related	MYB-related	MYB superfamily
AT1G71130	AT1G71130,protein_coding	AP2-EREBP	AP2-EREBP	Pti5
AT1G71200	AT1G71200,protein_coding	bHLH	bHLH	bHLH
AT1G71260	ATWHY2	---	Whirly	other
AT1G71450	AT1G71450,protein_coding	AP2-EREBP	AP2-EREBP	Pti5
AT1G71520	AT1G71520,protein_coding	AP2-EREBP	AP2-EREBP	Pti5
AT1G71692	AGL12	MADS	MADS	MADS
AT1G71930	ANAC030	NAC	NAC	NAC
AT1G72010	AT1G72010,protein_coding	TCP	TCP	TCP
AT1G72050	TFIIIA	C2H2	C2H2	C2H2(Zn)
AT1G72175	AT1G72175,protein_coding	---	C3H	other
AT1G72210	AT1G72210,protein_coding	bHLH	bHLH	bHLH
AT1G72220	AT1G72220,protein_coding	---	C3H	other
AT1G72350	AGL60	MADS	MADS	MADS
AT1G72360	HRE1	AP2-EREBP	AP2-EREBP	Pti5
AT1G72450	JAZ6	ZIM	---	other
AT1G72570	AT1G72570,protein_coding	AP2-EREBP	AP2-EREBP	Pti5
AT1G72650	TRFL6	MYB-related	MYB-related	MYB superfamily
AT1G72740	AT1G72740,protein_coding	MYB-related	MYB-related	MYB superfamily
AT1G72830	ATHAP2C	CCAAT-HAP2	CCAAT-HAP2	CCAAT
AT1G72980	LBD7	AS2	---	other
AT1G73100	SDG19	PcG	---	PcG; E(z) class
AT1G73230	AT1G73230,protein_coding	---	---	GTF
AT1G73360	ATHDG11	HB	Homeobox	HB
AT1G73410	ATMYB54	MYB	MYB	MYB superfamily
AT1G73730	AtEIL3	EIL	EIL	EIL
AT1G73760	AT1G73760,protein_coding	---	C3H	other
AT1G73800	AT1G73800,obsolete	---	---	C2C2(Zn)
AT1G73830	BEE3	bHLH	bHLH	bHLH
AT1G73870	AT1G73870,protein_coding	C2C2-CO-like	C2C2-CO-like	C2C2(Zn)
AT1G73950	AT1G73950,protein_coding	---	C3H	other
AT1G74080	ATMYB122	MYB	MYB	MYB superfamily
AT1G74250	AT1G74250,protein_coding	C2H2	C2H2	C2H2(Zn)
AT1G74370	AT1G74370,protein_coding	---	C3H	other
AT1G74410	AT1G74410,protein_coding	---	C3H	other
AT1G74430	ATMYB95	MYB	MYB	MYB superfamily
AT1G74480	AT1G74480,protein_coding	Nin-like	AtRKD	Nin-like
AT1G74500	ATBS1	bHLH	bHLH	bHLH
AT1G74620	AT1G74620,protein_coding	---	C3H	other
AT1G74650	ATMYB31	MYB	MYB	MYB superfamily
AT1G74660	MIF1	ZF-HD	ZF-HD	other
AT1G74840	AT1G74840,protein_coding	MYB-related	MYB-related	MYB superfamily
AT1G74930	ORA47	AP2-EREBP	AP2-EREBP	Pti5
AT1G74950	JAZ2	ZIM	---	other
AT1G74990	AT1G74990,protein_coding	---	C3H	other
AT1G75080	BZR1	BES1	BZR	other
AT1G75240	AtHB33	ZF-HD	ZF-HD	other
AT1G75250	ATRL6	---	MYB-related	other
AT1G75340	AT1G75340,protein_coding	C3H	---	other
AT1G75390	AtbZIP44	bZIP	bZIP	TGA3
AT1G75410	BLH3	HB	Homeobox	HB
AT1G75430	BLH11	HB	Homeobox	HB
AT1G75490	AT1G75490,protein_coding	AP2-EREBP	AP2-EREBP	Pti5
AT1G75510	AT1G75510,protein_coding	---	---	GTF
AT1G75520	SRS5	SRS	C2H2	other
AT1G75530	AT1G75530,protein_coding	FHA	---	other
AT1G75540	STH2	---	C2C2-CO-like	C2C2(Zn)
AT1G75710	AT1G75710,protein_coding	C2H2	C2H2	C2H2(Zn)
AT1G76110	AT1G76110,protein_coding	ARID	ARID	JUMONJI
AT1G76350	AT1G76350,protein_coding	Nin-like	NLP	Nin-like
AT1G76410	ATL8	---	C3H	other
AT1G76420	ANAC031	NAC	NAC	NAC
AT1G76500	AHL29	---	---	AT-hook
AT1G76510	AT1G76510,protein_coding	ARID	ARID	JUMONJI
AT1G76580	AT1G76580,protein_coding	---	SBP	SBP
AT1G76590	AT1G76590,protein_coding	PLATZ	---	other
AT1G76710	ASHH1	PcG	---	PcG; E(z) class
AT1G76870	AT1G76870,protein_coding	Trihelix	---	Trihelix
AT1G76880	AT1G76880,protein_coding	Trihelix	Trihelix	Trihelix
AT1G76890	AT-GT2	Trihelix	Trihelix	Trihelix
AT1G76900	AtTLP1	TLP	TUB	TUB
AT1G77080	AGL27	MADS	MADS	MADS
AT1G77200	AT1G77200,protein_coding	AP2-EREBP	AP2-EREBP	Pti5
AT1G77250	AT1G77250,protein_coding	PHD	---	Alfin-like
AT1G77300	ASHH2	PcG	---	PcG; E(z) class
AT1G77450	anac032	NAC	NAC	NAC
AT1G77570	AT1G77570,protein_coding	HSF	---	HSF
AT1G77640	AT1G77640,protein_coding	AP2-EREBP	AP2-EREBP	Pti5
AT1G77800	AT1G77800,protein_coding	PHD	---	Alfin-like
AT1G77830	AT1G77830,protein_coding	---	C3H	other
AT1G77850	ARF17	ARF	ARF	ABI3/VP1
AT1G77920	AT1G77920,protein_coding	bZIP	bZIP	TGA3
AT1G77950	AGL67	MADS	MADS	MADS
AT1G77980	AGL66	MADS	MADS	other
AT1G78080	RAP2.4	AP2-EREBP	AP2-EREBP	Pti5
AT1G78280	AT1G78280,protein_coding	JUMONJI	---	other
AT1G78540	ATSHB	---	---	other
AT1G78600	DBB3	---	C2C2-CO-like	C2C2(Zn)
AT1G78640	AT1G78640,protein_coding	---	---	ABI3/VP1
AT1G78700	BEH4	BES1	BZR	other
AT1G79000	ATHAC1	TAZ	---	other
AT1G79020	AT1G79020,protein_coding	---	---	other
AT1G79180	ATMYB63	MYB	MYB	MYB superfamily
AT1G79350	EMB1135	PHD	---	Alfin-like
AT1G79430	APL	GARP-G2-like	G2-like	GARP
AT1G79580	ANAC033	NAC	NAC	NAC
AT1G79700	AT1G79700,protein_coding	AP2-EREBP	AP2-EREBP	Pti5
AT1G79840	GL2	HB	Homeobox	HB
AT1G80390	IAA15	AUX-IAA	---	ARF
AT1G80400	AT1G80400,protein_coding	---	C3H	other
AT1G80580	AT1G80580,protein_coding	AP2-EREBP	AP2-EREBP	Pti5
AT1G80590	ATWRKY66	WRKY	WRKY	WRKY(Zn)
AT1G80730	ATZFP1	C2H2	C2H2	C2H2(Zn)
AT1G80840	ATWRKY40	WRKY	WRKY	WRKY(Zn)
AT2G01060	AT2G01060,protein_coding	GARP-G2-like	G2-like	GARP
AT2G01200	IAA32	AUX-IAA	---	ARF
AT2G01280	MEE65	---	---	GTF
AT2G01370	AT2G01370,protein_coding	GeBP	GeBP	other
AT2G01430	ATHB-17	HB	Homeobox	HB
AT2G01500	HOS9	HB	Homeobox	HB
AT2G01570	RGA	GRAS	GRAS	GRAS
AT2G01650	PUX2	C2H2	C2H2	other
AT2G01735	RIE1	---	C3H	other
AT2G01760	ARR14	GARP-ARR-B	ARR-B	GARP
AT2G01810	AT2G01810,protein_coding	PHD	---	PHD-finger
AT2G01930	ATBPC1	BBR-BPC	BBR/BPC	other
AT2G01940	ATIDD15	C2H2	C2H2	C2H2(Zn)
AT2G02060	AT2G02060,protein_coding	GARP-G2-like	G2-like	GARP
AT2G02070	AtIDD5	C2H2	C2H2	C2H2(Zn)
AT2G02080	AtIDD4	C2H2	C2H2	C2H2(Zn)
AT2G02160	AT2G02160,protein_coding	C3H	---	other
AT2G02450	anac034	NAC	NAC	NAC
AT2G02470	AL6	Alfin	Alfin-like	Alfin-like
AT2G02540	ATHB21	ZF-HD	ZF-HD	other
AT2G02740	ATWHY3	Whirly	Whirly	other
AT2G02820	AtMYB88	MYB	---	other
AT2G02825	AT2G02825,obsolete	---	MYB	MYB superfamily
AT2G03000	AT2G03000,protein_coding	---	C3H	other
AT2G03060	AGL30	MADS	MADS	MADS
AT2G03340	WRKY3	WRKY	WRKY	WRKY(Zn)
AT2G03470	AT2G03470,protein_coding	---	MYB-related	ARID
AT2G03500	AT2G03500,protein_coding	GARP-G2-like	G2-like	GARP
AT2G03710	AGL3	MADS	MADS	MADS
AT2G04038	AtbZIP48	bZIP	bZIP	TGA3
AT2G04240	XERICO	---	C3H	other
AT2G04880	ATWRKY1	WRKY	WRKY	WRKY(Zn)
AT2G04890	SCL21	GRAS	GRAS	GRAS
AT2G05160	AT2G05160,protein_coding	C3H	---	other
AT2G05900	SDG11	PcG	---	PcG; E(z) class
AT2G06020	AT2G06020,protein_coding	GARP-G2-like	G2-like	GARP
AT2G06200	AtGRF6	GRF	GRF	other
AT2G07677	AT2G07677,pseudogene	---	---	ARF
AT2G07714	AT2G07714,protein_coding	---	---	PHD-finger
AT2G11990	AGL88	---	MADS	other
AT2G12646	AT2G12646,protein_coding	PLATZ	---	other
AT2G12900	AT2G12900,protein_coding	bZIP	bZIP	TGA3
AT2G12940	UNE4	bZIP	---	other
AT2G12980	AT2G12980,transposable_element_gene	---	bZIP	TGA3
AT2G13130	AT2G13130,pseudogene	---	bZIP	TGA3
AT2G13150	AT2G13150,protein_coding	bZIP	bZIP	TGA3
AT2G13570	NF-YB7	CCAAT-HAP3	CCAAT-HAP3	CCAAT
AT2G13960	AT2G13960,protein_coding	MYB-related	MYB-related	MYB superfamily
AT2G14210	AGL44	MADS	MADS	other
AT2G14220	AT2G14220,transposable_element_gene	---	---	MADS
AT2G14760	AT2G14760,protein_coding	bHLH	bHLH	bHLH
AT2G15530	AT2G15530,protein_coding	---	C3H	other
AT2G15580	AT2G15580,protein_coding	---	C3H	other
AT2G15660	AGL95	---	MADS	MADS
AT2G15740	AT2G15740,protein_coding	C2H2	C2H2	C2H2(Zn)
AT2G15880	AT2G15880,protein_coding	---	Trihelix	other
AT2G16210	AT2G16210,protein_coding	ABI3-VP1	---	ABI3/VP1
AT2G16400	BLH7	HB	Homeobox	HB
AT2G16470	AT2G16470,obsolete	C3H	---	other
AT2G16720	ATMYB7	MYB	MYB	MYB superfamily
AT2G16770	bZIP23	bZIP	bZIP	TGA3
AT2G16910	AMS	bHLH	bHLH	bHLH
AT2G17040	anac036	NAC	NAC	NAC
AT2G17150	AT2G17150,protein_coding	Nin-like	NLP	Nin-like
AT2G17180	AT2G17180,protein_coding	C2H2	C2H2	C2H2(Zn)
AT2G17410	AT2G17410,protein_coding	ARID	---	other
AT2G17450	RHA3A	---	C3H	other
AT2G17560	HMGB4	HMG	---	HMG-box
AT2G17770	ATBZIP27	---	bZIP	TGA3
AT2G17900	SDG37	---	---	other
AT2G17950	PGA6	HB	Homeobox	HB
AT2G18060	ANAC037	NAC	NAC	NAC
AT2G18090	AT2G18090,protein_coding	PHD	---	Alfin-like
AT2G18120	SRS4	SRS	C2H2	other
AT2G18160	ATBZIP2	bZIP	bZIP	TGA3
AT2G18280	AtTLP2	TLP	TUB	TUB
AT2G18300	AT2G18300,protein_coding	bHLH	bHLH	bHLH
AT2G18350	AtHB24	ZF-HD	ZF-HD	other
AT2G18380	GATA20	C2C2-GATA	C2C2-Gata	C2C2(Zn)
AT2G18490	AT2G18490,protein_coding	C2H2	C2H2	C2H2(Zn)
AT2G18550	ATHB21	HB	Homeobox	HB
AT2G18650	MEE16	---	C3H	other
AT2G18670	AT2G18670,protein_coding	---	C3H	other
AT2G18750	AT2G18750,protein_coding	---	---	C2C2(Zn)
AT2G18810	AT2G18810,protein_coding	---	---	ABI3/VP1
AT2G18850	AT2G18850,protein_coding	PcG	---	other
AT2G19260	AT2G19260,protein_coding	PHD	---	Alfin-like
AT2G19380	AT2G19380,protein_coding	C2H2	C2H2	C2H2(Zn)
AT2G19510	LBD8	AS2	---	other
AT2G19610	AT2G19610,protein_coding	---	C3H	other
AT2G19640	ASHR2	---	---	other
AT2G19810	AT2G19810,protein_coding	C3H	---	C3H-type 1(Zn)
AT2G19820	LBD9	AS2	---	other
AT2G20030	AT2G20030,protein_coding	---	C3H	other
AT2G20095	AT2G20095,obsolete	---	bHLH	bHLH
AT2G20110	AT2G20110,protein_coding	CPP	CPP	CPP(ZN)
AT2G20180	PIF1	bHLH	bHLH	bHLH
AT2G20280	AT2G20280,protein_coding	C3H	---	other
AT2G20350	AT2G20350,protein_coding	AP2-EREBP	AP2-EREBP	Pti5
AT2G20400	AT2G20400,protein_coding	GARP-G2-like	G2-like	GARP
AT2G20570	ATGLK1	GARP-G2-like	G2-like	GARP
AT2G20825	ULT2	ULT	---	other
AT2G20880	AT2G20880,protein_coding	AP2-EREBP	AP2-EREBP	Pti5
AT2G21050	LAX2	---	---	C2H2(Zn)
AT2G21230	AT2G21230,protein_coding	bZIP	bZIP	TGA3
AT2G21235	AT2G21235,protein_coding	bZIP	bZIP	TGA3
AT2G21240	ATBPC4	BBR-BPC	BBR/BPC	other
AT2G21320	AT2G21320,protein_coding	---	C2C2-CO-like	C2C2(Zn)
AT2G21400	SRS3	SRS	C2H2	other
AT2G21530	AT2G21530,protein_coding	FHA	---	other
AT2G21650	ATRL2	---	MYB-related	other
AT2G21900	ATWRKY59	WRKY	WRKY	WRKY(Zn)
AT2G21920	AT2G21920,protein_coding	---	---	ABI3/VP1
AT2G22120	AT2G22120,protein_coding	---	C3H	other
AT2G22200	AT2G22200,protein_coding	AP2-EREBP	AP2-EREBP	other
AT2G22210	AT2G22210,transposable_element_gene	---	---	Pti5
AT2G22300	CAMTA3	CAMTA	---	other
AT2G22430	ATHB6	HB	Homeobox	HB
AT2G22540	AGL22	MADS	MADS	MADS
AT2G22630	AGL17	MADS	MADS	MADS
AT2G22670	IAA8	AUX-IAA	---	ARF
AT2G22740	SDG23	PcG	---	PcG; E(z) class
AT2G22750	AT2G22750,protein_coding	bHLH	bHLH	bHLH
AT2G22760	AT2G22760,protein_coding	bHLH	bHLH	bHLH
AT2G22770	NAI1	bHLH	bHLH	bHLH
AT2G22800	HAT9	HB	Homeobox	HB
AT2G22840	AtGRF1	GRF	GRF	other
AT2G22850	AtbZIP6	bZIP	bZIP	TGA3
AT2G22900	AT2G22900,protein_coding	---	CAMTA	other
AT2G23290	AtMYB70	MYB	MYB	MYB superfamily
AT2G23320	WRKY15	WRKY	WRKY	WRKY(Zn)
AT2G23340	DEAR3	AP2-EREBP	AP2-EREBP	Pti5
AT2G23380	CLF	PcG	---	CPP(ZN)
AT2G23660	LBD10	AS2	---	other
AT2G23740	AT2G23740,protein_coding	PcG	C2H2	C2H2(Zn)
AT2G23750	AT2G23750,obsolete	---	---	PcG; E(z) class
AT2G23760	BLH4	HB	Homeobox	HB
AT2G23780	AT2G23780,protein_coding	---	C3H	other
AT2G24260	LRL1	bHLH	bHLH	bHLH
AT2G24300	AT2G24300,protein_coding	---	---	C2C2(Zn)
AT2G24340	AT2G24340,protein_coding	---	bZIP	bZIP
AT2G24430	ANAC038	NAC	NAC	NAC
AT2G24500	FZF	C2H2	C2H2	C2H2(Zn)
AT2G24570	ATWRKY17	WRKY	WRKY	WRKY(Zn)
AT2G24630	ATCSLC08	---	REM	other
AT2G24650	AT2G24650,protein_coding	ABI3-VP1	REM	ABI3/VP1
AT2G24670	AT2G24670,protein_coding	---	---	ABI3/VP1
AT2G24680	AT2G24680,protein_coding	ABI3-VP1	REM	ABI3/VP1
AT2G24690	AT2G24690,protein_coding	ABI3-VP1	REM	ABI3/VP1
AT2G24700	AT2G24700,protein_coding	ABI3-VP1	REM	ABI3/VP1
AT2G24740	SDG21	PcG	---	other
AT2G24770	AT2G24770,obsolete	---	---	PcG; E(z) class
AT2G24790	ATCOL3	C2C2-CO-like	C2C2-CO-like	C2C2(Zn)
AT2G24830	AT2G24830,protein_coding	C3H	---	other
AT2G24840	AGL61	MADS	MADS	MADS
AT2G25000	ATWRKY60	WRKY	WRKY	WRKY(Zn)
AT2G25170	CHD3	PHD	---	Alfin-like
AT2G25180	ARR12	GARP-ARR-B	ARR-B	GARP
AT2G25230	AtMYB100	MYB	MYB	MYB superfamily
AT2G25410	AT2G25410,protein_coding	---	C3H	other
AT2G25640	AT2G25640,protein_coding	---	---	GTF
AT2G25650	AT2G25650,protein_coding	GeBP	GeBP	other
AT2G25820	AT2G25820,protein_coding	AP2-EREBP	AP2-EREBP	Pti6
AT2G25900	ATCTH	C3H	---	C3H-type 1(Zn)
AT2G25930	ELF3	---	---	other
AT2G25990	AT2G25990,protein_coding	---	C2C2-CO-like	other
AT2G26150	ATHSFA2	HSF	HSF	HSF
AT2G26320	AGL33	MADS	MADS	MADS
AT2G26580	YAB5	C2C2-YABBY	C2C2-YABBY	C2C2(Zn)
AT2G26880	AGL41	---	MADS	MADS
AT2G26940	AT2G26940,protein_coding	C2H2	C2H2	C2H2(Zn)
AT2G26950	AtMYB104	MYB	MYB	MYB superfamily
AT2G26960	AtMYB81	MYB	MYB	MYB superfamily
AT2G27050	AtEIL1	EIL	EIL	EIL
AT2G27070	ARR13	GARP-ARR-B	ARR-B	GARP
AT2G27100	SE	---	C2H2	C2H2(Zn)
AT2G27220	BLH5	HB	Homeobox	HB
AT2G27230	LHW	---	bHLH	bHLH
AT2G27300	ANAC040	NAC	NAC	NAC
AT2G27410	AT2G27410,protein_coding	---	---	ABI3/VP1
AT2G27470	NF-YB11	CCAAT-HAP3	---	CCAAT
AT2G27630	AT2G27630,protein_coding	C2H2	C2H2	C2H2(Zn)
AT2G27650	AT2G27650,protein_coding	---	C2H2	C2H2(Zn)
AT2G27760	ATIPT2	---	C2H2	other
AT2G27930	AT2G27930,protein_coding	PLATZ	---	other
AT2G27940	AT2G27940,protein_coding	---	C3H	other
AT2G27980	AT2G27980,protein_coding	---	---	Alfin-like
AT2G27990	BLH8	HB	Homeobox	HB
AT2G28160	ATBHLH029	bHLH	bHLH	bHLH
AT2G28200	AT2G28200,protein_coding	C2H2	C2H2	C2H2(Zn)
AT2G28290	CHR3	---	---	other
AT2G28340	GATA13	C2C2-GATA	C2C2-Gata	C2C2(Zn)
AT2G28350	ARF10	ARF	ARF	ABI3/VP1
AT2G28450	AT2G28450,protein_coding	C3H	---	C3H-type 1(Zn)
AT2G28500	LBD11	AS2	---	other
AT2G28510	AT2G28510,protein_coding	C2C2-Dof	C2C2-Dof	C2C2(Zn)
AT2G28530	AT2G28530,obsolete	---	---	other
AT2G28550	RAP2.7	AP2-EREBP	AP2-EREBP	Pti5
AT2G28610	PRS	HB	Homeobox	HB
AT2G28700	AGL46	MADS	MADS	MADS
AT2G28710	AT2G28710,protein_coding	C2H2	C2H2	C2H2(Zn)
AT2G28810	AT2G28810,protein_coding	C2C2-Dof	C2C2-Dof	C2C2(Zn)
AT2G28920	AT2G28920,protein_coding	---	C3H	other
AT2G29060	AT2G29060,protein_coding	GRAS	GRAS	GRAS
AT2G29660	AT2G29660,protein_coding	C2H2	C2H2	C2H2(Zn)
AT2G30130	ASL5	AS2	---	other
AT2G30250	ATWRKY25	WRKY	WRKY	WRKY(Zn)
AT2G30280	DMS4	---	---	other
AT2G30340	LBD13	AS2	---	other
AT2G30380	AT2G30380,protein_coding	---	---	other
AT2G30410	KIS	---	TCP	other
AT2G30420	ETC2	MYB-related	MYB-related	MYB superfamily
AT2G30432	TCL1	MYB-related	---	other
AT2G30470	HSI2	ABI3-VP1	ABI3VP1	ABI3/VP1
AT2G30580	DRIP2	---	C3H	other
AT2G30590	WRKY21	WRKY	WRKY	WRKY(Zn)
AT2G31070	TCP10	TCP	TCP	TCP
AT2G31180	ATMYB14	MYB	MYB	MYB superfamily
AT2G31210	AT2G31210,protein_coding	bHLH	bHLH	bHLH
AT2G31215	AT2G31215,protein_coding	bHLH	bHLH	other
AT2G31220	AT2G31220,protein_coding	bHLH	bHLH	bHLH
AT2G31230	ATERF15	AP2-EREBP	AP2-EREBP	Pti5
AT2G31280	CPUORF7	---	bHLH	bHLH
AT2G31310	LBD14	AS2	---	other
AT2G31370	AT2G31370,protein_coding	bZIP	bZIP	TGA3
AT2G31380	STH	---	C2C2-CO-like	C2C2(Zn)
AT2G31420	AT2G31420,protein_coding	---	---	ABI3/VP1
AT2G31460	AT2G31460,protein_coding	---	---	ABI3/VP1
AT2G31510	ARI7	---	C3H	other
AT2G31630	AT2G31630,obsolete	---	---	PcG; E(z) class
AT2G31650	ATX1	PHD	---	Other
AT2G31720	AT2G31720,protein_coding	---	---	ABI3/VP1
AT2G31730	AT2G31730,protein_coding	---	bHLH	other
AT2G31760	ARI10	---	C3H	other
AT2G31770	ARI9	---	C3H	other
AT2G32310	AT2G32310,protein_coding	C2C2-CO-like	---	C2C2(Zn)
AT2G32370	HDG3	HB	Homeobox	HB
AT2G32460	ATM1	MYB	MYB	MYB superfamily
AT2G32600	AT2G32600,protein_coding	---	C2H2	other
AT2G32700	LUH	LUG	---	other
AT2G32930	ZFN2	C3H	C2H2	C3H-type 1(Zn)
AT2G33290	ATSUVH2	PcG	---	PcG; E(z) class
AT2G33310	IAA13	AUX-IAA	---	ARF
AT2G33350	AT2G33350,protein_coding	C2C2-CO-like	---	C2C2(Zn)
AT2G33480	ANAC041	NAC	NAC	NAC
AT2G33500	AT2G33500,protein_coding	C2C2-CO-like	C2C2-CO-like	C2C2(Zn)
AT2G33550	AT2G33550,protein_coding	Trihelix	---	Trihelix
AT2G33610	ATSWI3B	---	---	SW13
AT2G33620	AT2G33620,protein_coding	---	---	AT-hook
AT2G33710	AT2G33710,protein_coding	AP2-EREBP	AP2-EREBP	Pti5
AT2G33720	AT2G33720,protein_coding	---	---	ABI3/VP1
AT2G33810	SPL3	SBP	SBP	SBP
AT2G33835	FES1	C3H	---	other
AT2G33860	ARF3	ARF	ARF	ABI3/VP1
AT2G33880	HB-3	HB	Homeobox	HB
AT2G34140	AT2G34140,protein_coding	C2C2-Dof	C2C2-Dof	C2C2(Zn)
AT2G34210	AT2G34210,protein_coding	---	---	GTF
AT2G34220	MEE20	---	C2H2	other
AT2G34230	AT2G34230,protein_coding	---	C2H2	other
AT2G34240	AT2G34240,protein_coding	---	C2H2	C2H2(Zn)
AT2G34440	AGL29	MADS	MADS	MADS
AT2G34450	AT2G34450,protein_coding	HMG	---	other
AT2G34451	AT2G34451,obsolete	---	---	HMG-box
AT2G34600	JAZ7	ZIM	---	other
AT2G34710	ATHB-14	HB	Homeobox	HB
AT2G34720	NF-YA4	CCAAT-HAP2	CCAAT-HAP2	CCAAT
AT2G34820	AT2G34820,protein_coding	bHLH	bHLH	bHLH
AT2G34830	AtWRKY35	WRKY	WRKY	WRKY(Zn)
AT2G34880	MEE27	JUMONJI	JUMONJI	JUMONJI
AT2G34990	AT2G34990,protein_coding	---	C3H	other
AT2G35000	AT2G35000,protein_coding	---	C3H	other
AT2G35160	SGD9	PcG	---	PcG; E(z) class
AT2G35270	GIK	---	---	AT-hook
AT2G35310	AT2G35310,protein_coding	ABI3-VP1	---	ABI3/VP1
AT2G35420	AT2G35420,protein_coding	---	C3H	other
AT2G35430	AT2G35430,protein_coding	C3H	---	C3H-type 1(Zn)
AT2G35530	AtbZIP16	bZIP	bZIP	HB
AT2G35550	ATBPC7	BBR-BPC	BBR/BPC	other
AT2G35640	AT2G35640,protein_coding	---	---	Trihelix
AT2G35670	FIE2	C2H2	C2H2	C2H2(Zn)
AT2G35700	ATERF38	AP2-EREBP	AP2-EREBP	Pti5
AT2G35910	AT2G35910,protein_coding	---	C3H	other
AT2G35940	BLH1	HB	Homeobox	HB
AT2G36010	ATE2FA	E2F-DP	E2F-DP	E2F/DP
AT2G36080	AT2G36080,protein_coding	ABI3-VP1	RAV	ABI3/VP1
AT2G36270	ABI5	bZIP	bZIP	TGA3
AT2G36340	AT2G36340,protein_coding	GeBP	GeBP	other
AT2G36400	AtGRF3	GRF	GRF	other
AT2G36450	HRD	AP2-EREBP	AP2-EREBP	Pti5
AT2G36475	AT2G36475,obsolete	---	C2H2	C2H2(Zn)
AT2G36480	AT2G36480,protein_coding	C2H2	---	other
AT2G36560	AT2G36560,protein_coding	---	---	AT-hook
AT2G36610	ATHB22	HB	Homeobox	HB
AT2G36720	AT2G36720,protein_coding	PHD	PHD	Alfin-like
AT2G36740	ATSWC2	---	---	other
AT2G36890	ATMYB38	MYB	MYB	MYB superfamily
AT2G36930	AT2G36930,protein_coding	C2H2	C2H2	C2H2(Zn)
AT2G36960	TKI1	MYB-related	---	MYB superfamily
AT2G36990	ATSIG6	---	---	other
AT2G37000	AT2G37000,protein_coding	TCP	TCP	TCP
AT2G37060	NF-YB8	CCAAT-HAP3	CCAAT-HAP3	CCAAT
AT2G37120	AT2G37120,protein_coding	S1Fa-like	---	other
AT2G37150	AT2G37150,protein_coding	---	C3H	other
AT2G37260	ATWRKY44	WRKY	WRKY	WRKY(Zn)
AT2G37430	AT2G37430,protein_coding	C2H2	C2H2	C2H2(Zn)
AT2G37520	AT2G37520,protein_coding	PHD	---	Alfin-like
AT2G37580	AT2G37580,protein_coding	---	C3H	other
AT2G37590	ATDOF2.4	C2C2-Dof	C2C2-Dof	C2C2(Zn)
AT2G37630	AS1	MYB	MYB	MYB superfamily
AT2G37650	AT2G37650,protein_coding	GRAS	GRAS	GRAS
AT2G37740	ATZFP10	C2H2	C2H2	C2H2(Zn)
AT2G37950	AT2G37950,protein_coding	---	C3H	other
AT2G38090	AT2G38090,protein_coding	MYB	MYB-related	MYB superfamily
AT2G38190	AT2G38190,obsolete	---	C3H	other
AT2G38250	AT2G38250,protein_coding	Trihelix	Trihelix	Trihelix
AT2G38300	AT2G38300,protein_coding	GARP-G2-like	---	GARP
AT2G38340	AT2G38340,protein_coding	AP2-EREBP	AP2-EREBP	Pti5
AT2G38470	ATWRKY33	WRKY	WRKY	WRKY(Zn)
AT2G38560	TFIIS	---	---	other
AT2G38880	ATHAP3	CCAAT-HAP3	CCAAT-HAP3	CCAAT
AT2G38950	AT2G38950,protein_coding	JUMONJI	JUMONJI	JUMONJI
AT2G39100	AT2G39100,protein_coding	---	C3H	other
AT2G39250	SNZ	AP2-EREBP	AP2-EREBP	Pti5
AT2G39830	DAR2	LIM	---	other
AT2G39880	AtMYB25	MYB	MYB	MYB superfamily
AT2G39900	AT2G39900,protein_coding	LIM	---	LIM-domain
AT2G40140	ATSZF2	C3H	C3H	C3H-type 1(Zn)
AT2G40200	AT2G40200,protein_coding	bHLH	bHLH	bHLH
AT2G40210	AGL48	MADS	MADS	MADS
AT2G40220	ABI4	AP2-EREBP	AP2-EREBP	Pti5
AT2G40260	AT2G40260,protein_coding	GARP-G2-like	G2-like	GARP
AT2G40340	AtERF48	AP2-EREBP	AP2-EREBP	Pti5
AT2G40350	AT2G40350,protein_coding	AP2-EREBP	AP2-EREBP	Pti5
AT2G40435	AT2G40435,protein_coding	---	---	bHLH
AT2G40470	ASL11	AS2	---	other
AT2G40620	AT2G40620,protein_coding	bZIP	bZIP	TGA3
AT2G40740	ATWRKY55	WRKY	WRKY	WRKY(Zn)
AT2G40750	ATWRKY54	WRKY	WRKY	WRKY(Zn)
AT2G40770	AT2G40770,protein_coding	PHD	---	other
AT2G40950	BZIP17	bZIP	bZIP	TGA3
AT2G40970	MYBC1	GARP-G2-like	G2-like	GARP
AT2G41070	ATBZIP12	bZIP	bZIP	TGA3
AT2G41130	AT2G41130,protein_coding	bHLH	bHLH	bHLH
AT2G41240	BHLH100	bHLH	bHLH	bHLH
AT2G41370	BOP2	---	---	Other
AT2G41630	TFIIB	---	---	GTF
AT2G41690	AT-HSFB3	HSF	HSF	HSF
AT2G41710	AT2G41710,protein_coding	AP2-EREBP	AP2-EREBP	Pti5
AT2G41835	AT2G41835,protein_coding	C2H2	C2H2	other
AT2G41900	AT2G41900,protein_coding	C3H	---	C3H-type 1(Zn)
AT2G41940	ZFP8	C2H2	C2H2	C2H2(Zn)
AT2G41980	AT2G41980,protein_coding	---	C3H	other
AT2G42030	AT2G42030,protein_coding	---	C3H	other
AT2G42150	AT2G42150,protein_coding	MYB-related	---	other
AT2G42200	SPL9	SBP	SBP	SBP
AT2G42280	AT2G42280,protein_coding	bHLH	bHLH	bHLH
AT2G42300	AT2G42300,protein_coding	bHLH	bHLH	bHLH
AT2G42350	AT2G42350,protein_coding	---	C3H	other
AT2G42360	AT2G42360,protein_coding	---	C3H	other
AT2G42380	ATBZIP34	bZIP	bZIP	TGA3
AT2G42400	ATVOZ2	VOZ	VOZ	other
AT2G42410	ATZFP11	C2H2	C2H2	C2H2(Zn)
AT2G42430	ASL18	AS2	---	other
AT2G42440	AT2G42440,protein_coding	AS2	---	other
AT2G42660	AT2G42660,protein_coding	GARP-G2-like	G2-like	GARP
AT2G42680	ATMBF1A	MBF1	---	other
AT2G42830	AGL5	MADS	MADS	MADS
AT2G42940	AT2G42940,protein_coding	---	---	AT-hook
AT2G43000	anac042	NAC	NAC	NAC
AT2G43010	PIF4	bHLH	bHLH	bHLH
AT2G43060	IBH1	---	bHLH	bHLH
AT2G43140	AT2G43140,protein_coding	bHLH	bHLH	bHLH
AT2G43500	AT2G43500,protein_coding	Nin-like	NLP	Nin-like
AT2G44150	ASHH3	PcG	---	PcG; E(z) class
AT2G44330	AT2G44330,protein_coding	---	C3H	other
AT2G44430	AT2G44430,protein_coding	MYB-related	---	other
AT2G44580	AT2G44580,protein_coding	---	C3H	other
AT2G44730	AT2G44730,protein_coding	Trihelix	---	Trihelix
AT2G44745	AT2G44745,protein_coding	WRKY	WRKY	WRKY(Zn)
AT2G44840	ATERF13	AP2-EREBP	AP2-EREBP	Pti5
AT2G44910	ATHB-4	HB	Homeobox	HB
AT2G44940	AT2G44940,protein_coding	AP2-EREBP	AP2-EREBP	Pti5
AT2G44980	AT2G44980,protein_coding	---	---	other
AT2G45050	GATA2	C2C2-GATA	C2C2-Gata	C2C2(Zn)
AT2G45100	AT2G45100,protein_coding	---	---	GTF
AT2G45120	AT2G45120,protein_coding	C2H2	C2H2	C2H2(Zn)
AT2G45160	ATHAM1	GRAS	GRAS	GRAS
AT2G45190	AFO	C2C2-YABBY	C2C2-YABBY	C2C2(Zn)
AT2G45410	LBD19	AS2	---	other
AT2G45420	LBD18	AS2	---	other
AT2G45430	AHL22	---	---	AT-hook
AT2G45460	AT2G45460,protein_coding	FHA	---	other
AT2G45480	AtGRF9	GRF	GRF	other
AT2G45650	AGL6	MADS	MADS	MADS
AT2G45660	AGL20	MADS	MADS	MADS
AT2G45680	AT2G45680,protein_coding	TCP	TCP	TCP
AT2G45800	AT2G45800,protein_coding	LIM	---	LIM-domain
AT2G45850	AT2G45850,protein_coding	---	---	AT-hook
AT2G45880	BAM7	BES1	---	other
AT2G46020	ATBRM	---	---	other
AT2G46040	AT2G46040,protein_coding	ARID	---	ARID
AT2G46130	ATWRKY43	WRKY	WRKY	WRKY(Zn)
AT2G46270	GBF3	bZIP	bZIP	HB
AT2G46310	CRF5	AP2-EREBP	AP2-EREBP	Pti5
AT2G46400	ATWRKY46	WRKY	WRKY	WRKY(Zn)
AT2G46410	CPC	MYB-related	MYB-related	MYB superfamily
AT2G46495	AT2G46495,protein_coding	---	C3H	other
AT2G46510	AIB	bHLH	bHLH	bHLH
AT2G46530	ARF11	ARF	ARF	ABI3/VP1
AT2G46590	DAG2	C2C2-Dof	C2C2-Dof	C2C2(Zn)
AT2G46670	AT2G46670,protein_coding	C2C2-CO-like	---	C2C2(Zn)
AT2G46680	ATHB-7	HB	Homeobox	HB
AT2G46730	AT2G46730,pseudogene	---	REM	other
AT2G46770	ANAC043	NAC	NAC	NAC
AT2G46790	APRR9	C2C2-CO-like	---	C2C2(Zn)
AT2G46810	AT2G46810,protein_coding	bHLH	bHLH	bHLH
AT2G46830	CCA1	MYB-related	MYB-related	GARP
AT2G46870	NGA1	ABI3-VP1	RAV	ABI3/VP1
AT2G46970	PIL1	bHLH	bHLH	bHLH
AT2G46990	IAA20	AUX-IAA	---	ARF
AT2G47070	SPL1	SBP	SBP	SBP
AT2G47080	AT2G47080,obsolete	---	---	SBP
AT2G47090	AT2G47090,protein_coding	C2H2	C2H2	other
AT2G47190	ATMYB2	MYB	MYB	MYB superfamily
AT2G47210	AT2G47210,protein_coding	MYB-related	---	other
AT2G47260	ATWRKY23	WRKY	WRKY	WRKY(Zn)
AT2G47270	AT2G47270,protein_coding	---	bHLH	bHLH
AT2G47460	ATMYB12	MYB	MYB	MYB superfamily
AT2G47520	HRE2	AP2-EREBP	AP2-EREBP	Pti5
AT2G47620	ATSWI3A	---	---	SW13
AT2G47680	AT2G47680,protein_coding	C3H	---	C3H-type 1(Zn)
AT2G47810	NF-YB5	CCAAT-HAP3	CCAAT-HAP3	CCAAT
AT2G47850	AT2G47850,protein_coding	C3H	---	C3H-type 1(Zn)
AT2G47890	AT2G47890,protein_coding	C2C2-CO-like	C2C2-CO-like	C2C2(Zn)
AT2G47900	AtTLP3	TLP	TUB	TUB
AT2G48100	AT2G48100,protein_coding	C2H2	C2H2	C2H2(Zn)
AT2G48160	AT2G48160,protein_coding	---	---	Other
AT3G01030	AT3G01030,protein_coding	C2H2	C2H2	C2H2(Zn)
AT3G01080	ATWRKY58	WRKY	WRKY	WRKY(Zn)
AT3G01140	AtMYB106	MYB	MYB	MYB superfamily
AT3G01220	ATHB20	HB	Homeobox	HB
AT3G01330	DEL3	E2F-DP	E2F-DP	E2F/DP
AT3G01460	ATMBD9	PHD	C2H2	Alfin-like
AT3G01470	ATHB-1	HB	Homeobox	HB
AT3G01530	ATMYB57	MYB	MYB	MYB superfamily
AT3G01560	AT3G01560,protein_coding	---	Trihelix	other
AT3G01600	anac044	NAC	---	NAC
AT3G01970	ATWRKY45	WRKY	WRKY	WRKY(Zn)
AT3G02060	AT3G02060,protein_coding	---	---	other
AT3G02150	PTF1	TCP	TCP	TCP
AT3G02260	ASA1	---	---	C2H2(Zn)
AT3G02290	AT3G02290,protein_coding	---	C3H	other
AT3G02310	AGL4	MADS	MADS	MADS
AT3G02340	AT3G02340,protein_coding	---	C3H	other
AT3G02380	ATCOL2	C2C2-CO-like	C2C2-CO-like	C2C2(Zn)
AT3G02400	AT3G02400,protein_coding	FHA	---	other
AT3G02550	LBD41	AS2	---	other
AT3G02790	AT3G02790,protein_coding	C2H2	C2H2	other
AT3G02830	ZFN1	C3H	C2H2	C3H-type 1(Zn)
AT3G02860	AT3G02860,protein_coding	---	C2H2	C2H2(Zn)
AT3G02890	AT3G02890,protein_coding	PHD	---	other
AT3G02940	AtMYB107	MYB	MYB	MYB superfamily
AT3G02990	ATHSFA1E	HSF	HSF	HSF
AT3G03200	anac045	NAC	NAC	NAC
AT3G03260	HDG8	HB	Homeobox	HB
AT3G03450	RGL2	GRAS	GRAS	GRAS
AT3G03550	AT3G03550,protein_coding	---	C3H	other
AT3G03660	WOX11	HB	Homeobox	HB
AT3G03750	SDG20	PcG	---	PcG; E(z) class
AT3G03760	LBD20	AS2	---	other
AT3G04030	AT3G04030,protein_coding	GARP-G2-like	G2-like	GARP
AT3G04060	anac046	NAC	NAC	NAC
AT3G04070	anac047	NAC	NAC	NAC
AT3G04100	AGL57	MADS	MADS	MADS
AT3G04380	SDG31	PcG	---	PcG; E(z) class
AT3G04410	AT3G04410,protein_coding	---	NAC	NAC
AT3G04420	anac048	NAC	NAC	NAC
AT3G04430	anac049	NAC	---	NAC
AT3G04450	AT3G04450,protein_coding	GARP-G2-like	G2-like	GARP
AT3G04570	AHL19	---	---	AT-hook
AT3G04590	AT3G04590,protein_coding	---	---	AT-hook
AT3G04670	ATWRKY39	WRKY	WRKY	WRKY(Zn)
AT3G04730	IAA16	AUX-IAA	---	ARF
AT3G04850	AT3G04850,protein_coding	CPP	CPP	CPP(ZN)
AT3G04930	AT3G04930,protein_coding	GeBP	GeBP	other
AT3G05150	AT3G05150,protein_coding	---	C2H2	other
AT3G05155	AT3G05155,protein_coding	---	C2H2	other
AT3G05160	AT3G05160,protein_coding	---	C2H2	other
AT3G05380	ALY2	MYB-related	---	other
AT3G05400	AT3G05400,protein_coding	---	C2H2	other
AT3G05430	AT3G05430,protein_coding	---	---	Other
AT3G05670	AT3G05670,protein_coding	PHD	---	Alfin-like
AT3G05690	ATHAP2B	CCAAT-HAP2	CCAAT-HAP2	CCAAT
AT3G05760	AT3G05760,protein_coding	---	C2H2	C2H2(Zn)
AT3G05800	AIF1	---	bHLH	bHLH
AT3G05860	AGL45	MADS	MADS	MADS
AT3G06010	ATCHR12	---	---	other
AT3G06120	MUTE	bHLH	bHLH	bHLH
AT3G06140	AT3G06140,protein_coding	---	C3H	other
AT3G06160	AT3G06160,protein_coding	ABI3-VP1	---	ABI3/VP1
AT3G06220	AT3G06220,protein_coding	ABI3-VP1	REM	ABI3/VP1
AT3G06380	ATTLP9	TLP	TUB	TUB
AT3G06410	AT3G06410,protein_coding	C3H	---	C3H-type 1(Zn)
AT3G06490	AtMYB108	MYB	MYB	MYB superfamily
AT3G06590	AT3G06590,protein_coding	---	bHLH	bHLH
AT3G06740	GATA15	C2C2-GATA	C2C2-Gata	C2C2(Zn)
AT3G07120	AT3G07120,protein_coding	---	C3H	other
AT3G07200	AT3G07200,protein_coding	---	C3H	other
AT3G07220	AT3G07220,protein_coding	FHA	---	other
AT3G07260	AT3G07260,protein_coding	FHA	---	other
AT3G07340	AT3G07340,protein_coding	bHLH	bHLH	bHLH
AT3G07610	IBM1	JUMONJI	---	C3H-type 2(Zn)
AT3G07650	COL9	C2C2-CO-like	C2C2-CO-like	C2C2(Zn)
AT3G07670	AT3G07670,protein_coding	PcG	---	other
AT3G07740	ADA2A	---	---	SW13
AT3G07940	AT3G07940,protein_coding	---	C2H2	other
AT3G08020	AT3G08020,protein_coding	PHD	---	Alfin-like
AT3G08500	AtMYB83	MYB	MYB	MYB superfamily
AT3G08505	AT3G08505,protein_coding	C3H	---	other
AT3G09230	AtMYB1	MYB	MYB	MYB superfamily
AT3G09290	TAC1	C2H2	C2H2	C2H2(Zn)
AT3G09360	AT3G09360,protein_coding	---	---	GTF
AT3G09370	AtMYB3R3	MYB	MYB	MYB superfamily
AT3G09600	AT3G09600,protein_coding	MYB-related	MYB-related	MYB superfamily
AT3G09670	AT3G09670,protein_coding	---	---	Other
AT3G09735	AT3G09735,protein_coding	S1Fa-like	---	other
AT3G09770	AT3G09770,protein_coding	---	C3H	other
AT3G10000	EDA31	Trihelix	Trihelix	Trihelix
AT3G10030	AT3G10030,protein_coding	Trihelix	---	Trihelix
AT3G10040	AT3G10040,protein_coding	Trihelix	---	Trihelix
AT3G10113	AT3G10113,protein_coding	MYB-related	MYB-related	other
AT3G10330	AT3G10330,protein_coding	---	---	GTF
AT3G10470	AT3G10470,protein_coding	C2H2	C2H2	C2H2(Zn)
AT3G10480	ANAC050	NAC	NAC	NAC
AT3G10490	ANAC051	NAC	NAC	NAC
AT3G10500	anac053	NAC	NAC	NAC
AT3G10580	AT3G10580,protein_coding	MYB	MYB-related	MYB superfamily
AT3G10585	AT3G10585,protein_coding	---	---	MYB superfamily
AT3G10590	AT3G10590,protein_coding	MYB	MYB-related	MYB superfamily
AT3G10595	AT3G10595,protein_coding	MYB	---	other
AT3G10760	AT3G10760,protein_coding	GARP-G2-like	G2-like	GARP
AT3G10800	BZIP28	bZIP	bZIP	TGA3
AT3G10810	AT3G10810,protein_coding	---	C3H	other
AT3G10910	AT3G10910,protein_coding	---	C3H	other
AT3G11020	DREB2	AP2-EREBP	AP2-EREBP	Pti5
AT3G11090	LBD21	AS2	---	other
AT3G11100	AT3G11100,protein_coding	Trihelix	---	Trihelix
AT3G11110	AT3G11110,protein_coding	---	C3H	other
AT3G11200	AL2	Alfin	Alfin-like	Alfin-like
AT3G11260	WOX5	HB	Homeobox	HB
AT3G11280	AT3G11280,protein_coding	MYB	MYB-related	MYB superfamily
AT3G11440	ATMYB65	MYB	MYB	MYB superfamily
AT3G11450	AT3G11450,protein_coding	MYB	---	other
AT3G11580	AT3G11580,protein_coding	ABI3-VP1	RAV	ABI3/VP1
AT3G12130	AT3G12130,protein_coding	C3H	---	C3H-type 1(Zn)
AT3G12250	BZIP45	bZIP	bZIP	TGA3
AT3G12270	ATPRMT3	---	C2H2	C2H2(Zn)
AT3G12480	NF-YC11	CCAAT-HAP5	CCAAT-HAP5	CCAAT
AT3G12560	ATTBP2	---	MYB-related	other
AT3G12680	HUA1	C3H	---	C3H-type 1(Zn)
AT3G12720	ATMYB67	MYB	MYB	MYB superfamily
AT3G12730	AT3G12730,protein_coding	GARP-G2-like	G2-like	GARP
AT3G12820	AtMYB10	MYB	MYB	MYB superfamily
AT3G12890	ASML2	C2C2-CO-like	---	C2C2(Zn)
AT3G12910	AT3G12910,protein_coding	---	---	other
AT3G12980	ATHPCAT4	TAZ	---	C2H2(Zn)
AT3G13000	AT3G13000,protein_coding	---	---	other
AT3G13040	AT3G13040,protein_coding	GARP-G2-like	G2-like	GARP
AT3G13350	AT3G13350,protein_coding	ARID	ARID	JUMONJI
AT3G13445	TBP1	---	---	GTF
AT3G13540	ATMYB5	MYB	MYB	MYB superfamily
AT3G13810	AtIDD11	C2H2	C2H2	C2H2(Zn)
AT3G13840	AT3G13840,protein_coding	GRAS	GRAS	GRAS
AT3G13850	LBD22	AS2	---	other
AT3G13890	ATMYB26	MYB	MYB	MYB superfamily
AT3G13960	AtGRF5	GRF	GRF	other
AT3G14020	NF-YA6	CCAAT-HAP2	CCAAT-HAP2	CCAAT
AT3G14180	AT3G14180,protein_coding	Trihelix	Trihelix	Trihelix
AT3G14230	RAP2.2	AP2-EREBP	AP2-EREBP	Pti5
AT3G14320	AT3G14320,protein_coding	---	C3H	other
AT3G14740	AT3G14740,protein_coding	PHD	C2H2	Alfin-like
AT3G14880	AT3G14880,protein_coding	---	---	TGA3
AT3G14970	AT3G14970,protein_coding	---	C3H	other
AT3G14980	AT3G14980,protein_coding	PHD	PHD	Alfin-like
AT3G15030	MEE35	TCP	TCP	TCP
AT3G15170	ANAC054	NAC	NAC	NAC
AT3G15210	ATERF-4	AP2-EREBP	AP2-EREBP	Pti5
AT3G15270	SPL5	SBP	SBP	SBP
AT3G15500	ANAC055	NAC	NAC	NAC
AT3G15510	ANAC056	NAC	NAC	NAC
AT3G15540	IAA19	AUX-IAA	---	ARF
AT3G15740	AT3G15740,protein_coding	---	C3H	other
AT3G16090	AT3G16090,protein_coding	---	C3H	other
AT3G16160	AT3G16160,protein_coding	CPP	CPP	CPP(ZN)
AT3G16280	AT3G16280,protein_coding	AP2-EREBP	AP2-EREBP	Pti5
AT3G16350	AT3G16350,protein_coding	MYB-related	MYB-related	MYB superfamily
AT3G16500	IAA26	AUX-IAA	---	ARF
AT3G16720	ATL2	---	C3H	other
AT3G16770	ATEBP	AP2-EREBP	AP2-EREBP	Pti5
AT3G16857	ARR1	GARP-ARR-B	ARR-B	GARP
AT3G16870	GATA17	C2C2-GATA	C2C2-Gata	C2C2(Zn)
AT3G16940	AT3G16940,protein_coding	CAMTA	CAMTA	other
AT3G17010	AT3G17010,protein_coding	ABI3-VP1	ABI3VP1	ABI3/VP1
AT3G17100	AT3G17100,protein_coding	---	bHLH	bHLH
AT3G17600	IAA31	AUX-IAA	---	ARF
AT3G17609	HYH	bZIP	---	TGA3
AT3G17610	AT3G17610,obsolete	---	bZIP	other
AT3G17730	anac057	NAC	NAC	NAC
AT3G17860	JAI3	ZIM	---	other
AT3G18010	WOX1	HB	Homeobox	HB
AT3G18100	AtMYB4R1	MYB	MYB-related	MYB superfamily
AT3G18290	BTS	---	C2H2	other
AT3G18380	AT3G18380,protein_coding	---	---	other
AT3G18400	anac058	NAC	NAC	NAC
AT3G18550	ATTCP18	TCP	TCP	TCP
AT3G18650	AGL103	MADS	MADS	MADS
AT3G18930	AT3G18930,protein_coding	---	C3H	other
AT3G18960	AT3G18960,protein_coding	ABI3-VP1	---	ABI3/VP1
AT3G18990	REM39	ABI3-VP1	ABI3VP1	ABI3/VP1
AT3G19020	AT3G19020,protein_coding	---	Trihelix	other
AT3G19070	AT3G19070,protein_coding	---	---	GARP
AT3G19140	DNF	---	C2H2	other
AT3G19184	AT3G19184,protein_coding	ABI3-VP1	---	other
AT3G19185	AT3G19185,obsolete	---	---	ABI3/VP1
AT3G19290	ABF4	bZIP	bZIP	TGA3
AT3G19360	AT3G19360,protein_coding	C3H	---	C3H-type 1(Zn)
AT3G19500	AT3G19500,protein_coding	---	bHLH	other
AT3G19510	HAT3.1	HB	Homeobox	HB
AT3G19580	AZF2	C2H2	C2H2	C2H2(Zn)
AT3G19860	bHLH121	bHLH	bHLH	bHLH
AT3G19910	AT3G19910,protein_coding	---	C3H	other
AT3G20280	AT3G20280,protein_coding	PHD	---	other
AT3G20310	ATERF-7	AP2-EREBP	AP2-EREBP	Pti5
AT3G20550	DDL	FHA	---	other
AT3G20640	AT3G20640,protein_coding	---	bHLH	bHLH
AT3G20740	FIE	---	---	PcG; Esc class
AT3G20750	GATA29	C2C2-GATA	C2C2-Gata	C2C2(Zn)
AT3G20770	AtEIN3	EIL	EIL	EIL
AT3G20810	AT3G20810,protein_coding	---	---	other
AT3G20840	PLT1	AP2-EREBP	AP2-EREBP	Pti5
AT3G20880	WIP4	C2H2	C2H2	C2H2(Zn)
AT3G20910	NF-YA9	CCAAT-HAP2	CCAAT-HAP2	CCAAT
AT3G21150	BBX32	---	C2C2-CO-like	C2C2(Zn)
AT3G21175	GATA24	ZIM	C2C2-Gata	C2C2(Zn)
AT3G21210	AT3G21210,protein_coding	PHD	---	other
AT3G21270	ADOF2	C2C2-Dof	C2C2-Dof	C2C2(Zn)
AT3G21330	AT3G21330,protein_coding	bHLH	bHLH	bHLH
AT3G21440	AT3G21440,obsolete	MYB-related	---	SW13
AT3G21810	AT3G21810,protein_coding	C3H	---	other
AT3G21880	AT3G21880,protein_coding	C2C2-CO-like	C2C2-CO-like	C2C2(Zn)
AT3G21890	AT3G21890,protein_coding	---	C2C2-CO-like	C2C2(Zn)
AT3G22100	AT3G22100,protein_coding	---	bHLH	bHLH
AT3G22170	FHY3	---	---	other
AT3G22760	SOL1	CPP	CPP	CPP(ZN)
AT3G22780	ATTSO1	CPP	CPP	CPP(ZN)
AT3G22830	AT-HSFA6B	HSF	HSF	HSF
AT3G23030	IAA2	AUX-IAA	---	ARF
AT3G23050	AXR2	AUX-IAA	---	ARF
AT3G23060	AT3G23060,protein_coding	---	C3H	other
AT3G23130	FLO10	C2H2	C2H2	C2H2(Zn)
AT3G23140	URO	C2H2	C2H2	C2H2(Zn)
AT3G23210	bHLH34	bHLH	bHLH	bHLH
AT3G23220	AT3G23220,protein_coding	AP2-EREBP	AP2-EREBP	Pti5
AT3G23230	AT3G23230,protein_coding	AP2-EREBP	AP2-EREBP	Pti5
AT3G23240	ATERF1	AP2-EREBP	AP2-EREBP	Pti5
AT3G23250	ATMYB15	MYB	MYB	MYB superfamily
AT3G23690	AT3G23690,protein_coding	bHLH	bHLH	bHLH
AT3G24010	ATING1	PHD	---	Alfin-like
AT3G24050	GATA1	C2C2-GATA	C2C2-Gata	C2C2(Zn)
AT3G24120	AT3G24120,protein_coding	GARP-G2-like	G2-like	GARP
AT3G24140	FMA	bHLH	bHLH	bHLH
AT3G24310	ATMYB71	MYB	MYB	MYB superfamily
AT3G24490	AT3G24490,protein_coding	Trihelix	---	Trihelix
AT3G24500	ATMBF1C	MBF1	---	other
AT3G24520	AT-HSFC1	HSF	HSF	HSF
AT3G24650	ABI3	ABI3-VP1	ABI3VP1	ABI3/VP1
AT3G24850	AT3G24850,protein_coding	---	---	ABI3/VP1
AT3G24860	AT3G24860,protein_coding	Trihelix	---	Trihelix
AT3G25030	AT3G25030,protein_coding	---	C3H	other
AT3G25183	AT3G25183,obsolete	---	---	ABI3/VP1
AT3G25710	ATAIG1	bHLH	bHLH	bHLH
AT3G25730	EDF3	AP2-EREBP	RAV	ABI3/VP1
AT3G25790	AT3G25790,protein_coding	GARP-G2-like	G2-like	GARP
AT3G25890	AT3G25890,protein_coding	AP2-EREBP	AP2-EREBP	Pti5
AT3G25940	AT3G25940,protein_coding	---	---	other
AT3G25990	AT3G25990,protein_coding	Trihelix	Trihelix	Trihelix
AT3G26620	LBD23	AS2	---	other
AT3G26640	LWD2	---	---	PcG; Esc class
AT3G26660	LBD24	AS2	---	other
AT3G26730	AT3G26730,protein_coding	---	C3H	other
AT3G26744	ATICE1	bHLH	bHLH	bHLH
AT3G26745	AT3G26745,obsolete	---	---	bHLH
AT3G26790	FUS3	ABI3-VP1	ABI3VP1	ABI3/VP1
AT3G27010	AT-TCP20	TCP	TCP	TCP
AT3G27650	LBD25	AS2	---	other
AT3G27780	AT3G27780,obsolete	---	---	MYB superfamily
AT3G27785	ATMYB118	MYB	MYB	other
AT3G27810	ATMYB21	MYB	MYB	MYB superfamily
AT3G27860	AT3G27860,protein_coding	---	---	Other
AT3G27920	ATGL1	MYB	MYB	MYB superfamily
AT3G27940	LBD26	AS2	---	other
AT3G27970	AT3G27970,protein_coding	C2H2	C2H2	C2H2(Zn)
AT3G28210	PMZ	---	C2H2	other
AT3G28470	ATMYB35	MYB	MYB	MYB superfamily
AT3G28730	ATHMG	HMG	---	HMG-box
AT3G28857	AT3G28857,protein_coding	---	bHLH	other
AT3G28910	ATMYB30	MYB	MYB	MYB superfamily
AT3G28917	MIF2	ZF-HD	---	other
AT3G28920	AtHB34	ZF-HD	ZF-HD	other
AT3G29020	AtMYB110	MYB	MYB	MYB superfamily
AT3G29035	ANAC059	NAC	NAC	NAC
AT3G29330	AT3G29330,protein_coding	---	---	C2H2(Zn)
AT3G29340	AT3G29340,protein_coding	C2H2	C2H2	C2H2(Zn)
AT3G29380	AT3G29380,protein_coding	---	---	GTF
AT3G30210	ATMYB121	MYB	MYB	MYB superfamily
AT3G30260	AGL79	MADS	MADS	MADS
AT3G30270	AT3G30270,obsolete	---	---	MADS
AT3G30460	AT3G30460,protein_coding	---	C3H	other
AT3G30530	ATBZIP42	bZIP	bZIP	TGA3
AT3G32090	AT3G32090,protein_coding	---	---	WRKY(Zn)
AT3G42790	AL3	Alfin	Alfin-like	Alfin-like
AT3G43240	AT3G43240,protein_coding	ARID	ARID	Alfin-like
AT3G43430	AT3G43430,protein_coding	---	C3H	other
AT3G43440	JAZ11	ZIM	---	other
AT3G44290	anac060	NAC	NAC	NAC
AT3G44350	anac061	NAC	NAC	NAC
AT3G44460	AtbZIP67	bZIP	bZIP	TGA3
AT3G44750	ATHD2A	C2H2	C2H2	C2H2(Zn)
AT3G45150	TCP16	TCP	TCP	TCP
AT3G45170	GATA14	C2C2-GATA	C2C2-Gata	C2C2(Zn)
AT3G45260	AT3G45260,protein_coding	C2H2	C2H2	C2H2(Zn)
AT3G45610	AT3G45610,protein_coding	C2C2-Dof	C2C2-Dof	C2C2(Zn)
AT3G46070	AT3G46070,protein_coding	C2H2	C2H2	C2H2(Zn)
AT3G46080	AT3G46080,protein_coding	C2H2	C2H2	C2H2(Zn)
AT3G46090	ZAT7	C2H2	C2H2	C2H2(Zn)
AT3G46130	ATMYB48	MYB	MYB	MYB superfamily
AT3G46590	ATTRP2	---	MYB-related	other
AT3G46600	AT3G46600,protein_coding	GRAS	GRAS	GRAS
AT3G46640	LUX	GARP-G2-like	G2-like	GARP
AT3G46770	AT3G46770,protein_coding	ABI3-VP1	REM	ABI3/VP1
AT3G47120	AT3G47120,protein_coding	C3H	---	C3H-type 1(Zn)
AT3G47500	CDF3	C2C2-Dof	C2C2-Dof	C2C2(Zn)
AT3G47600	ATMYB94	MYB	MYB	MYB superfamily
AT3G47620	AtTCP14	TCP	TCP	TCP
AT3G47640	PYE	---	bHLH	other
AT3G47710	BHLH161	---	bHLH	bHLH
AT3G47870	LBD27	AS2	---	other
AT3G47890	AT3G47890,protein_coding	---	C2H2	C2H2(Zn)
AT3G47910	AT3G47910,protein_coding	---	C2H2	C2H2(Zn)
AT3G47990	SIS3	---	C3H	other
AT3G48100	ARR5	---	ARR-B	other
AT3G48160	DEL1	E2F-DP	E2F-DP	E2F/DP
AT3G48190	ATATM	---	---	Other
AT3G48360	ATBT2	---	---	other
AT3G48430	REF6	JUMONJI	C2H2	JUMONJI
AT3G48440	AT3G48440,protein_coding	C3H	---	C3H-type 1(Zn)
AT3G48590	ATHAP5A	CCAAT-HAP5	CCAAT-HAP5	CCAAT
AT3G48920	AtMYB45	MYB	MYB	MYB superfamily
AT3G49530	ANAC062	NAC	NAC	NAC
AT3G49610	AT3G49610,protein_coding	---	---	ABI3/VP1
AT3G49690	ATMYB84	MYB	MYB	MYB superfamily
AT3G49760	AtbZIP5	bZIP	bZIP	TGA3
AT3G49850	ATTRB3	MYB-related	MYB-related	MYB superfamily
AT3G49930	AT3G49930,protein_coding	C2H2	C2H2	C2H2(Zn)
AT3G49940	LBD38	AS2	---	other
AT3G49950	AT3G49950,protein_coding	GRAS	GRAS	GRAS
AT3G50060	MYB77	MYB	MYB	MYB superfamily
AT3G50260	ATERF#011	AP2-EREBP	AP2-EREBP	Pti5
AT3G50330	HEC2	bHLH	bHLH	bHLH
AT3G50410	OBP1	C2C2-Dof	C2C2-Dof	C2C2(Zn)
AT3G50510	LBD28	AS2	---	other
AT3G50650	AT3G50650,protein_coding	GRAS	GRAS	GRAS
AT3G50700	AtIDD2	C2H2	C2H2	C2H2(Zn)
AT3G50750	BEH1	BES1	BZR	other
AT3G50870	GATA18	C2C2-GATA	C2C2-Gata	C2C2(Zn)
AT3G50890	AtHB28	ZF-HD	ZF-HD	other
AT3G51060	SRS1	SRS	C2H2	other
AT3G51080	GATA6	C2C2-GATA	C2C2-Gata	C2C2(Zn)
AT3G51120	AT3G51120,protein_coding	PHD	---	Alfin-like
AT3G51880	HMGB1	HMG	---	HMG-box
AT3G51910	AT-HSFA7A	HSF	HSF	HSF
AT3G51950	AT3G51950,protein_coding	C3H	---	other
AT3G51960	ATBZIP24	bZIP	bZIP	TGA3
AT3G52100	AT3G52100,protein_coding	PHD	---	Alfin-like
AT3G52250	AT3G52250,protein_coding	MYB	---	MYB superfamily
AT3G52440	AT3G52440,protein_coding	C2C2-Dof	C2C2-Dof	C2C2(Zn)
AT3G52800	AT3G52800,protein_coding	---	C2H2	other
AT3G52910	AtGRF4	GRF	GRF	other
AT3G53200	AtMYB27	MYB	MYB	MYB superfamily
AT3G53310	AT3G53310,protein_coding	ABI3-VP1	REM	ABI3/VP1
AT3G53340	NF-YB10	CCAAT-HAP3	CCAAT-HAP3	CCAAT
AT3G53370	AT3G53370,protein_coding	S1Fa-like	---	other
AT3G53600	AT3G53600,protein_coding	C2H2	C2H2	C2H2(Zn)
AT3G53680	AT3G53680,protein_coding	PHD	PHD	Alfin-like
AT3G53790	TRFL4	MYB-related	MYB-related	other
AT3G53820	AT3G53820,protein_coding	C2H2	C2H2	C2H2(Zn)
AT3G53920	SIG3	---	---	other
AT3G54220	SCR	GRAS	GRAS	GRAS
AT3G54320	ASML1	AP2-EREBP	AP2-EREBP	Pti5
AT3G54340	AP3	MADS	MADS	MADS
AT3G54350	emb1967	FHA	---	other
AT3G54390	AT3G54390,protein_coding	Trihelix	---	Trihelix
AT3G54430	SRS6	SRS	C2H2	other
AT3G54620	ATBZIP25	bZIP	bZIP	bZIP
AT3G54810	BME3	C2C2-GATA	C2C2-Gata	C2C2(Zn)
AT3G54990	SMZ	AP2-EREBP	AP2-EREBP	Pti5
AT3G55080	AT3G55080,protein_coding	PcG	---	other
AT3G55210	anac063	NAC	NAC	NAC
AT3G55370	OBP3	C2C2-Dof	C2C2-Dof	C2C2(Zn)
AT3G55530	SDIR1	---	C3H	other
AT3G55560	AGF2	---	---	AT-hook
AT3G55730	AtMYB109	MYB	MYB	MYB superfamily
AT3G55770	AT3G55770,protein_coding	LIM	---	LIM-domain
AT3G55980	ATSZF1	C3H	C3H	C3H-type 1(Zn)
AT3G56220	AT3G56220,protein_coding	---	---	bHLH
AT3G56400	ATWRKY70	WRKY	WRKY	WRKY(Zn)
AT3G56520	AT3G56520,protein_coding	NAC	---	NAC
AT3G56530	anac064	NAC	NAC	NAC
AT3G56560	anac065	NAC	NAC	NAC
AT3G56570	AT3G56570,protein_coding	PcG	NAC	other
AT3G56660	BZIP49	bZIP	bZIP	TGA3
AT3G56770	AT3G56770,protein_coding	bHLH	bHLH	bHLH
AT3G56850	AREB3	bZIP	bZIP	TGA3
AT3G56970	BHLH038	bHLH	bHLH	bHLH
AT3G56980	BHLH039	bHLH	bHLH	bHLH
AT3G57130	BOP1	---	---	Other
AT3G57150	AtCBF5	---	NAC	CBF5
AT3G57230	AGL16	MADS	MADS	MADS
AT3G57390	AGL18	MADS	MADS	MADS
AT3G57480	AT3G57480,protein_coding	C2H2	C2H2	C2H2(Zn)
AT3G57600	AT3G57600,protein_coding	AP2-EREBP	AP2-EREBP	Pti5
AT3G57670	NTT	C2H2	C2H2	C2H2(Zn)
AT3G57800	AT3G57800,protein_coding	bHLH	bHLH	bHLH
AT3G57920	SPL15	SBP	SBP	SBP
AT3G58030	AT3G58030,protein_coding	---	C3H	other
AT3G58070	GIS	C2H2	C2H2	C2H2(Zn)
AT3G58120	ATBZIP61	bZIP	bZIP	TGA3
AT3G58190	ASL16	AS2	---	other
AT3G58630	AT3G58630,protein_coding	Trihelix	---	Trihelix
AT3G58680	ATMBF1B	MBF1	---	other
AT3G58710	ATWRKY69	WRKY	WRKY	WRKY(Zn)
AT3G58720	AT3G58720,protein_coding	---	C3H	other
AT3G58780	AGL1	MADS	MADS	MADS
AT3G59060	PIF5	bHLH	bHLH	bHLH
AT3G59580	AT3G59580,protein_coding	Nin-like	NLP	Nin-like
AT3G59960	ASHH4	PcG	---	PcG; E(z) class
AT3G60030	SPL12	SBP	SBP	SBP
AT3G60080	AT3G60080,protein_coding	---	C3H	other
AT3G60390	HAT3	HB	Homeobox	HB
AT3G60460	DUO1	MYB	---	MYB superfamily
AT3G60490	AT3G60490,protein_coding	AP2-EREBP	AP2-EREBP	Pti5
AT3G60530	GATA4	C2C2-GATA	C2C2-Gata	C2C2(Zn)
AT3G60580	AT3G60580,protein_coding	C2H2	C2H2	C2H2(Zn)
AT3G60630	ATHAM2	GRAS	GRAS	GRAS
AT3G60670	AT3G60670,protein_coding	PLATZ	---	other
AT3G60870	AHL18	---	---	AT-hook
AT3G61120	AGL13	MADS	MADS	MADS
AT3G61150	HD-GL2-1	HB	Homeobox	HB
AT3G61230	AT3G61230,protein_coding	LIM	---	LIM-domain
AT3G61250	AtMYB17	MYB	MYB	MYB superfamily
AT3G61310	AT3G61310,protein_coding	---	---	AT-hook
AT3G61630	CRF6	AP2-EREBP	AP2-EREBP	Pti5
AT3G61740	ATX3	PHD	---	Other
AT3G61830	ARF18	ARF	ARF	ABI3/VP1
AT3G61850	DAG1	C2C2-Dof	C2C2-Dof	C2C2(Zn)
AT3G61890	ATHB-12	HB	Homeobox	HB
AT3G61910	ANAC066	NAC	NAC	NAC
AT3G61950	AT3G61950,protein_coding	bHLH	bHLH	bHLH
AT3G61970	NGA2	ABI3-VP1	RAV	ABI3/VP1
AT3G62090	PIF6	bHLH	bHLH	bHLH
AT3G62100	IAA30	AUX-IAA	---	ARF
AT3G62240	AT3G62240,protein_coding	C2H2	C2H2	C2H2(Zn)
AT3G62340	AtWRKY68	WRKY	WRKY	WRKY(Zn)
AT3G62420	ATBZIP53	bZIP	bZIP	TGA3
AT3G62610	ATMYB11	MYB	MYB	MYB superfamily
AT3G62670	ARR20	GARP-ARR-B	ARR-B	GARP
AT3G62850	AT3G62850,protein_coding	C2H2	C2H2	C2H2(Zn)
AT3G63070	AT3G63070,protein_coding	---	---	Other
AT3G63350	AT-HSFA7B	HSF	HSF	HSF
AT3G63530	BB	---	C3H	other
AT3G66656	AGL91	MADS	MADS	MADS
AT4G00050	UNE10	bHLH	bHLH	bHLH
AT4G00120	EDA33	bHLH	bHLH	bHLH
AT4G00130	AT4G00130,protein_coding	GeBP	---	other
AT4G00150	ATHAM3	GRAS	GRAS	GRAS
AT4G00180	YAB3	C2C2-YABBY	C2C2-YABBY	C2C2(Zn)
AT4G00200	AT4G00200,protein_coding	---	---	AT-hook
AT4G00210	LBD31	AS2	---	other
AT4G00220	JLO	AS2	---	other
AT4G00232	AT4G00232,protein_coding	GeBP	---	other
AT4G00238	AT4G00238,protein_coding	GeBP	---	other
AT4G00250	AT4G00250,protein_coding	GeBP	GeBP	other
AT4G00260	MEE45	ABI3-VP1	---	ABI3/VP1
AT4G00270	AT4G00270,protein_coding	GeBP	GeBP	other
AT4G00305	AT4G00305,protein_coding	---	C3H	other
AT4G00335	RHB1A	---	C3H	other
AT4G00390	AT4G00390,protein_coding	GeBP	GeBP	other
AT4G00480	ATMYC1	---	bHLH	bHLH
AT4G00540	ATMYB3R2	MYB	MYB	MYB superfamily
AT4G00610	AT4G00610,protein_coding	GeBP	GeBP	other
AT4G00730	AHDP	HB	Homeobox	HB
AT4G00760	APRR8	---	ARR-B	other
AT4G00850	GIF3	GIF	---	other
AT4G00870	AT4G00870,protein_coding	bHLH	bHLH	bHLH
AT4G00940	AT4G00940,protein_coding	C2C2-Dof	C2C2-Dof	C2C2(Zn)
AT4G00950	MEE47	---	---	other
AT4G00990	AT4G00990,protein_coding	JUMONJI	---	C3H-type 2(Zn)
AT4G01020	AT4G01020,protein_coding	---	---	C2H2(Zn)
AT4G01060	CPL3	MYB-related	MYB-related	MYB superfamily
AT4G01120	ATBZIP54	bZIP	bZIP	HB
AT4G01245	AT4G01245,protein_coding	---	C3H	other
AT4G01250	AtWRKY22	WRKY	WRKY	WRKY(Zn)
AT4G01260	AT4G01260,protein_coding	GeBP	GeBP	other
AT4G01270	AT4G01270,protein_coding	---	C3H	other
AT4G01280	AT4G01280,protein_coding	MYB-related	MYB-related	MYB superfamily
AT4G01460	AT4G01460,protein_coding	bHLH	bHLH	bHLH
AT4G01500	NGA4	ABI3-VP1	RAV	ABI3/VP1
AT4G01520	anac067	NAC	---	NAC
AT4G01540	ANAC068	NAC	---	NAC
AT4G01550	anac069	NAC	---	NAC
AT4G01580	AT4G01580,protein_coding	ABI3-VP1	---	ABI3/VP1
AT4G01680	AtMYB55	MYB	MYB	MYB superfamily
AT4G01720	AtWRKY47	WRKY	WRKY	WRKY(Zn)
AT4G01980	AT4G01980,transposable_element_gene	---	---	Trihelix
AT4G02020	EZA1	PcG	---	CPP(ZN)
AT4G02235	AGL51	MADS	---	other
AT4G02240	AT4G02240,obsolete	---	MADS	MADS
AT4G02540	AT4G02540,protein_coding	---	---	C2H2(Zn)
AT4G02560	LD	HB	Homeobox	other
AT4G02590	UNE12	bHLH	bHLH	bHLH
AT4G02640	ATBZIP10	bZIP	bZIP	bZIP
AT4G02670	AtIDD12	C2H2	C2H2	C2H2(Zn)
AT4G02870	AT4G02870,protein_coding	---	---	ABI3/VP1
AT4G03090	AT4G03090,protein_coding	---	---	other
AT4G03160	AT4G03160,protein_coding	---	---	ABI3/VP1
AT4G03170	AT4G03170,protein_coding	ABI3-VP1	---	ABI3/VP1
AT4G03250	AT4G03250,protein_coding	HB	Homeobox	HB
AT4G04404	AT4G04404,protein_coding	C2H2	C2H2	other
AT4G04450	AtWRKY42	WRKY	WRKY	WRKY(Zn)
AT4G04580	AT4G04580,protein_coding	GARP-G2-like	G2-like	GARP
AT4G04885	PCFS4	---	C2H2	C2H2(Zn)
AT4G04890	PDF2	HB	Homeobox	HB
AT4G05100	AtMYB74	MYB	MYB	MYB superfamily
AT4G05170	AT4G05170,protein_coding	---	bHLH	bHLH
AT4G05330	AGD13	---	C2H2	other
AT4G05630	AT4G05630,protein_coding	---	---	ABI3/VP1
AT4G06250	AT4G06250,obsolete	---	GRAS	other
AT4G06634	AT4G06634,protein_coding	C2H2	C2H2	other
AT4G06746	DEAR5	AP2-EREBP	---	other
AT4G07950	AT4G07950,protein_coding	---	---	other
AT4G08150	BP	HB	Homeobox	HB
AT4G08250	AT4G08250,protein_coding	GRAS	---	GRAS
AT4G08350	GTA02	---	---	other
AT4G09180	AT4G09180,protein_coding	bHLH	bHLH	bHLH
AT4G09450	AT4G09450,protein_coding	MYB	MYB-related	MYB superfamily
AT4G09460	AtMYB6	MYB	MYB	MYB superfamily
AT4G09820	BHLH42	bHLH	bHLH	bHLH
AT4G09960	AGL11	MADS	MADS	MADS
AT4G10150	AT4G10150,protein_coding	---	C3H	other
AT4G10160	AT4G10160,protein_coding	---	C3H	other
AT4G10240	AT4G10240,protein_coding	---	---	C2C2(Zn)
AT4G10350	ANAC070	NAC	NAC	NAC
AT4G10600	AT4G10600,protein_coding	PHD	---	PHD-finger
AT4G10710	SPT16	---	---	other
AT4G10940	AT4G10940,protein_coding	PHD	---	other
AT4G11070	AtWRKY41	WRKY	WRKY	WRKY(Zn)
AT4G11080	AT4G11080,protein_coding	HMG	---	HMG-box
AT4G11140	CRF1	AP2-EREBP	AP2-EREBP	Pti5
AT4G11250	AGL52	MADS	MADS	MADS
AT4G11400	AT4G11400,protein_coding	ARID	MYB-related	ARID
AT4G11660	AT-HSFB2B	HSF	HSF	HSF
AT4G11880	AGL14	MADS	MADS	MADS
AT4G11910	AT4G11910,protein_coding	---	---	C2H2(Zn)
AT4G12020	ATWRKY19	WRKY	WRKY	WRKY(Zn)
AT4G12050	AT4G12050,protein_coding	---	---	AT-hook
AT4G12080	AHL1	---	---	AT-hook
AT4G12190	AT4G12190,protein_coding	---	C3H	other
AT4G12240	AT4G12240,protein_coding	C2H2	C2H2	C2H2(Zn)
AT4G12350	AtMYB42	---	MYB	MYB superfamily
AT4G12620	ATORC1B	PHD	---	Alfin-like
AT4G12670	AT4G12670,protein_coding	---	MYB-related	other
AT4G12750	AT4G12750,protein_coding	---	---	other
AT4G13040	AT4G13040,protein_coding	AP2-EREBP	---	Pti6
AT4G13100	AT4G13100,protein_coding	---	C3H	other
AT4G13130	AT4G13130,protein_coding	---	---	C2H2(Zn)
AT4G13460	SDG22	PcG	---	PcG; E(z) class
AT4G13480	AtMYB79	MYB	MYB	MYB superfamily
AT4G13620	AT4G13620,protein_coding	AP2-EREBP	AP2-EREBP	Pti5
AT4G13640	UNE16	GARP-G2-like	G2-like	GARP
AT4G13980	AT-HSFA5	HSF	HSF	HSF
AT4G14410	bHLH104	bHLH	bHLH	bHLH
AT4G14465	AHL20	---	---	AT-hook
AT4G14490	AT4G14490,protein_coding	FHA	---	other
AT4G14540	NF-YB3	CCAAT-HAP3	CCAAT-HAP3	CCAAT
AT4G14550	IAA14	AUX-IAA	---	ARF
AT4G14560	AXR5	AUX-IAA	---	ARF
AT4G14700	ATORC1A	PHD	---	Alfin-like
AT4G14713	PPD1	ZIM	ZIM	other
AT4G14720	PPD2	ZIM	ZIM	other
AT4G14770	ATTCX2	CPP	CPP	CPP(ZN)
AT4G14920	AT4G14920,protein_coding	PHD	PHD	Alfin-like
AT4G15070	AT4G15070,protein_coding	---	---	C2H2(Zn)
AT4G15090	FAR1	---	---	other
AT4G15180	ATXR3	PcG	---	PcG; E(z) class
AT4G15250	AT4G15250,protein_coding	C2C2-CO-like	C2C2-CO-like	C2C2(Zn)
AT4G15420	AT4G15420,protein_coding	C2H2	---	other
AT4G16110	ARR2	GARP-ARR-B	ARR-B	GARP
AT4G16141	AT4G16141,protein_coding	---	C2C2-GATA	other
AT4G16150	AT4G16150,protein_coding	CAMTA	CAMTA	other
AT4G16420	ADA2B	---	---	SW13
AT4G16430	AT4G16430,protein_coding	bHLH	bHLH	bHLH
AT4G16610	AT4G16610,protein_coding	C2H2	---	C2H2(Zn)
AT4G16750	AT4G16750,protein_coding	AP2-EREBP	AP2-EREBP	Pti5
AT4G16780	ATHB-2	HB	Homeobox	HB
AT4G16810	AT4G16810,protein_coding	---	---	C2H2(Zn)
AT4G16845	VRN2	---	C2H2	other
AT4G16850	AT4G16850,protein_coding	---	---	C2H2(Zn)
AT4G16870	AT4G16870,transposable_element_gene	---	---	C2H2(Zn)
AT4G17020	AT4G17020,protein_coding	---	---	other
AT4G17050	UGLYAH	---	---	other
AT4G17230	SCL13	GRAS	GRAS	GRAS
AT4G17460	HAT1	HB	Homeobox	HB
AT4G17490	ATERF6	AP2-EREBP	AP2-EREBP	Pti5
AT4G17500	ATERF-1	AP2-EREBP	AP2-EREBP	Pti5
AT4G17570	GATA26	C2C2-GATA	C2C2-Gata	C2C2(Zn)
AT4G17600	LIL3:1	---	---	HSF
AT4G17695	KAN3	GARP-G2-like	G2-like	GARP
AT4G17710	HDG4	HB	Homeobox	HB
AT4G17750	ATHSF1	HSF	HSF	HSF
AT4G17780	AT4G17780,protein_coding	---	---	MYB superfamily
AT4G17785	MYB39	MYB	MYB	other
AT4G17800	AT4G17800,protein_coding	---	---	AT-hook
AT4G17810	AT4G17810,protein_coding	C2H2	C2H2	C2H2(Zn)
AT4G17880	AT4G17880,protein_coding	bHLH	bHLH	bHLH
AT4G17900	AT4G17900,protein_coding	PLATZ	---	other
AT4G17950	AT4G17950,protein_coding	---	---	AT-hook
AT4G17980	anac071	NAC	NAC	NAC
AT4G18020	APRR2	GARP-G2-like	G2-like	GARP
AT4G18110	AT4G18110,protein_coding	---	C3H	other
AT4G18170	ATWRKY28	WRKY	WRKY	WRKY(Zn)
AT4G18390	TCP2	TCP	TCP	TCP
AT4G18450	AT4G18450,protein_coding	AP2-EREBP	AP2-EREBP	Pti5
AT4G18650	AT4G18650,protein_coding	---	---	TGA3
AT4G18660	AT4G18660,protein_coding	---	---	TGA3
AT4G18670	AT4G18670,protein_coding	---	Trihelix	other
AT4G18680	AT4G18680,protein_coding	---	---	TGA3
AT4G18690	AT4G18690,protein_coding	---	---	TGA3
AT4G18770	AtMYB98	MYB	MYB	MYB superfamily
AT4G18870	AT4G18870,protein_coding	HSF	---	HSF
AT4G18880	AT-HSFA4A	HSF	HSF	HSF
AT4G18890	BEH3	BES1	BZR	other
AT4G18960	AG	MADS	MADS	MADS
AT4G19510	AT4G19510,protein_coding	---	---	HSF
AT4G19630	AT4G19630,protein_coding	---	---	HSF
AT4G19660	ATNPR4	---	---	Other
AT4G20380	LSD1	---	---	other
AT4G20400	JMJ14	JUMONJI	JUMONJI	JUMONJI
AT4G20970	AT4G20970,protein_coding	bHLH	bHLH	other
AT4G21030	ATDOF4.2	C2C2-Dof	C2C2-Dof	other
AT4G21040	AT4G21040,protein_coding	C2C2-Dof	C2C2-Dof	other
AT4G21050	AT4G21050,protein_coding	C2C2-Dof	C2C2-Dof	other
AT4G21080	AT4G21080,protein_coding	C2C2-Dof	C2C2-Dof	C2C2(Zn)
AT4G21160	AGD12	---	C2H2	other
AT4G21330	DYT1	bHLH	bHLH	bHLH
AT4G21340	B70	---	bHLH	other
AT4G21341	AT4G21341,obsolete	---	---	bHLH
AT4G21430	B160	---	---	C3H-type 2(Zn)
AT4G21440	ATM4	MYB	MYB	MYB superfamily
AT4G21550	VAL3	ABI3-VP1	ABI3VP1	ABI3/VP1
AT4G21610	LOL2	---	---	other
AT4G21750	ATML1	HB	Homeobox	HB
AT4G22070	ATWRKY31	WRKY	WRKY	WRKY(Zn)
AT4G22140	EBS	PHD	---	Alfin-like
AT4G22250	AT4G22250,protein_coding	---	C3H	other
AT4G22680	AtMYB85	MYB	MYB	MYB superfamily
AT4G22700	LBD32	AS2	---	other
AT4G22770	AT4G22770,protein_coding	---	---	AT-hook
AT4G22810	AT4G22810,protein_coding	---	---	AT-hook
AT4G22950	AGL19	MADS	MADS	MADS
AT4G23450	AT4G23450,protein_coding	---	C3H	other
AT4G23550	ATWRKY29	WRKY	WRKY	WRKY(Zn)
AT4G23750	CRF2	AP2-EREBP	AP2-EREBP	Pti5
AT4G23800	AT4G23800,protein_coding	HMG	---	HMG-box
AT4G23810	ATWRKY53	WRKY	WRKY	WRKY(Zn)
AT4G23860	AT4G23860,protein_coding	PHD	---	Alfin-like
AT4G23980	ARF9	ARF	ARF	ABI3/VP1
AT4G24020	NLP7	Nin-like	NLP	Nin-like
AT4G24060	AT4G24060,protein_coding	C2C2-Dof	C2C2-Dof	C2C2(Zn)
AT4G24150	AtGRF8	GRF	GRF	other
AT4G24240	ATWRKY7	WRKY	WRKY	WRKY(Zn)
AT4G24440	AT4G24440,protein_coding	---	---	GTF
AT4G24470	GATA25	ZIM	C2C2-Gata	C2C2(Zn)
AT4G24540	AGL24	MADS	MADS	MADS
AT4G24660	ATHB22	ZF-HD	ZF-HD	other
AT4G25210	AT4G25210,protein_coding	GeBP	GeBP	other
AT4G25320	AT4G25320,protein_coding	---	---	AT-hook
AT4G25400	AT4G25400,protein_coding	bHLH	bHLH	bHLH
AT4G25410	AT4G25410,protein_coding	bHLH	bHLH	bHLH
AT4G25440	ZFWD1	C3H	---	other
AT4G25470	ATCBF2	AP2-EREBP	AP2-EREBP	Pti5
AT4G25480	ATCBF3	AP2-EREBP	AP2-EREBP	other
AT4G25481	AT4G25481,obsolete	---	---	Pti5
AT4G25490	ATCBF1	AP2-EREBP	AP2-EREBP	Pti5
AT4G25530	FWA	HB	Homeobox	HB
AT4G25560	AtMYB18	MYB	MYB	MYB superfamily
AT4G25610	AT4G25610,protein_coding	C2H2	C2H2	C2H2(Zn)
AT4G25800	AT4G25800,protein_coding	---	---	C2C2(Zn)
AT4G25990	CIL	C2C2-CO-like	---	C2C2(Zn)
AT4G26030	AT4G26030,protein_coding	---	C2H2	C2H2(Zn)
AT4G26120	AT4G26120,protein_coding	---	---	Other
AT4G26150	CGA1	C2C2-GATA	C2C2-Gata	C2C2(Zn)
AT4G26170	AT4G26170,protein_coding	HRT-like	HRT	other
AT4G26440	ATWRKY34	WRKY	WRKY	WRKY(Zn)
AT4G26580	AT4G26580,protein_coding	---	C3H	other
AT4G26640	AtWRKY20	WRKY	WRKY	WRKY(Zn)
AT4G26920	AT4G26920,protein_coding	---	---	HB
AT4G26930	AtMYB97	MYB	MYB	MYB superfamily
AT4G27240	AT4G27240,protein_coding	C2H2	C2H2	C2H2(Zn)
AT4G27310	AT4G27310,protein_coding	---	C2C2-CO-like	C2C2(Zn)
AT4G27330	NZZ	NZZ	---	Other
AT4G27410	ANAC072	NAC	NAC	NAC
AT4G27470	ATRMA3	---	C3H	other
AT4G27900	AT4G27900,protein_coding	C2C2-CO-like	---	C2C2(Zn)
AT4G27910	ATX4	PHD	---	Other
AT4G27950	CRF4	AP2-EREBP	AP2-EREBP	Pti5
AT4G28110	AtMYB41	MYB	MYB	MYB superfamily
AT4G28140	AT4G28140,protein_coding	AP2-EREBP	AP2-EREBP	Pti5
AT4G28190	ULT	ULT	---	other
AT4G28260	AT4G28260,protein_coding	---	---	C2H2(Zn)
AT4G28270	ATRMA2	---	C3H	other
AT4G28500	ANAC073	NAC	NAC	NAC
AT4G28530	anac074	NAC	NAC	NAC
AT4G28610	AtPHR1	GARP-G2-like	G2-like	GARP
AT4G28640	IAA11	AUX-IAA	---	ARF
AT4G28790	AT4G28790,protein_coding	bHLH	bHLH	bHLH
AT4G28800	AT4G28800,protein_coding	bHLH	bHLH	bHLH
AT4G28811	AT4G28811,protein_coding	---	bHLH	bHLH
AT4G28815	AT4G28815,protein_coding	---	bHLH	bHLH
AT4G28890	AT4G28890,protein_coding	---	C3H	other
AT4G29000	AT4G29000,protein_coding	CPP	CPP	CPP(ZN)
AT4G29030	AT4G29030,protein_coding	---	Trihelix	other
AT4G29080	IAA27	AUX-IAA	---	ARF
AT4G29100	AT4G29100,protein_coding	---	bHLH	bHLH
AT4G29190	AT4G29190,protein_coding	C3H	---	C3H-type 1(Zn)
AT4G29230	anac075	NAC	---	NAC
AT4G29930	AT4G29930,protein_coding	bHLH	bHLH	bHLH
AT4G29940	PRHA	HB	Homeobox	HB
AT4G30080	ARF16	ARF	ABI3VP1	ABI3/VP1
AT4G30180	AT4G30180,protein_coding	---	bHLH	bHLH
AT4G30370	AT4G30370,protein_coding	---	C3H	other
AT4G30410	AT4G30410,protein_coding	---	bHLH	bHLH
AT4G30860	ASHR3	PcG	---	PcG; E(z) class
AT4G30930	NFD1	---	WRKY	other
AT4G30935	ATWRKY32	WRKY	---	WRKY(Zn)
AT4G30980	LRL2	bHLH	bHLH	bHLH
AT4G31000	AT4G31000,protein_coding	---	---	C2C2(Zn)
AT4G31060	AT4G31060,protein_coding	AP2-EREBP	AP2-EREBP	Pti5
AT4G31270	AT4G31270,protein_coding	---	---	Trihelix
AT4G31420	AT4G31420,protein_coding	C2H2	C2H2	C2H2(Zn)
AT4G31550	ATWRKY11	WRKY	WRKY	WRKY(Zn)
AT4G31610	ATREM1	ABI3-VP1	REM	ABI3/VP1
AT4G31615	AT4G31615,protein_coding	ABI3-VP1	---	ABI3/VP1
AT4G31620	AT4G31620,protein_coding	ABI3-VP1	REM	other
AT4G31625	AT4G31625,obsolete	---	---	ABI3/VP1
AT4G31630	AT4G31630,protein_coding	ABI3-VP1	REM	ABI3/VP1
AT4G31640	AT4G31640,protein_coding	ABI3-VP1	REM	ABI3/VP1
AT4G31650	AT4G31650,protein_coding	ABI3-VP1	REM	ABI3/VP1
AT4G31660	AT4G31660,protein_coding	ABI3-VP1	REM	ABI3/VP1
AT4G31680	AT4G31680,protein_coding	ABI3-VP1	REM	ABI3/VP1
AT4G31690	AT4G31690,protein_coding	ABI3-VP1	REM	ABI3/VP1
AT4G31720	STG1	---	---	other
AT4G31795	AT4G31795,obsolete	---	---	WRKY(Zn)
AT4G31800	ATWRKY18	WRKY	WRKY	other
AT4G31805	AT4G31805,protein_coding	---	---	other
AT4G31920	ARR10	GARP-ARR-B	ARR-B	GARP
AT4G32010	HSI2-L1	ABI3-VP1	ABI3VP1	ABI3/VP1
AT4G32040	KNAT5	---	Homeobox	HB
AT4G32275	AT4G32275,obsolete	---	---	ARF
AT4G32280	IAA29	AUX-IAA	---	other
AT4G32551	LUG	LUG	---	other
AT4G32570	TIFY8	ZIM	---	other
AT4G32710	AT4G32710,protein_coding	---	Trihelix	other
AT4G32730	ATMYB3R-1	MYB	MYB	MYB superfamily
AT4G32800	AT4G32800,protein_coding	AP2-EREBP	AP2-EREBP	Pti5
AT4G32880	ATHB-8	HB	Homeobox	HB
AT4G32890	GATA9	C2C2-GATA	C2C2-Gata	C2C2(Zn)
AT4G32980	ATH1	HB	Homeobox	HB
AT4G33280	AT4G33280,protein_coding	ABI3-VP1	REM	ABI3/VP1
AT4G33450	ATMYB69	MYB	MYB	MYB superfamily
AT4G33565	AT4G33565,protein_coding	---	C3H	other
AT4G33880	RSL2	bHLH	bHLH	bHLH
AT4G33940	AT4G33940,protein_coding	---	C3H	other
AT4G33970	AT4G33970,protein_coding	---	Trihelix	other
AT4G34000	ABF3	bZIP	bZIP	TGA3
AT4G34400	AT4G34400,protein_coding	ABI3-VP1	---	ABI3/VP1
AT4G34410	RRTF1	AP2-EREBP	AP2-EREBP	Pti5
AT4G34430	ATSWI3D	---	---	SW13
AT4G34530	CIB1	bHLH	bHLH	bHLH
AT4G34590	ATB2	bZIP	bZIP	TGA3
AT4G34610	BLH6	HB	Homeobox	HB
AT4G34680	GATA3	C2C2-GATA	C2C2-Gata	C2C2(Zn)
AT4G34990	AtMYB32	MYB	MYB	MYB superfamily
AT4G35040	bZIP19	bZIP	bZIP	TGA3
AT4G35270	AT4G35270,protein_coding	Nin-like	NLP	Nin-like
AT4G35280	AT4G35280,protein_coding	C2H2	C2H2	C2H2(Zn)
AT4G35390	AGF1	---	---	AT-hook
AT4G35550	ATWOX13	HB	Homeobox	HB
AT4G35570	HMGB5	HMG	---	HMG-box
AT4G35580	NTL9	NAC	NAC	NAC
AT4G35590	AT4G35590,protein_coding	Nin-like	AtRKD	Nin-like
AT4G35610	AT4G35610,protein_coding	C2H2	---	C2H2(Zn)
AT4G35700	AT4G35700,protein_coding	C2H2	---	C2H2(Zn)
AT4G35900	atbzip14	---	bZIP	TGA3
AT4G36060	bHLH11	bHLH	bHLH	bHLH
AT4G36160	ANAC076	NAC	NAC	NAC
AT4G36240	GATA7	C2C2-GATA	C2C2-Gata	C2C2(Zn)
AT4G36260	SRS2	SRS	C2H2	other
AT4G36540	BEE2	bHLH	bHLH	bHLH
AT4G36570	ATRL3	---	MYB-related	other
AT4G36590	AGL40	MADS	MADS	MADS
AT4G36620	GATA19	C2C2-GATA	C2C2-Gata	C2C2(Zn)
AT4G36650	ATPBRP	---	---	GTF
AT4G36710	AT4G36710,protein_coding	GRAS	GRAS	GRAS
AT4G36730	GBF1	bZIP	bZIP	HB
AT4G36740	ATHB40	HB	Homeobox	HB
AT4G36780	BEH2	BES1	BZR	other
AT4G36860	DAR1	LIM	---	other
AT4G36870	BLH2	HB	Homeobox	HB
AT4G36900	DEAR4	AP2-EREBP	AP2-EREBP	Pti5
AT4G36920	AP2	AP2-EREBP	AP2-EREBP	Pti5
AT4G36930	SPT	bHLH	bHLH	bHLH
AT4G36990	AT-HSFB1	HSF	HSF	HSF
AT4G37110	AT4G37110,protein_coding	---	---	C3H-type 2(Zn)
AT4G37130	AT4G37130,protein_coding	---	NAC	other
AT4G37180	AT4G37180,protein_coding	GARP-G2-like	G2-like	GARP
AT4G37260	ATMYB73	MYB	MYB	MYB superfamily
AT4G37490	CYC1	---	TCP	other
AT4G37540	LBD39	AS2	---	other
AT4G37610	BT5	TAZ	---	other
AT4G37650	SGR7	GRAS	GRAS	GRAS
AT4G37730	AtbZIP7	bZIP	bZIP	TGA3
AT4G37740	AtGRF2	GRF	GRF	other
AT4G37750	ANT	AP2-EREBP	AP2-EREBP	Pti5
AT4G37780	ATMYB87	MYB	MYB	MYB superfamily
AT4G37790	HAT22	HB	Homeobox	HB
AT4G37850	AT4G37850,protein_coding	bHLH	bHLH	bHLH
AT4G37940	AGL21	MADS	MADS	MADS
AT4G38000	DOF4.7	C2C2-Dof	C2C2-Dof	C2C2(Zn)
AT4G38070	AT4G38070,protein_coding	bHLH	---	other
AT4G38071	AT4G38071,obsolete	---	bHLH	bHLH
AT4G38140	AT4G38140,protein_coding	---	C3H	other
AT4G38340	AT4G38340,protein_coding	Nin-like	NLP	Nin-like
AT4G38620	ATMYB4	MYB	MYB	MYB superfamily
AT4G38900	AT4G38900,protein_coding	bZIP	bZIP	TGA3
AT4G38910	ATBPC5	BBR-BPC	BBR/BPC	other
AT4G38960	AT4G38960,protein_coding	---	C2C2-CO-like	C2C2(Zn)
AT4G39070	AT4G39070,protein_coding	---	C2C2-CO-like	C2C2(Zn)
AT4G39100	SHL1	PHD	---	Alfin-like
AT4G39160	AT4G39160,protein_coding	MYB-related	---	MYB superfamily
AT4G39250	ATRL1	MYB-related	MYB-related	other
AT4G39410	ATWRKY13	WRKY	WRKY	WRKY(Zn)
AT4G39780	AT4G39780,protein_coding	AP2-EREBP	AP2-EREBP	Pti5
AT4G40060	ATHB-16	HB	Homeobox	HB
AT4G49770	AT4G49770,obsolete	---	bHLH	other
AT5G01160	AT5G01160,protein_coding	---	C2H2	C2H2(Zn)
AT5G01200	AT5G01200,protein_coding	MYB	MYB-related	MYB superfamily
AT5G01310	APTX	bHLH	C2H2	bHLH
AT5G01380	AT5G01380,protein_coding	Trihelix	Trihelix	Trihelix
AT5G01860	AT5G01860,protein_coding	C2H2	C2H2	C2H2(Zn)
AT5G01900	ATWRKY62	WRKY	WRKY	WRKY(Zn)
AT5G01960	AT5G01960,protein_coding	---	C3H	other
AT5G01980	AT5G01980,protein_coding	---	C3H	other
AT5G02030	BLH9	HB	Homeobox	HB
AT5G02320	ATMYB3R5	MYB	MYB	MYB superfamily
AT5G02460	AT5G02460,protein_coding	C2C2-Dof	C2C2-Dof	C2C2(Zn)
AT5G02470	DPA	E2F-DP	E2F-DP	E2F/DP
AT5G02660	AT5G02660,protein_coding	---	C2H2	C2H2(Zn)
AT5G02750	AT5G02750,protein_coding	---	C3H	other
AT5G02810	APRR7	C2C2-CO-like	---	C2C2(Zn)
AT5G02840	LCL1	MYB-related	MYB-related	MYB superfamily
AT5G02950	AT5G02950,protein_coding	---	---	Other
AT5G03150	JKD	C2H2	C2H2	C2H2(Zn)
AT5G03410	AT5G03410,obsolete	---	E2F-DP	other
AT5G03415	ATDPB	E2F-DP	---	E2F/DP
AT5G03505	AT5G03505,obsolete	---	---	other
AT5G03510	AT5G03510,protein_coding	C2H2	C2H2	C2H2(Zn)
AT5G03680	PTL	Trihelix	Trihelix	Trihelix
AT5G03720	AT-HSFA3	HSF	HSF	HSF
AT5G03740	HD2C	C2H2	C2H2	C2H2(Zn)
AT5G03780	TRFL10	---	MYB-related	other
AT5G03790	ATHB51	HB	Homeobox	HB
AT5G04100	AT5G04100,obsolete	---	MYB-related	ARID
AT5G04150	BHLH101	bHLH	bHLH	bHLH
AT5G04240	ELF6	JUMONJI	C2H2	JUMONJI
AT5G04340	C2H2	C2H2	C2H2	C2H2(Zn)
AT5G04390	AT5G04390,protein_coding	C2H2	C2H2	C2H2(Zn)
AT5G04400	anac077	NAC	NAC	NAC
AT5G04410	anac078	NAC	NAC	NAC
AT5G04640	AGL99	MADS	MADS	MADS
AT5G04760	AT5G04760,protein_coding	MYB	MYB-related	MYB superfamily
AT5G04840	AT5G04840,protein_coding	---	---	TGA3
AT5G04940	SUVH1	PcG	---	PcG; E(z) class
AT5G05090	AT5G05090,protein_coding	GARP-G2-like	G2-like	GARP
AT5G05120	AT5G05120,protein_coding	C2H2	C2H2	C2H2(Zn)
AT5G05330	AT5G05330,protein_coding	---	---	HMG-box
AT5G05410	DREB2	AP2-EREBP	AP2-EREBP	Pti5
AT5G05530	AT5G05530,protein_coding	---	C3H	other
AT5G05550	AT5G05550,protein_coding	Trihelix	---	Trihelix
AT5G05610	AL1	Alfin	Alfin-like	Alfin-like
AT5G05660	ATNFXL2	---	---	PcG; E(z) class
AT5G05770	WOX7	HB	Homeobox	HB
AT5G05790	AT5G05790,protein_coding	MYB	MYB-related	MYB superfamily
AT5G05810	ATL43	---	C3H	other
AT5G05830	AT5G05830,protein_coding	---	C3H	other
AT5G05910	AT5G05910,protein_coding	---	C3H	other
AT5G06070	RAB	C2H2	C2H2	C2H2(Zn)
AT5G06080	LBD33	AS2	---	other
AT5G06100	ATMYB33	MYB	MYB	MYB superfamily
AT5G06110	AT5G06110,protein_coding	MYB	---	other
AT5G06160	ATO	---	C2H2	other
AT5G06250	AT5G06250,protein_coding	ABI3-VP1	RAV	ABI3/VP1
AT5G06420	AT5G06420,protein_coding	C3H	---	C3H-type 1(Zn)
[truncated: 577 more rows]
